# Supplementary material for: Metabolomic and immune alterations in long COVID patients with chronic fatigue syndrome
Source: Front Immunol. 2024 Jan 18;15:1341843. doi: 10.3389/fimmu.2024.1341843 (PMC10830702; doi:10.3389/fimmu.2024.1341843)
Supplement: Supplementary file 2 [file DataSheet_2.xlsx]

## Sheet: Supplemental Table 2
Supplementary Table 2. List of peak pairs detected from CIL LC-MS measurement of the samples (experimental data with imputated value). Note that in "Peak Pair Information" section, column "No." shows individual peak pair number coded from the LC-MS experiment. Column "RT (s)" shows the retention time of the peak pair detected in sec. Column "Normalized RT (s)" shows the corrected retention time o…
Peak Pair Information									Identification Level	Tier 1 - Positive Identification (CIL Library)					Tier 2 - High Confidence Putative Identification (LI Library)					Tier 3 - Putative Identification (MyCompoundID Library)			Missing Ratio	IsoMS_results_A1_P1-B-8_1_11471_Spectrum.csv	IsoMS_results_A2_P1-B-6_1_11469_Spectrum.csv	IsoMS_results_A3_P2-B-8_1_11540_Spectrum.csv	IsoMS_results_A4_P2-A-8_1_11528_Spectrum.csv	IsoMS_results_A5_P2-D-3_1_11553_Spectrum.csv	IsoMS_results_A6_P1-B-7_1_11470_Spectrum.csv	IsoMS_results_A7_P2-C-2_1_11543_Spectrum.csv	IsoMS_results_A8_P1-F-4_1_11512_Spectrum.csv	IsoMS_results_A9_P1-E-2_1_11498_Spectrum.csv	IsoMS_results_A10_P1-D-6_1_11493_Spectrum.csv	IsoMS_results_A11_P1-E-7_1_11506_Spectrum.csv	IsoMS_results_A12_P2-C-8_1_11549_Spectrum.csv	IsoMS_results_A13_P2-C-1_1_11542_Spectrum.csv	IsoMS_results_A14_P1-F-7_1_11515_Spectrum.csv	IsoMS_results_A15_P1-B-5_1_11468_Spectrum.csv	IsoMS_results_C1_P2-A-9_1_11529_Spectrum.csv	IsoMS_results_C2_P1-C-9_1_11487_Spectrum.csv	IsoMS_results_C3_P1-C-8_1_11486_Spectrum.csv	IsoMS_results_C4_P1-E-6_1_11505_Spectrum.csv	IsoMS_results_C5_P2-B-2_1_11531_Spectrum.csv	IsoMS_results_C6_P1-D-2_1_11489_Spectrum.csv	IsoMS_results_C7_P1-D-8_1_11495_Spectrum.csv	IsoMS_results_C8_P1-C-2_1_11477_Spectrum.csv	IsoMS_results_C9_P1-F-1_1_11509_Spectrum.csv	IsoMS_results_C10_P1-C-7_1_11485_Spectrum.csv	IsoMS_results_C11_P2-C-5_1_11546_Spectrum.csv
No	RT (s)	Normalized RT (s)	m/z_light	m/z_heavy	Neutral Mass (Da)	Intensity	nCharge	nTag		NovaMT Library No.	External Identifier	Compound	Mass Error (ppm)	RT Error (s)	NovaMT Library No.	External Identifier	Compound	Mass Error (ppm)	RT Error (s)	Zero-reaction	One-reaction	Two-reaction		A	A	A	A	A	A	A	A	A	A	A	A	A	A	A	C	C	C	C	C	C	C	C	C	C	C
1	86.6	120.2	449.114	451.121	215.056	7609.04	1	1	Tier 2						AAA01324000	C01233	sn-Glycero-3-phosphoethanolamine	0.07	76.3				0	0.668	0.628	0.847	0.635	0.766	0.626	0.695	0.703	0.175	0.512	0.351	0.567	0.575	0.665	0.473	1.754	0.972	0.679	0.659	0.811	0.736	0.609	0.645	0.612	0.621	1.402
3	86.5	120.2	387.068	389.074	153.009	54781.6	1	1	Tier 2						AAA00676000	C00606	3-Sulfino-L-alanine	0.64	51.8				0.0247	1.639	0.959	1.161	1.165	1.54	0.629	1.121	0.947	1.002	0.483	1.35	1.037	1.609	1.392	0.204	2.66	1.378	1.141	0.764	0.993	1.166	1.067	0.446	1.082	0.831	3.333
4	86.5	120.3	389.127	391.134	155.069	14949.3	1	1	Tier 3 zero-reaction											1	14	272	0	0.998	0.857	0.65	0.786	0.728	0.94	0.695	1.021	0.74	0.858	0.871	0.463	0.826	0.898	0.898	1.055	0.989	0.766	0.96	1.156	0.975	0.91	0.912	0.985	1.172	1.03
5	87.5	120.4	414.122	416.128	180.063	31365.9	1	1	Tier 3 zero-reaction											17	87	713	0	0.483	0.991	0.805	0.616	1.506	1.583	0.805	1.307	1.317	2.122	1.549	1.058	0.975	0.939	1.462	2.469	0.886	0.947	0.768	1.005	0.795	0.812	0.995	0.986	1.089	1.705
6	86.6	120.5	438.206	440.212	204.147	9247.09	1	1	Tier 3 one-reaction											0	2	111	0	1.021	3.957	1.479	1.558	1.988	0.939	1.049	0.868	0.483	1.194	1.178	1.064	2.142	1.873	0.902	1.472	0.89	0.967	0.667	0.932	0.69	0.451	0.707	0.604	0.874	1.545
7	86.5	120.6	537.212	539.218	303.154	9668	1	1	Tier 1	AXA01109000	HMDB0028813	Glutamylarginine	1.46	1.2									0	0.957	0.742	0.502	1.02	1.521	1.273	0.643	1.064	0.517	0.298	0.451	0.65	0.546	1.095	1.144	0.892	0.57	1.065	0.59	1.198	0.746	0.517	1.319	0.857	0.712	2.189
8	87.6	121.9	367.132	369.139	133.074	17404.2	1	1	Tier 3 one-reaction											0	40	524	0	0.429	0.517	1.059	1.12	0.92	1.382	0.906	0.709	0.501	1.121	0.672	1.059	0.65	1.131	2.23	1.015	1.251	0.97	0.736	0.842	0.53	0.881	1.429	0.855	1.393	0.846
9	88.6	122	397.059	399.066	163.001	103310	1	1	Tier 3 only two-reaction											0	0	14	0	0.447	0.339	0.634	0.41	0.519	0.73	0.494	0.644	0.287	0.613	0.448	0.534	0.526	0.549	0.63	2.749	1.299	1.285	1.201	0.964	1	1.041	1.445	0.822	1.342	2.836
10	88.5	123.4	403.063	405.069	169.004	57987.2	1	1	Tier 2						AAA00670000	C00506	L-Cysteic acid	0.36	45				0	0.647	0.512	0.815	0.895	0.925	1.6	0.788	0.658	0.778	1.028	0.887	0.602	0.94	0.867	1.42	1.849	1.101	0.785	0.721	0.768	0.518	0.985	1.03	0.794	0.768	2.358
13	89.5	124.6	277.101	279.109	43.0423	19855.5	1	1	Tier 3 one-reaction											0	4	291	0	0.688	0.642	0.738	0.534	0.776	0.81	0.634	0.714	0.371	0.728	0.602	0.664	0.7	0.587	0.958	3.345	1.416	1.387	1.361	1.154	1.377	1.328	1.778	0.904	1.643	3.254
14	89.5	124.8	375.077	377.084	141.019	1.43472e+06	1	1	Tier 1	AAA01331000	C00346	O-Phosphoethanolamine	0.86	3.6									0	0.436	0.336	0.608	0.389	0.512	0.716	0.49	0.627	0.276	0.572	0.445	0.528	0.507	0.531	0.597	2.58	1.396	1.285	1.138	1.01	1	1.039	1.445	0.794	1.308	3.022
15	88.6	126.6	335.106	337.112	101.047	24155	1	1	Tier 3 one-reaction											0	29	442	0	0.915	0.8	0.849	0.926	0.781	0.744	0.632	0.495	0.751	0.734	0.814	0.646	0.62	0.673	1.34	1.986	1.274	1.19	0.905	1.194	1.125	0.902	1.061	0.918	2.009	2.121
16	88.6	128.2	309.09	311.096	75.0314	11533.9	1	1	Tier 3 zero-reaction											1	21	435	0	1.274	1.01	1.054	1.116	1.079	0.933	1.487	0.778	0.983	1.545	0.978	0.828	0.85	0.79	1.4	1.965	1.297	1.427	0.917	1.32	1.823	1.189	1.348	0.837	1.685	2.194
18	90.6	129	403.143	405.15	169.085	340816	1	1	Tier 1	AAA00829000	HMDB0000479	3-Methylhistidine	0.37	8.4									0	0.764	2.201	1.189	1.236	1.823	0.94	0.614	0.807	0.56	1.012	1.18	0.671	1.393	0.665	1.008	1.959	0.668	0.912	0.473	0.922	0.924	0.629	1.323	0.634	1.985	1.03
20	92.6	136	396.111	398.118	162.053	30301.7	1	1	Tier 3 zero-reaction											5	81	736	0	0.651	0.879	0.427	0.451	0.427	0.773	0.499	0.423	0.296	0.888	0.621	0.655	0.339	0.612	0.57	2.159	1.062	1.164	1.017	0.8	1.117	0.595	0.927	0.679	0.934	2.321
21	93.6	136.2	576.174	578.181	342.116	61163.8	1	1	Tier 3 zero-reaction											13	50	638	0	0.532	0.958	0.388	0.457	0.36	0.703	0.379	0.291	0.27	0.74	0.532	0.412	0.302	0.635	0.322	2.241	0.892	1.133	0.832	0.663	1.114	0.505	0.956	0.66	0.841	1.926
22	90.6	137.6	410.138	412.144	176.08	67123.6	1	1	Tier 2						AXA01334000		Threoninyl-Glycine	0.26	114.4				0	1.657	1.553	1.696	1.907	1.75	0.997	0.88	0.599	1.766	1.916	1.23	0.774	1.682	0.924	1.533	1.736	1.343	1.221	0.742	1.156	1.703	1.129	1.076	1.059	1.216	1.817
23	93.6	139.4	380.164	382.17	146.106	59399.9	1	1	Tier 3 zero-reaction											4	23	199	0	1.449	0.944	1.041	2.519	1.585	0.969	1.481	1.108	0.96	1.237	1.269	3.929	0.542	0.968	2.078	1.359	0.835	1.592	1.338	1.312	1.264	0.999	0.868	0.853	1.072	4.977
24	94.6	141.9	495.089	497.095	261.031	16668.4	1	1	Tier 3 one-reaction											0	18	201	0	1.167	2.411	1.432	1.469	1.041	0.638	0.906	0.543	0.689	1.236	1.895	0.825	0.911	1.165	1.166	2.076	0.843	0.967	1.171	1.077	0.966	0.928	0.922	0.668	0.778	1.904
25	94.7	142.9	558.163	560.17	324.105	15067.4	1	1	Tier 3 one-reaction											0	31	509	0	2.475	0.871	0.546	0.524	0.437	0.685	0.641	0.348	0.344	0.542	0.513	0.458	0.297	0.552	0.521	2.96	1.155	1.422	1.13	1.006	1.244	0.65	1.171	0.796	1.072	2.952
26	96.7	144.6	414.122	416.128	180.063	28175.2	1	1	Tier 3 zero-reaction											17	87	713	0	0.418	0.868	0.678	0.626	1.326	1.381	0.674	1.087	1.26	3.505	1.664	0.921	0.909	0.846	1.643	2.108	0.728	0.881	0.742	0.989	0.637	0.89	0.806	0.981	1.005	1.676
27	95.6	145.3	720.217	722.223	486.158	14022.1	1	1	Tier 3 one-reaction											0	20	376	0	0.441	0.36	0.414	0.33	0.311	0.444	0.525	0.351	0.3	0.423	0.336	0.37	0.334	0.4	0.295	2.324	1.093	1.388	1.191	1	1.049	0.73	0.932	0.812	1.013	2.329
28	96.7	145.9	460.165	462.171	226.107	9314.11	1	1	Tier 2						AAA00831000	C00386	Carnosine	0.21	203.6				0	0.814	1.032	0.334	0.415	0.828	0.836	1.063	0.97	0.574	0.918	0.807	1.229	0.934	0.724	0.594	1.176	1.009	0.738	0.927	0.935	1.052	0.622	1.223	0.498	0.929	1.424
29	95.6	146.4	474.082	476.088	240.024	6374.86	1	1	Tier 2						AAA00674000	C00491	Isomer 1 of Cystine	0.41	156.8				0	1.466	0.419	0.965	1.076	0.638	1.271	0.719	0.467	0.379	1.274	1.44	2.942	1.25	1.499	3.021	1.015	0.512	1.653	1.204	0.596	1.159	1.168	0.472	0.501	0.372	3.232
30	98.7	150.9	525.249	527.255	291.191	16789.6	1	1	Tier 3 only two-reaction											0	0	23	0	0.878	0.656	0.881	0.603	1.214	0.604	0.795	0.71	0.308	0.177	0.402	0.616	0.529	1.481	0.904	1.643	0.877	1.251	1.029	1.25	0.986	0.655	1.102	0.908	1.177	2.717
31	98.7	152.4	385.034	387.041	150.976	7415.47	1	1	Tier 3 one-reaction											0	2	17	0	1.4	0.999	0.899	1.126	0.733	1.194	0.685	0.417	0.687	1.172	1.688	2.245	1.354	1.73	2.401	1.289	0.768	1.713	1.04	0.653	1.33	1.001	0.633	0.517	0.696	3.686
32	99.7	152.8	408.17	410.176	174.111	3.00631e+06	1	1	Tier 1	AAA00424000	C00062	Arginine	0.91	6.4									0	0.732	0.64	0.83	0.639	1.293	0.698	0.681	0.766	0.297	0.152	0.359	0.552	0.507	1.661	0.917	1.901	0.843	1.4	1.1	1.346	1.048	0.678	1.177	1.038	1.191	2.627
33	99.7	153.4	413.138	415.144	179.079	78086.2	1	1	Tier 2						APA00881000	C12212	Kanosamine	0.22	101.2				0	0.636	0.963	0.451	1.114	0.596	0.745	0.785	0.697	0.495	0.646	0.433	1.549	0.282	0.678	1.089	0.963	0.551	1.115	0.587	0.486	0.795	0.752	0.423	0.563	0.432	1.725
34	100.7	154	276.08	278.086	42.0214	2.28136e+06	1	1	Tier 3 one-reaction											0	3	196	0	1.352	3.134	1.563	1.367	1.159	1.149	0.73	0.567	0.577	0.926	0.983	0.879	1.732	1.571	0.812	0.657	1.111	0.72	0.607	0.728	0.575	0.567	0.864	0.91	0.725	0.769
35	100.7	154.1	335.105	337.112	101.047	13705.9	1	1	Tier 3 one-reaction											0	29	442	0	1.174	0.886	0.837	0.896	0.741	0.743	0.694	0.54	0.842	0.773	0.821	0.698	0.691	0.677	1.333	2.042	1.215	1.204	0.923	1.208	1.171	0.91	1.093	0.968	1.364	2.11
37	100.7	155	355.078	357.084	121.019	29552.8	1	1	Tier 3 zero-reaction											2	10	238	0	1.483	0.771	1.026	1.533	0.998	1.768	0.9	0.903	0.778	1.46	2.968	2.453	2.131	2.616	3.709	1.253	0.682	1.018	0.725	0.718	0.787	0.739	0.705	0.552	0.422	2.264
38	100.7	155.7	403.143	405.149	169.085	12392.2	1	1	Tier 1	AYA00001000	C01152	1-Methylhistidine	0.41	25.5									0	0.844	2.149	1.147	1.187	1.715	0.973	0.652	0.818	0.539	1.027	1.302	0.618	1.42	0.864	0.99	1.774	0.768	0.748	0.572	0.972	0.881	0.645	1.229	0.586	1.586	1.096
39	100.8	156	531.104	533.11	297.045	18252.1	1	1	Tier 2						AXA00093000		Isomer 1 of L-Cysteinylglycine disulfide	0.15	42				0	1.027	0.986	0.826	0.967	0.659	1.142	0.419	0.565	0.853	0.803	1.642	1.165	1.396	1.871	1.854	1.984	0.976	0.686	0.613	1.095	0.742	0.737	1.127	0.637	0.633	1.683
40	101.7	156.3	468.144	470.15	234.085	734421	1	1	Tier 2						AXA01422000		gamma-Glutamylserine	0.04	24.2				0	0.869	0.796	0.757	0.858	0.735	0.649	0.606	0.48	0.796	0.764	0.778	0.607	0.645	0.627	1.22	2.092	1.101	1.107	0.837	1.222	1.168	0.847	1.017	0.842	1.149	1.979
41	101.8	156.5	456.057	458.063	221.998	7732.62	1	1	Tier 3 only two-reaction											0	0	28	0	0.512	0.519	0.791	0.432	0.483	0.697	0.644	0.608	0.396	0.512	0.509	0.517	0.882	0.57	0.64	2.268	1.422	1.312	1.07	1.051	1.136	0.903	1.317	0.953	1.293	2.557
42	101.7	157.8	515.171	517.177	281.112	28946	1	1	Tier 3 zero-reaction											4	38	604	0	1.688	1.799	1.082	2.065	1.098	0.964	0.78	1.042	1.2	1.577	1.68	0.894	1.211	1.21	1.313	1.762	1.006	1.155	0.844	1.061	1.126	0.871	0.689	0.871	0.883	1.499
43	102.8	159.4	359.072	361.079	125.014	8.36411e+06	1	1	Tier 1	AAA00263000	C00245	Taurine	1.88	25									0	0.482	0.423	0.628	0.342	0.402	0.653	0.58	0.543	0.371	0.5	0.377	0.443	0.838	0.575	0.606	2.425	1.487	1.265	1.023	1.09	1.01	0.922	1.322	0.917	1.296	2.406
44	102.8	160.3	403.037	405.043	168.978	27710.9	1	1	Tier 3 one-reaction											0	1	58	0	0.523	0.485	0.67	0.365	0.438	0.644	0.553	0.581	0.407	0.525	0.423	0.492	0.811	0.61	0.651	2.374	1.394	1.377	1.047	1.098	0.95	0.933	1.374	0.894	1.345	2.347
45	102.9	160.3	352.132	354.139	118.074	9369.82	1	1	Tier 2						AAA00611000	C03283	Isomer 1 of L-2,4-Diaminobutanoic acid	1.24	120.9				0	7.638	2.282	1.631	2.065	1.384	1.54	1.193	1.289	1.951	2.2	0.983	0.993	1.467	0.99	2.96	1.379	1.136	1.164	0.801	1.067	1.578	1.169	1.45	0.952	1.528	1.911
46	102.8	160.8	388.107	390.114	154.049	116366	1	1	Tier 3 one-reaction											0	12	337	0	1.012	1.313	0.031	1.397	1.146	1.459	1.856	0.77	1.146	0.921	1.206	1.18	2.193	1.3	1.34	1.663	0.735	0.674	0.574	0.131	0.397	0.819	0.861	0.433	0.52	0.782
48	103.9	161.9	474.18	476.187	240.122	10592.2	1	1	Tier 2						AAA00772000	C00884	Homocarnosine	0.33	203.6				0	6.065	0.489	0.385	0.974	0.481	0.209	0.207	0.456	0.438	0.424	0.27	0.308	0.369	0.422	0.289	0.578	0.277	0.385	0.257	0.507	0.592	0.308	0.548	0.403	1.422	0.688
49	103.9	163.3	514.131	516.137	280.073	6134.62	1	1	Tier 1	AYA00019000		Methionyl-Aspartate sulfoxide	0.08	18.5									0.0247	0.313	0.479	0.423	0.572	0.467	0.484	0.4	0.429	0.302	0.259	0.453	0.246	0.18	0.193	0.848	1.885	0.385	0.801	0.473	1.085	0.463	1.164	0.628	0.821	7.842	1.107
50	103.8	163.6	408.194	410.201	174.136	157357	1	1	Tier 3 one-reaction											0	9	126	0	0.82	3.443	1.678	0.985	1.072	1.032	0.683	1.157	0.582	1.222	1.877	0.844	0.597	1.435	0.558	1.337	0.578	0.639	1.059	1.305	1.471	1.112	0.595	0.845	1.132	2.11
51	103.9	164.3	454.128	456.135	220.07	12342.3	1	1	Tier 1	AXA01060000	HMDB0029035	Seryl-Aspartic acid	0.62	4.3									0	0.609	5.181	2.052	4.372	0.965	0.616	3.073	0.384	0.439	0.596	0.851	0.406	0.773	0.871	0.924	1.269	0.712	0.775	0.58	0.708	0.598	0.485	0.724	1.003	0.619	1.554
52	103.8	165.1	422.211	424.217	188.152	167260	1	1	Tier 3 zero-reaction											1	4	83	0	1.828	3.076	1.855	2.489	3.062	1.388	0.639	1.183	0.599	2.11	1.279	1.267	2.699	2.025	1.097	1.347	0.878	0.709	0.541	0.903	0.724	0.456	0.812	0.719	0.697	1.262
53	104.8	165.3	495.154	497.161	261.096	9346.35	1	1	Tier 1	AXA01110000	HMDB0028814	Glutamyl-Asparagine	0.02	8.1									0	1.415	2.496	2.421	1.377	2.379	1.288	1.661	1.378	0.842	0.734	1.03	0.51	1.065	1.103	1.093	1.386	0.92	1.054	0.578	1.286	0.916	0.837	1.237	1.021	0.953	2.163
54	104.9	165.3	630.196	632.202	396.138	4525.04	1	1	Tier 3 one-reaction											0	18	483	0	1.199	1.192	0.926	1.627	0.787	1.056	1.086	0.794	0.7	1.128	0.714	1.574	0.886	0.715	1.507	1.686	0.877	1.197	0.799	1.272	0.847	0.711	0.767	0.619	0.874	1.81
55	105.9	166.5	482.159	484.165	248.101	8017.62	1	1	Tier 2						AXA01333000		Isomer 1 of Threoninyl-Glutamate	0.81	59.1				0	0.878	0.561	0.474	0.681	0.447	0.478	0.462	0.43	0.344	0.339	0.6	0.356	0.47	0.459	0.77	2.344	0.997	1.08	0.87	1.151	0.877	0.681	0.947	0.798	1.008	2.336
56	106.8	167.7	509.17	511.176	275.112	159301	1	1	Tier 1	AXA01113000	HMDB0028817	Glutamyl-Glutamine	0.22	6.3									0	0.383	0.177	0.058	1.134	2.012	2.164	1.581	3.478	1.54	1.319	1.64	0.807	0.846	1.17	2.492	1.414	1.116	1.492	0.741	2.305	1.412	1.218	1.379	1.613	1.616	3.302
57	104.9	167.8	480.19	482.197	246.131	5376.61	1	1	Tier 2						AAA00788000	C04137	D-Octopine	3.22	57.6				0.0123	1.5348	2.885	1.454	1.883	1.113	1.223	1.48	0.956	0.404	1.075	0.461	0.774	0.785	0.746	0.813	2.431	0.998	0.815	0.737	1.759	1.49	0.692	1.156	0.99	1.287	2.115
58	104.8	168.3	482.123	484.13	248.064	7100.12	1	1	Tier 2						AXA00579000		L-beta-aspartyl-L-aspartic acid	0.05	0.6				0	0.739	1.548	1.366	0.85	0.852	0.533	0.618	0.499	0.719	0.737	0.757	0.405	1.161	0.701	0.723	2.686	1.531	1.372	1.245	1.606	1.167	1.129	1.404	1.136	1.537	2.875
59	106.8	168.3	426.133	428.139	192.074	10128	1	1	Tier 1	AXA01321000	HMDB0029048	Seryl-Serine	0.51	6.9									0	3.046	2.029	1.774	2.021	1.596	0.961	1.012	0.545	1.691	2.035	0.966	0.649	1.791	0.934	1.334	1.678	1.242	1.135	0.68	1.04	1.929	1.165	1.134	1.013	1.288	1.569
60	105.9	168.5	538.196	540.202	304.138	4223.8	1	1	Tier 2						AAA00787000	C01682	Nopaline	0.83	6.2				0.0123	0.5849	0.726	0.422	1.852	2.123	1.262	1.775	1.353	0.597	0.674	1.244	0.546	0.867	0.831	1.872	1.694	1.355	1.094	0.488	1.56	0.944	0.727	0.995	1.576	1.179	2.058
61	108	169.5	373.088	375.094	139.03	19101.8	1	1	Tier 3 one-reaction											0	7	36	0	0.869	0.665	0.97	0.6	0.688	0.333	0.844	0.802	0.38	0.327	0.574	0.479	0.921	0.498	0.415	5.151	0.366	0.413	0.683	1.206	1.032	0.697	0.457	0.511	0.421	0.868
62	109	172	720.216	722.223	486.158	8624.27	1	1	Tier 3 one-reaction											0	20	376	0	0.455	0.349	0.427	0.354	0.341	0.614	0.515	0.34	0.311	0.356	0.326	0.382	0.269	0.386	0.556	2.413	1.151	1.385	1.069	1.095	1.049	0.714	1.104	0.76	1.006	2.253
63	107.8	172.1	321.09	323.096	87.0315	45650.1	1	1	Tier 3 zero-reaction											1	18	380	0	0.265	0.183	0.334	0.186	0.419	0.398	0.378	0.342	0.153	0.134	0.354	0.142	0.167	0.213	0.465	1.968	0.444	0.672	0.44	0.995	0.484	1.265	0.58	0.87	9.169	1.216
64	107.9	172.1	385.088	387.095	151.03	71444.8	1	1	Tier 2						AXA01541000		(S)C(S)S-S-Methylcysteine sulfoxide	1.04	38.8				0	0.377	0.196	0.473	0.146	0.457	0.377	0.42	0.358	0.18	0.153	0.394	0.159	0.22	0.214	0.583	1.941	0.451	0.726	0.474	1.096	0.593	1.363	0.673	0.795	8.711	1.321
65	109	172.9	462.18	464.187	228.122	11951.2	1	1	Tier 3 one-reaction											0	2	125	0	0.196	1.513	0.511	0.866	0.432	0.776	0.589	0.524	0.156	0.329	0.232	0.69	0.375	0.574	0.638	2.4	0.994	0.997	0.47	2.436	1.916	0.311	1.189	0.926	1.004	1.843
66	107.9	173.1	558.163	560.17	324.105	10609.8	1	1	Tier 3 one-reaction											0	31	496	0	6.939	0.971	0.726	2.191	0.66	0.657	0.815	0.713	0.593	0.81	0.723	0.534	0.675	0.725	0.664	2.781	1.294	1.458	1.371	1.219	1.226	0.929	1.156	0.923	1.187	3.037
67	109	173.4	363.099	365.107	129.041	18651.8	1	1	Unidentified														0.1111	4.242	0.7109	0.135	1.308	2.148	2.121	1.96	3.469	1.688	1.322	1.754	1.184	1.05	1.346	3.036	1.943	1.578	1.926	1.019	2.665	1.955	1.366	1.665	1.703	1.898	3.903
68	108.9	174.8	422.185	424.192	188.127	121642	1	1	Tier 1	AXA00084000	C01924	Homoarginine	0.34	5.2									0	0.645	0.203	0.456	0.198	0.639	1.242	0.735	0.525	0.31	0.385	0.257	0.35	0.275	0.358	0.602	1.321	0.772	0.908	1.416	1.304	0.656	0.899	0.877	0.819	1.279	1.799
69	108.9	175.4	432.133	434.14	198.075	57935.5	1	1	Tier 3 zero-reaction											1	32	358	0.1358	0.0172	0.013	0.0159	0.0136	0.0133	0.4	0.0143	0.034	0.253	0.302	0.018	0.242	0.0105	0.0108	0.179	5.286	1.026	0.482	0.498	0.0161	1.525	1.89	0.042	1.552	0.262	1.637
70	109	175.5	262.053	264.059	27.9946	6074	1	1	Unidentified														0.0617	0.3487	1.306	0.3215	0.976	0.941	0.953	1.481	0.852	0.71	0.369	1.329	0.637	1.175	1.305	0.758	3.758	0.954	0.457	0.606	0.3261	1.304	1.415	0.842	1.221	0.4195	1.422
71	110	177.3	382.106	384.113	148.048	35151.5	1	1	Tier 2						AXA02944000	C03124	Hydroxylated lecithin	0.55	64.5				0	1.14	2.15	1.57	1.662	1.199	0.867	1.061	0.857	0.827	1.053	1.838	0.627	1.038	1.251	0.927	1.901	1.174	1.311	0.857	1.126	1.1	0.909	0.978	0.8	1.017	1.582
72	109	177.7	414.122	416.128	180.063	105388	1	1	Tier 3 zero-reaction											17	87	713	0	0.49	0.949	0.698	0.765	1.247	1.207	0.684	1.03	1.147	3.9	1.556	0.982	0.985	0.763	1.38	1.768	0.704	0.842	0.705	1.07	0.665	0.814	0.839	0.907	0.816	1.602
73	111	179.3	364.144	366.149	130.086	14416.4	1	1	Tier 3 one-reaction											0	3	54	0.0123	0.347	0.303	0.877	0.6	0.776	0.977	0.75	0.572	0.389	0.774	0.599	0.582	0.428	0.602	1.272	0.538	0.913	0.706	0.418	0.717	0.663	0.574	0.882	0.657	0.899	0.769
74	111	179.7	581.121	583.127	347.062	6230.55	1	1	Tier 2						AXA00609000	C00946	Adenosine 2'-phosphate	1.35	22.3				0	0.38	0.365	0.441	0.304	0.408	0.414	0.359	0.482	0.894	0.445	0.272	0.292	0.37	0.655	0.521	1.384	0.701	0.656	0.528	0.503	0.555	0.549	2.149	0.736	0.974	1.486
75	111.9	180	424.117	426.124	190.059	50902.5	1	1	Tier 2						AXA00581000		L-beta-aspartyl-L-glycine	0.16	29.3				0	0.85	2.938	1.985	1.133	1.04	0.473	0.538	0.466	0.577	0.762	0.887	0.513	1.358	0.886	0.64	1.788	0.883	1.035	0.716	0.903	0.72	0.549	0.902	1.014	0.84	1.742
76	110	180.3	396.122	398.128	162.064	28096.7	1	1	Tier 1	AXA01312000	HMDB0029039	Seryl-Glycine	1.26	26.8									0	0.486	0.511	0.531	0.691	0.606	0.423	0.687	0.629	0.453	0.311	0.585	0.413	0.424	0.544	0.457	1.601	0.607	0.477	0.815	1.093	0.506	0.426	0.428	0.705	0.599	1.602
78	110.9	180.6	468.143	470.15	234.085	44821.2	1	1	Tier 1	AXA01121000	HMDB0028828	Glutamyl-Serine	0.24	15.6									0	0.901	1.42	1.128	1.11	1.272	0.895	0.889	0.822	0.626	0.711	0.645	0.483	1.216	0.689	0.93	1.823	0.913	1.175	0.672	1.101	1.027	0.74	0.966	1.03	0.979	2.077
79	113	181	508.138	510.145	274.08	6491.06	1	1	Tier 3 one-reaction											0	33	477	0	1.006	1.055	0.596	1.042	1.406	1.485	0.436	0.705	0.344	0.953	0.372	0.192	0.192	0.177	0.429	1.609	1.115	1.272	1.039	0.884	0.518	0.511	0.984	0.534	0.543	1.933
81	112.9	183	335.106	337.112	101.047	18407.3	1	1	Tier 3 one-reaction											0	29	442	0	1.807	1.089	0.87	1.005	0.726	0.727	0.717	0.623	0.859	0.888	0.833	0.679	0.844	0.642	1.206	2.01	1.327	1.21	0.872	1.27	1.386	0.936	1.113	0.951	1.373	2.218
82	112	183.3	502.139	504.145	268.081	12186.4	1	1	Tier 3 zero-reaction											4	23	460	0.0123	1.453	0.369	0.924	1.099	0.552	0.775	0.46	0.27	0.719	1.954	0.566	0.42	0.607	0.498	0.861	1.637	0.275	0.225	0.189	0.7498	0.189	0.307	0.575	0.161	0.885	1.4
83	113	183.3	383.127	385.133	149.069	60186.6	1	1	Tier 3 one-reaction											0	29	438	0	0.511	0.387	0.402	0.543	0.563	0.47	0.594	0.472	0.632	0.403	0.634	0.289	0.353	0.28	0.846	2.6	0.943	1.403	0.861	1.393	0.996	1.662	1.137	1.359	1.284	2.367
84	117.1	183.5	268.046	270.051	33.9873	7787.47	1	1	Unidentified														0	1.835	1.432	1.279	1.278	1.317	1.386	1.223	1.57	1.267	1.25	1.289	1.161	1.346	1.354	1.399	2.296	1.218	1.096	1.075	1.363	1.411	1.143	1.126	1.366	1.266	2.595
85	114	186.1	417.124	419.129	183.066	9473.9	1	1	Tier 3 one-reaction											0	15	329	0.0123	0.69	0.504	0.438	0.495	0.605	0.631	0.56	0.598	0.501	0.4181	0.847	0.524	0.54	0.566	0.634	0.944	0.805	0.61	1.031	0.774	0.509	0.711	0.627	0.575	1.134	0.885
86	118.1	187	335.142	337.149	101.084	6567.45	1	1	Tier 3 one-reaction											0	20	342	0	1.473	1.194	0.998	0.886	1.144	0.911	1.012	1.02	0.873	0.888	1.345	0.652	0.699	0.825	1.516	1.823	1.108	0.942	1.008	1.03	1.394	0.996	1.015	1.069	1.326	2.117
88	115	188.2	436.201	438.208	202.143	62017	1	1	Tier 1	AXA00390000	HMDB0003334	Symmetric dimethylarginine	0.3	5.2									0	1.737	1.977	1.366	1.696	1.359	1.094	0.999	1.184	0.917	1.016	1.665	0.736	1.154	1.12	1.22	1.738	0.867	1.107	0.823	1.062	1.048	0.835	0.909	1.027	0.98	1.624
89	116.1	188.9	529.148	531.155	295.09	6126.62	1	1	Tier 3 one-reaction											0	35	581	0	0.373	0.668	0.502	0.678	0.473	0.753	0.428	0.525	0.339	0.69	0.204	0.873	0.477	0.33	0.571	1.039	0.561	0.888	0.925	0.504	0.44	0.382	0.502	0.41	0.443	1.97
91	119.1	198	401.127	403.134	167.069	15233.5	1	1	Tier 3 one-reaction											0	20	251	0	0.565	0.393	0.323	0.295	0.244	0.304	0.373	0.378	0.334	0.305	0.221	0.138	0.268	0.407	0.516	0.661	0.402	0.683	0.699	0.781	0.746	0.582	0.575	0.51	0.896	0.629
92	120.1	199	531.165	533.172	297.106	5754.82	1	1	Tier 2						AXA00237000	C04545	1-Methylguanosine	1.77	138.1				0	4.892	1.905	1.157	1.799	1.215	1.068	1.025	0.973	1.315	1.171	1.49	1.053	1.218	1.012	1.6	1.8	1.444	0.755	0.995	0.933	0.929	0.877	0.582	0.875	1.06	2.235
93	119.2	199.8	513.19	515.197	279.131	5327.39	1	1	Tier 3 one-reaction											0	15	432	0	1.977	3.798	1.953	1.751	1.094	1.129	1.159	1.189	0.876	1.319	1.231	0.78	1.391	1.035	1.088	1.361	0.875	0.891	1.022	1.168	0.734	0.646	0.995	0.665	0.717	1.264
95	120.2	200.4	479.159	481.166	245.101	12661.6	1	1	Tier 2						AXA01032000		Asparaginyl-Hydroxyproline	0.68	31.1				0	0.87	2.639	1.12	2.674	3.921	1.513	1.191	1.551	2.796	3.911	1.083	0.925	1.758	1.56	2.282	1.154	0.907	0.717	0.308	0.683	0.487	0.502	1.575	0.546	1.421	1.53
96	120.2	200.7	261.069	263.076	27.0105	8123.38	1	1	Unidentified														0	1.276	1.033	0.906	1.235	2.415	1.403	1.152	1.651	0.585	0.763	1.44	1.024	1.128	0.885	1.4	2.332	1.321	1.292	0.82	1.618	1.543	1.225	1.134	1.395	1.407	2.928
97	121.1	203.1	471.143	473.149	237.085	60292.4	1	1	Tier 2						AXA01802000		Deoxyeritadenine	2.73	143.3				0	1.16	1.576	0.71	1.664	1.194	0.817	1.17	0.89	0.907	1.222	0.886	1.274	0.769	1.081	1.524	1.15	0.608	1.534	0.958	0.627	1.355	0.988	0.385	0.534	0.605	2.77
98	122.2	204.4	407.138	409.145	173.08	8261.42	1	1	Tier 2						AAA00768000	C03771	5-Guanidino-2-oxopentanoic acid	0.31	60.5				0	0.975	0.884	1.056	0.765	0.858	0.861	0.864	0.795	0.595	0.414	0.501	0.521	0.653	1.25	0.968	1.959	1.026	1.351	1.08	1.233	1.276	0.817	1.277	1.018	1.093	2.998
99	122.1	204.7	482.122	484.13	248.064	11868	1	1	Tier 1	AXA01049000	HMDB0028749	Aspartyl-Aspartate	1.02	5.9									0	1.238	1.414	1.176	1.042	0.939	0.836	0.815	0.856	0.467	0.496	0.834	0.641	1.029	0.89	1.017	2.26	1.7	1.584	1.271	1.562	1.182	1.096	1.432	1.382	1.198	2.68
100	121.2	204.9	580.145	582.152	346.087	34081.6	1	1	Tier 3 one-reaction											0	6	301	0	0.41	0.559	0.338	0.298	0.309	0.488	0.309	0.203	0.235	1.131	0.345	0.291	0.212	0.394	0.275	1.506	0.845	0.715	0.698	0.61	0.79	0.449	0.787	0.525	0.578	1.341
101	122.1	205.5	576.174	578.181	342.116	23174.6	1	1	Tier 3 zero-reaction											13	48	619	0	0.538	1.162	0.483	0.6	0.342	0.704	0.433	0.307	0.321	2.112	0.954	0.514	0.417	0.832	0.735	1.857	0.907	0.963	0.683	0.784	0.966	0.582	0.834	0.661	0.777	1.617
102	122.1	205.8	414.121	416.128	180.063	596192	1	1	Tier 3 zero-reaction											17	87	713	0	0.517	0.742	0.946	1.544	0.724	0.729	1.541	1.056	0.883	0.929	0.88	2.21	0.875	0.759	0.857	1.528	0.714	0.622	0.688	1.16	0.407	0.478	0.305	0.691	0.443	1.692
103	122.1	207.5	510.154	512.16	276.096	106704	1	1	Tier 1	AXA00652000	C05282	Gamma-Glutamylglutamic acid	0.62	1.1									0	0.893	0.774	0.404	0.891	1.455	1.376	0.333	0.679	0.238	0.799	0.248	0.115	0.155	0.192	0.302	1.48	1.174	1.24	0.881	0.657	0.487	0.385	0.746	0.44	0.353	1.486
104	123.1	208.2	480.114	482.122	246.056	8230.35	1	1	Tier 3 one-reaction											0	1	101	0	0.994	0.546	0.96	0.84	0.776	0.771	0.868	0.852	1.449	2.122	1.083	0.446	0.416	0.612	1.071	1.073	0.667	0.473	0.427	0.582	1.003	0.79	0.649	0.435	0.906	0.89
105	124.2	208.3	456.126	458.132	222.067	37456.9	1	1	Tier 2						AAA00620000	C02291	Isomer 1 of L-Cystathionine / Allocystathionine	0.35	47				0	1.763	0.304	0.346	0.46	0.579	0.555	0.594	0.555	0.267	0.235	0.319	0.688	0.464	0.898	0.485	2.026	1.7	1.237	0.664	1.648	1.083	0.659	1.573	1.078	1.161	3.127
106	131.3	209.3	397.142	399.149	163.084	25024	1	1	Tier 2						AAA01231000	C17580	2-Deoxy-scyllo-inosamine	1.01	161.5				0	0.357	1.414	0.677	0.733	1.09	0.612	0.649	0.658	0.803	0.513	1.482	0.376	0.503	0.444	0.92	2.121	0.908	0.897	0.883	1.015	1.255	1.246	0.815	1.131	1.124	1.063
107	124.1	210.1	547.154	549.161	626.191	5976.3	2	2	Tier 3 only two-reaction											0	0	202	0	1.157	3.382	1.767	1.689	1.107	1.278	1.08	1.162	0.817	1.281	1.963	0.5	1.8	0.742	0.936	1.909	0.945	1.519	0.757	1.066	0.783	1.127	0.776	0.849	0.822	1.784
108	125.3	214.7	380.127	382.135	146.069	2.03684e+07	1	1	Tier 1	AAA00432000	C00064	Glutamine	1.56	15.5									0	0.622	0.314	0.122	1.194	1.463	1.214	1.441	2.376	1.09	0.98	1.978	0.99	1.228	1.65	2.347	1.69	1.315	1.668	0.908	2.17	1.857	1.382	1.453	1.737	1.609	3.077
109	127.2	217.9	482.159	484.166	248.101	39081.5	1	1	Tier 1	AXA01333000	HMDB0029060	Threoninyl-Glutamate	0.16	7.7									0	1.055	0.693	1.169	1.006	1.697	1.049	0.781	0.902	0.36	0.742	0.608	0.569	0.648	0.524	0.862	1.482	0.936	1.275	0.597	0.946	0.979	0.563	1.013	0.822	0.562	2.042
110	130.3	218	317.131	319.137	83.0725	11930.2	1	1	Unidentified														0	1.171	0.914	0.998	0.908	0.983	0.827	0.926	0.964	0.74	0.814	1.044	0.582	0.659	0.852	1.042	1.74	0.932	0.891	0.753	0.997	1.167	0.905	0.99	0.923	1.117	1.88
111	127.2	218.1	438.133	440.139	204.075	145165	1	1	Tier 2						AXA00624000		gamma-Glutamylglycine	0.22	17.5				0	0.956	2.147	1.228	1.605	1.695	1.269	0.964	1.394	0.608	0.808	0.813	0.263	0.517	0.768	0.721	1.74	1.232	1.532	0.685	1.528	1.09	0.917	0.988	1.401	0.719	2.465
112	128.2	218.7	321.09	323.096	87.0316	159325	1	1	Tier 3 zero-reaction											1	18	380	0	0.306	0.206	0.403	0.146	0.243	0.335	0.277	0.216	0.114	0.133	0.369	0.121	0.235	0.203	0.325	1.573	0.287	0.612	0.472	0.93	0.421	1.311	0.553	0.665	13.104	0.863
113	128.2	220.2	455.148	457.155	221.09	188743	1	1	Tier 3 zero-reaction											7	53	721	0	1.348	1.781	1.344	2.083	1.098	1.546	1.624	1.535	1.057	1.638	1.216	1.787	1.225	0.977	1.614	1.653	1.058	1.102	0.838	1.202	1.216	0.877	0.885	0.891	1.131	1.942
114	128.2	220.3	366.111	368.118	132.053	87710.5	1	1	Tier 2						AAA00597000	C00152	L-Asparagine / D-Asparagine	2.18	40.3				0	1.317	1.114	1.14	1.552	2.997	1.514	1.582	2.054	0.761	0.897	1.786	1.26	1.503	1.304	1.591	2.771	1.496	1.364	1.073	2.092	1.937	1.421	1.274	1.519	1.482	3.631
115	128.2	220.8	409.154	411.16	175.095	2.97687e+06	1	1	Tier 1	AAA00423000	C00327	Citrulline	0.88	3.6									0	0.701	1.016	0.87	1.62	0.908	0.516	1.325	0.512	0.35	0.284	0.946	0.459	0.578	0.745	1.055	2.042	1.713	1.228	0.841	1.174	1.239	0.678	0.776	1.175	1.195	1.626
116	128.3	221.5	510.19	512.197	276.132	65164.3	1	1	Tier 2						AAA00734000	C00449	N6-(L-1,3-Dicarboxypropyl)-L-lysine	0.28	85.9				0	0.987	0.901	0.486	1.208	0.74	0.733	1.24	0.797	0.51	1.017	0.59	2.3	0.309	0.804	1.863	0.598	0.384	1.505	0.595	0.593	0.828	0.542	0.377	0.434	0.334	2.183
117	127.3	221.5	349.122	351.128	115.063	46966.7	1	1	Tier 3 zero-reaction											2	33	454	0	1.123	2.015	1.7	1.529	1.093	0.821	1.377	1.011	0.393	0.482	1.165	0.573	1.327	0.978	1.326	2.203	1.943	1.348	1.001	1.27	1.362	0.905	0.86	1.337	1.309	1.786
118	131.4	222.7	558.164	560.17	324.106	6805.23	1	1	Tier 3 one-reaction											0	31	528	0	1.962	0.874	0.426	0.601	0.303	0.55	0.572	0.351	0.275	0.791	0.519	0.454	0.441	0.557	0.186	1.772	0.886	0.993	0.764	0.782	0.915	0.608	0.724	0.634	0.907	1.687
119	133.3	231.3	479.232	481.238	245.174	8558.99	1	1	Tier 3 one-reaction											0	6	47	0	1.044	1.168	0.958	0.871	1.152	0.742	0.832	0.985	0.524	0.969	0.985	0.867	0.759	1.193	0.842	2.29	1.275	1.272	0.909	1.133	1.218	0.936	1.178	0.766	1.079	2.22
121	136.4	232.5	451.164	453.172	217.106	9534.74	1	1	Tier 1	AXA00987000	HMDB0028685	Alanyl-Glutamine	0.16	9.3									0	0.256	0.215	0.23	0.339	0.634	0.584	0.443	0.758	0.403	0.439	0.345	0.317	0.409	0.72	0.463	0.995	0.481	0.508	0.31	0.905	0.54	0.513	3.337	0.643	1.185	2.608
122	134.4	235.8	468.143	470.15	234.085	8544	1	1	Tier 1	AXA01061000	HMDB0028763	Aspartyl-Threonine	0.37	1.8									0	1.042	1.419	1.11	1.055	1.023	0.757	1.315	0.689	0.886	1.18	0.999	0.57	1.116	0.666	0.728	1.7	1.204	1.138	0.746	1.691	1.101	0.811	1.186	0.903	1.042	1.654
123	136.3	238.7	459.133	461.139	225.075	7141.64	1	1	Tier 3 one-reaction											0	21	415	0	1.239	0.603	0.427	1.414	0.888	0.94	0.862	0.898	1.034	0.574	0.573	0.565	0.452	0.777	1.228	1.97	0.845	1.422	1.531	1.31	1.779	1.234	0.758	1.008	0.668	3.291
124	137.5	240.5	440.145	442.154	206.087	7427.29	1	1	Tier 2						AXA01322000		Serylthreonine	8.32	36.5				0.0123	2.372	1.284	1.717	0.921	0.899	1.963	1.162	0.82	1.242	0.935	1.561	1.028	0.934	1.024	2.9689	3.321	1.356	1.986	1.067	1.658	1.417	1.602	2.277	1.195	3.65	2.524
125	137.4	240.8	414.121	416.128	180.063	2.66547e+06	1	1	Tier 3 zero-reaction											17	87	713	0	0.862	1.251	1.275	2.053	0.93	1.095	1.729	1.379	1.061	1.044	0.987	2.512	1.248	0.886	1.187	1.533	0.773	0.763	0.774	1.229	0.562	0.612	0.488	0.661	0.499	1.709
126	138.5	241.5	485.159	487.166	251.101	6177.27	1	1	Tier 3 zero-reaction											3	38	696	0	1.317	1.851	1.175	1.477	0.692	1.242	0.897	1.024	0.551	1.013	0.554	1.884	1.41	1.119	1.105	1.665	0.925	1.391	0.664	1.141	0.93	0.7	1.225	0.616	2.725	1.694
127	136.5	241.7	553.183	555.189	319.124	8241.75	1	1	Tier 3 one-reaction											0	7	212	0	1.281	1.243	1.406	2.196	0.897	1.161	1.659	1.615	1.482	1.296	1.105	2.057	1.515	0.882	1.398	1.657	0.915	0.882	0.892	1.49	0.975	0.773	0.799	0.813	0.892	1.948
129	137.4	243.7	515.169	517.176	281.111	28885.9	1	1	Tier 2						AXA00408000		N6-Methyladenosine	3.14	159.2				0	1.361	0.609	0.959	1.985	1.127	0.981	0.889	0.978	0.45	0.892	0.525	2.214	0.387	0.813	2.172	0.979	0.488	2.765	1.186	0.744	1.633	0.844	0.417	0.484	0.467	4.784
131	138.4	244.2	336.173	338.18	102.115	42843.6	1	1	Tier 3 zero-reaction											2	8	74	0	1.07	0.912	0.633	0.979	0.704	0.44	0.538	0.456	1.047	0.838	1.11	0.748	0.429	0.897	1.43	1.52	1.666	1.509	1.202	1.203	0.976	1.192	1.095	1.1	1.299	1.705
132	138.5	244.6	366.111	368.118	132.053	19525.6	1	1	Tier 2						AXA00651000	C02037	Glycyl-glycine	1.73	52.4				0	1.314	1.288	1.218	1.767	2.453	1.382	1.604	1.681	0.781	0.867	1.542	1.032	1.298	1.215	1.513	2.403	1.346	1.312	0.951	1.759	1.738	1.283	1.252	1.331	1.448	2.882
133	139.5	245.8	348.089	350.096	114.031	10037.6	1	1	Tier 3 one-reaction											0	28	470	0.037	0.453	0.347	0.951	0.616	1.613	3.142	0.735	2.094	1.305	1.559	1.747	1.617	0.726	1.171	3.091	1.303	0.303	0.294	0.519	0.655	0.447	0.448	0.227	0.55	0.358	1.315
134	139.4	246.1	399.104	401.11	165.046	672892	1	1	Tier 1	AAA00660000	C02989	Methionine Sulfoxide	0.75	5.9									0	0.776	0.656	0.574	1.036	1.074	1.483	0.64	0.838	0.422	0.743	0.555	0.8	0.588	1.08	1.476	0.876	0.895	0.815	0.565	0.931	0.745	0.641	1.054	0.62	0.709	1.164
135	140.4	247.3	392.102	394.109	158.044	162531	1	1	Tier 3 zero-reaction											1	1	53	0	0.577	1.262	0.864	0.583	0.483	0.682	0.799	0.47	0.774	0.753	0.795	0.555	0.967	0.493	0.75	1.166	0.887	0.985	0.673	0.801	1.011	0.853	1.077	0.817	1.079	1.722
137	141.5	248.7	424.116	426.122	190.058	18446.3	1	1	Tier 1	AXA01053000	HMDB0028753	Aspartyl-Glycine	2.84	3.3									0	1.398	2.906	1.49	1.454	1.448	0.881	1.224	1.01	1.026	1.174	1.215	0.794	1.749	1.099	0.877	1.339	1.072	1.1	0.866	1.019	1.083	0.88	1.153	0.737	1.131	1.972
138	141.5	250.6	558.164	560.17	324.105	14413.8	1	1	Tier 3 one-reaction											0	31	509	0	2.575	0.955	0.542	0.537	0.336	0.626	0.568	0.446	0.301	0.631	0.499	0.489	0.468	0.64	0.26	1.885	0.94	0.916	0.875	0.798	0.989	0.487	0.831	0.607	1.02	1.922
139	142.4	252.1	423.17	425.176	189.111	49409.8	1	1	Tier 1	AXA00086000	C02427	Homocitrulline	0.37	16.1									0	0.667	3.331	2.474	3.716	1.221	0.561	1.377	0.361	0.496	0.635	1.13	0.596	1.158	0.759	0.424	1.414	1.08	0.494	0.795	0.886	1.568	0.785	0.808	1.124	1.554	0.769
140	142.4	252.2	414.122	416.128	180.063	842800	1	1	Tier 3 zero-reaction											17	87	713	0	0.972	1.306	1.385	2.131	1.003	1.182	1.795	1.496	1.128	1.172	1.049	2.49	1.371	0.928	1.246	1.559	0.781	0.788	0.805	1.254	0.6	0.642	0.53	0.676	0.561	1.705
141	142.4	252.9	380.073	382.08	146.015	9942.08	1	1	Tier 3 only two-reaction											0	0	62	0.0123	0.735	0.651	0.747	0.917	0.912	0.931	0.986	0.443	1.675	0.722	0.874	0.486	0.65	1.25	0.915	1.758	1.007	0.871	0.522	1.124	1.225	0.917	1.227	0.999	1.641	1.343
142	142.4	253.3	325.085	327.092	91.0267	27833	1	1	Tier 3 one-reaction											0	4	244	0	3.526	1.938	1.226	1.454	2.269	2.725	1.5	0.74	0.958	1.007	1.386	0.637	1.188	1.005	3.32	1.748	1.666	2.392	2.244	2.255	2.003	0.966	3.193	1.292	1.673	3.837
143	142.4	253.5	398.127	400.133	164.069	100578	1	1	Tier 3 zero-reaction											6	74	774	0	1.589	0.401	1.692	1.131	0.835	0.61	0.062	0.066	1.081	0.263	1.061	0.049	1.372	0.712	0.317	2.618	1.195	1.606	0.488	1.915	1.591	1.041	1.161	1.2	0.881	2.487
144	142.6	253.7	455.149	457.155	221.09	14706.2	1	1	Tier 3 zero-reaction											7	53	721	0	1.409	1.762	1.445	1.959	1.074	1.527	1.643	1.56	1.145	1.612	1.192	2.039	1.377	0.99	1.589	1.778	1.029	1.148	0.856	1.207	1.201	0.826	0.841	0.9	1.046	2.174
145	143.5	253.7	561.249	563.256	327.191	6789.5	1	1	Tier 3 one-reaction											0	3	48	0.0247	1.16	0.905	0.454	0.353	0.2114	0.528	0.439	0.346	0.3	0.325	0.434	0.165	0.349	0.1706	0.513	2.989	1.539	0.857	0.61	1.256	1.414	1.198	1.035	1.005	0.881	1.51
146	142.6	253.9	353.117	355.123	119.058	40638.9	1	1	Tier 1	AAA00630000	C00263	Homoserine	0.03	10.8									0	0.99	0.817	0.803	1.329	1.075	1.053	0.858	1.16	0.716	1.038	0.73	1.478	0.681	0.896	1.701	1.369	0.809	1.958	0.833	0.868	1.57	0.804	0.762	0.753	0.891	3.522
147	143.6	254.1	404.127	406.135	170.069	13121.2	1	1	Tier 3 one-reaction											0	17	323	0.0247	0.1133	0.158	0.221	0.187	0.271	0.134	0.368	0.119	0.413	0.144	0.167	0.666	0.173	0.111	0.122	3.103	0.712	2.142	0.143	0.728	0.1167	0.189	3.102	0.168	5.321	0.699
148	143.5	254.2	394.18	396.186	160.121	13785.9	1	1	Tier 2						AXA00471000		Isoputreanine	0.79	148.8				0	1.096	1.265	1.097	1.355	1.285	0.988	0.591	0.865	0.809	1.448	1.384	2.496	0.577	0.736	0.921	1.253	0.711	1.069	1.535	1.011	4.508	1.828	0.563	0.581	1.187	4.424
149	143.5	255.4	307.122	309.129	73.064	33132.5	1	1	Tier 1	AXA00231000	C02294	Methylguanidine	0.04	25									0	0.666	1.699	0.787	0.48	0.558	0.607	0.528	0.476	0.589	0.865	0.739	0.443	0.782	0.541	0.635	0.697	1.103	0.611	0.542	0.663	0.683	0.458	0.786	0.567	0.717	0.581
150	143.5	256.7	262.545	264.552	56.973	8792.72	2	2	Unidentified														0	0.783	0.712	0.924	0.779	0.981	0.8	0.875	0.8	0.604	0.648	0.626	0.675	0.692	1.029	0.814	1.065	0.751	0.723	0.67	0.926	0.769	0.783	0.897	0.837	0.832	1.302
152	144.5	257.4	291.064	293.071	114.012	87182.4	2	2	Tier 3 only two-reaction											0	0	27	0	0.957	1.026	1.092	0.9	1.066	1.115	1.15	1.081	0.753	0.712	0.818	0.988	0.826	1.336	1.026	1.23	0.864	0.983	0.789	1.177	0.983	0.832	1.095	1.078	0.975	1.481
153	144.6	257.7	503.612	505.618	269.553	34911.3	1	1	Unidentified														0	0.5	0.537	0.571	0.525	0.548	0.597	0.579	0.536	0.416	0.396	0.452	0.606	0.513	0.675	0.604	0.624	0.478	0.556	0.455	0.651	0.537	0.424	0.548	0.611	0.51	0.806
154	145.6	257.7	522.093	526.106	54.9834	9031.4	1	2	Unidentified														0	1.13	0.896	1.096	1.081	1.02	1.101	1.17	1.084	0.784	0.734	0.809	1.1	0.807	1.297	1.077	1.216	0.968	1.008	0.784	1.205	0.903	0.666	1.054	1.377	1.009	1.492
155	144.5	258.3	290.045	292.053	111.973	15605.3	2	2	Tier 3 only two-reaction											0	0	11	0.0988	1.04	1.007	1.133	0.965	1.193	1.126	1.124	1.103	0.775	0.698	0.843	6.5565	0.941	8.4932	1.086	1.146	1.035	0.96	0.805	1.278	0.899	0.745	1	1.192	1.058	1.385
156	144.5	259.6	292.062	294.07	116.007	8825.89	2	2	Tier 3 only two-reaction											0	0	2	0.2346	1.318	0.994	2.0228	1.5983	1.3837	1.249	1.316	1.346	0.979	0.768	0.4236	1.36	1.123	1.41	1.361	0.7491	1.109	1.209	0.8038	1.38	0.5218	1.2359	1.43	1.225	1.404	0.8151
157	149.6	259.6	286.556	288.562	104.995	9150.67	2	2	Tier 3 only two-reaction											0	0	5	0	1.488	0.827	1.46	1.287	1.302	0.672	1.296	0.953	0.881	1.045	1.437	0.629	0.799	0.929	1.021	3.246	1.083	1.016	0.83	1.347	1.7	1.034	0.949	0.969	1.422	2.426
158	146.6	259.7	270.55	272.557	72.9839	34627.5	2	2	Tier 3 one-reaction											0	1	3	0	1.017	1.04	1.133	0.999	1.13	1.214	1.155	1.04	0.778	0.714	0.822	1.085	0.841	1.273	1.084	1.299	0.937	0.986	0.79	1.158	1.031	0.851	1.032	1.251	1.003	1.486
159	146.6	259.9	499.175	501.182	265.116	6825.92	1	1	Tier 3 one-reaction											0	39	590	0	1.346	3.587	1.393	1.837	1.218	1.324	0.713	0.919	0.713	1.032	1.43	0.702	1.602	1.469	1.016	1.939	1.263	1.27	0.904	1.114	1.017	0.97	0.929	0.672	0.773	1.863
160	149.6	261.4	300.069	302.076	132.022	29828.5	2	2	Tier 3 one-reaction											0	1	99	0	0.968	0.926	1.077	0.92	1.02	1.136	1.064	1.04	0.709	0.65	0.755	1.068	0.835	1.294	1.112	1.12	0.892	0.965	0.781	1.138	0.93	0.815	0.998	1.142	0.878	1.464
161	145.6	262	503.611	507.624	36.5019	14809.6	1	2	Unidentified														0	0.821	1.061	1.13	0.964	1.172	1.64	1.182	1.186	0.732	0.581	0.659	1.835	1.021	2.144	1.267	0.781	0.799	1.072	0.808	1.217	0.805	0.638	1.107	1.549	0.782	1.148
163	144.6	263.7	283.058	285.064	97.9994	11831.8	2	2	Tier 3 only two-reaction											0	0	7	0	1.172	0.963	1.066	0.948	1.07	1.027	1.147	1.086	0.833	0.662	0.854	1.012	0.854	1.05	1.125	1.317	0.854	1.014	0.838	1.154	1.097	0.769	1.159	1.131	1.008	1.479
164	147.5	263.8	362.164	364.171	128.106	1.22307e+06	1	1	Tier 3 one-reaction											0	2	41	0	0.598	0.566	0.849	0.607	1.112	0.575	0.791	0.87	0.407	0.122	0.37	0.764	0.548	1.653	0.706	1.247	0.545	1.034	1.363	1.36	0.707	0.559	1.029	1.057	0.9	1.788
165	146.6	263.8	693.291	695.298	459.233	4628.89	1	1	Tier 3 one-reaction											0	20	257	0.0247	1.736	1.409	1.259	0.92	0.631	0.96	0.7	1.118	1.021	1.215	1.161	0.449	1.073	0.727	1.757	2.449	0.908	1.458	0.801	0.598	0.484	0.606	0.646	0.51	0.851	1.001
166	147.7	264.2	410.138	412.144	176.08	21965.3	1	1	Tier 1	AXA01305000	HMDB0029032	Seryl-Alanine	0.2	2.5									0	0.4	0.564	0.482	0.284	0.32	0.322	0.303	0.425	0.567	0.242	0.271	0.289	0.311	0.585	0.411	0.999	0.389	0.613	0.329	0.359	0.299	0.286	2.126	0.312	0.924	1.957
167	148.7	265.3	436.165	438.171	202.106	13203.3	1	1	Tier 3 one-reaction											0	5	79	0.0617	0.372	0.1169	0.7736	0.1231	0.952	0.237	0.534	0.342	0.2	0.1115	0.425	0.524	0.364	0.812	0.42	1.531	0.851	0.388	1.088	0.927	0.366	0.455	0.239	0.604	1.693	1.633
168	148.7	266.6	339.34	341.347	105.281	24634	1	1	Unidentified														0	0.301	0.31	0.363	0.209	1.124	1.209	0.491	0.959	0.106	0.225	0.162	0.916	0.455	1.548	0.864	1.236	0.521	1.464	0.315	0.666	0.966	0.519	1.371	1.563	1.027	2.266
169	147.7	269.2	339.1	341.107	105.042	1.42049e+07	1	1	Tier 1	AAA00627000	C00065	Serine	1.92	5.2									0	0.715	0.407	0.816	0.537	1.117	0.993	0.777	0.946	0.313	0.522	0.575	0.822	0.632	1.176	1.078	1.649	0.855	1.212	0.711	1.002	1.154	0.89	1.079	1.273	1.16	2.169
170	147.7	269.7	455.15	457.155	221.092	49952.5	1	1	Tier 3 zero-reaction											7	53	726	0	1.21	1.695	1.118	1.707	0.868	1.468	1.574	1.389	1.053	1.513	0.944	1.841	1.111	0.804	1.449	1.369	0.804	1.054	0.725	1.051	0.943	0.774	0.794	0.763	0.923	1.348
171	149.7	273.5	512.615	514.622	278.557	8846.44	1	1	Unidentified														0	0.592	0.629	0.629	0.558	0.631	0.627	0.676	0.61	0.416	0.43	0.456	0.605	0.458	0.704	0.645	0.693	0.518	0.551	0.509	0.709	0.617	0.457	0.616	0.656	0.545	0.89
172	148.6	274.8	516.155	518.162	282.096	13877.8	1	1	Tier 3 zero-reaction											1	31	606	0	1.495	2.733	1.01	2.13	0.977	1.167	0.666	1.01	1.43	1.931	1.968	0.677	1.284	1.046	1.237	1.341	0.834	0.736	0.704	0.76	0.885	0.63	0.886	0.557	0.62	0.846
173	149.7	275.2	422.138	424.144	188.08	14332.5	1	1	Tier 2						AFA00118000	C20918	Tabtoxinine-beta-lactam	0.28	43.8				0	0.451	0.816	0.498	0.459	0.389	0.469	0.409	0.22	0.534	0.336	0.462	0.687	0.334	0.4	0.545	2.483	0.772	1.808	0.276	0.826	0.468	0.337	2.62	0.3	4.891	0.868
174	149.6	280.7	291.064	293.07	114.01	64781.6	2	2	Tier 3 only two-reaction											0	0	42	0	0.978	1.024	1.069	0.908	1.07	1.089	1.082	1.083	0.741	0.716	0.85	1.033	0.868	1.303	1.022	1.19	0.873	0.976	0.783	1.201	0.966	0.825	1.086	1.076	0.999	1.479
178	150.6	289.6	402.087	404.093	168.028	54887.9	1	1	Tier 3 zero-reaction											1	8	193	0	0.27	0.499	0.774	0.48	0.562	0.505	0.577	0.317	0.353	0.516	1.285	0.755	1.162	0.601	0.5	1.927	0.677	0.785	0.822	1.177	0.867	0.749	1.185	0.883	1.207	1.606
179	151.6	292	414.121	416.128	180.063	7.14968e+06	1	1	Tier 3 zero-reaction											14	77	504	0	1.193	1.596	1.216	2.046	1.041	1.477	1.701	1.542	1.065	1.422	1.044	2.428	1.282	0.998	1.576	1.52	0.811	0.976	0.761	1.222	0.784	0.801	0.753	0.759	0.845	1.525
180	151.7	292.4	375.05	377.056	140.992	11192.7	1	1	Tier 3 one-reaction											0	1	19	0.0123	1.296	1.455	0.897	1.366	0.766	0.678	1.405	1.358	0.934	1.026	1.17	0.808	2.48	0.981	1.351	1.388	1.029	1.14	1.024	1.306	1.967	1.106	0.833	0.702	1.279	1.536
181	152.6	294.5	362.164	364.171	128.106	75451	1	1	Tier 3 one-reaction											0	2	41	0	0.625	0.581	0.854	0.631	1.096	0.585	0.794	0.884	0.403	0.134	0.38	0.765	0.555	1.556	0.709	1.281	0.572	1.002	1.37	1.351	0.708	0.584	1.073	1.068	0.919	1.812
182	151.7	295.3	519.191	521.197	285.132	5341.82	1	1	Tier 2						AXA00318000		Glycylprolylhydroxyproline	0.36	163.9				0	2.403	2.139	2.384	1.673	1.03	0.554	0.795	0.871	0.816	0.723	1.204	1.069	1.811	1.022	0.788	1.665	0.79	0.922	0.762	0.924	0.865	0.888	0.483	0.562	1.005	1.775
183	152.6	296.3	438.132	440.14	204.074	64002.2	1	1	Tier 1	AXA01132000	HMDB0028840	Glycyl-Glutamate	2.22	4.1									0	0.73	0.655	0.565	0.725	0.506	0.613	0.598	0.487	0.425	0.47	0.445	0.544	0.651	0.437	0.806	1.877	1.131	1.163	0.821	1.331	1.077	0.821	1.141	0.943	1.139	2.246
184	152.7	297.3	309.09	311.096	75.0314	18894.4	1	1	Tier 2						AAA00261000	C00037	Isomer 1 of Glycine	2.09	98.1				0	1.024	1.021	0.664	1.643	1.084	0.584	0.667	0.455	0.792	1.178	1.427	0.642	0.42	1.52	1.266	0.959	0.892	2.355	1.177	0.984	2.101	1.609	0.618	0.838	1.269	2.036
185	152.6	297.3	365.127	367.134	131.069	68019.1	1	1	Tier 2						AXA00795000	C03065	Beta-Guanidinopropionic acid	1.81	23.8				0	0.964	2.046	0.845	0.684	0.705	0.674	0.719	0.65	0.608	0.937	0.821	0.57	1.054	0.725	0.756	1.124	1.203	0.898	0.646	0.921	0.778	0.446	0.933	0.652	0.792	1.078
186	152.6	298.7	471.089	473.095	237.031	12656.8	1	1	Tier 2						AXA01531000		S-Cysteinosuccinic acid	0.52	5.9				0	1.182	2.902	1.356	1.749	1.612	0.972	1.051	0.998	0.763	2.159	2.488	0.652	1.493	1.61	1.374	1.621	0.602	0.862	0.529	0.807	0.762	0.693	0.996	0.769	0.868	0.909
187	153.8	301.8	393.148	395.154	159.089	11629.4	1	1	Tier 3 zero-reaction											6	42	444	0.1605	0.1249	0.246	1.814	0.0987	0.329	0.0867	0.428	0.853	1.799	1.634	0.1045	2.312	0.216	0.092	1.092	0.1848	0.194	2.515	0.077	0.1168	0.248	1.449	0.1223	1.466	0.1203	1.319
188	154.8	304.3	381.365	383.373	147.307	94177.3	1	1	Unidentified														0	1.639	2.767	3.946	1.309	1.274	1.687	0.262	0.741	0.154	0.924	0.313	0.216	0.099	0.169	0.316	2.038	2.243	1.788	1.534	0.62	0.504	0.261	0.582	0.705	0.769	0.471
189	154.7	305.5	381.112	383.119	147.054	2.03761e+07	1	1	Tier 1	AAA00438000	C00302	Glutamic Acid	1.08	2.5									0	1.074	1.374	1.61	0.91	1.106	0.963	0.452	0.641	0.244	0.674	0.403	0.37	0.312	0.302	0.444	1.635	1.188	1.005	0.97	0.76	0.627	0.458	0.606	0.636	0.727	0.991
190	154.8	305.6	381.231	383.238	147.173	228829	1	1	Tier 3 one-reaction											0	1	15	0	1.169	1.329	1.69	0.932	1.1	1.013	0.519	0.699	0.339	0.807	0.519	0.428	0.356	0.333	0.607	1.665	1.271	1.019	0.989	0.866	0.734	0.548	0.684	0.723	0.805	1.225
191	154.7	305.8	455.148	457.155	221.09	141555	1	1	Tier 3 zero-reaction											7	53	721	0	1.228	1.63	1.278	1.932	1.014	1.422	1.768	1.457	1.06	1.549	1.036	2.127	1.216	0.926	1.551	1.474	0.876	0.988	0.784	1.236	0.979	0.856	0.842	0.758	0.963	1.65
192	158.7	306.1	337.158	339.164	103.099	82273.2	1	1	Tier 3 one-reaction											0	5	215	0	1.005	2.134	1.605	0.971	1.175	1.158	1.575	1.54	1.272	0.627	0.78	1.165	0.826	1.051	0.961	1.365	0.867	0.862	0.735	0.913	0.898	0.857	1.32	0.81	1.069	0.997
193	155.8	306.1	381.452	383.459	147.393	89103.3	1	1	Unidentified														0	1.364	2.97	5.897	1.354	2.133	1.974	0.219	0.751	0.077	0.809	0.244	0.256	0.115	0.053	0.14	1.982	2.416	1.814	1.306	0.579	0.401	0.207	0.415	0.715	0.545	0.603
194	155.8	309	404.127	406.134	170.069	93698.7	1	1	Tier 3 one-reaction											0	17	323	0	0.091	0.177	0.259	0.2	0.272	0.132	0.41	0.133	0.431	0.137	0.186	0.654	0.179	0.15	0.18	2.868	0.716	2.053	0.154	0.759	0.116	0.148	2.971	0.173	5.626	0.774
195	155.7	309.3	367.095	369.102	133.037	3.75639e+06	1	1	Tier 1	AAA00427000	C00049	Isomer 1 of Aspartic Acid	1.39	0.3									0	0.675	0.545	0.48	0.416	0.739	0.634	0.395	0.734	0.51	0.746	0.36	0.496	0.468	0.443	0.551	1.152	0.728	1.428	1.935	0.662	0.849	0.6	0.96	0.754	0.704	2.275
196	156.8	310.4	444.12	446.126	210.061	7937.29	1	1	Tier 3 only two-reaction											0	0	12	0	0.806	1.506	0.935	0.73	0.893	1.029	0.66	0.516	0.559	0.79	0.688	0.73	1.326	0.822	0.742	2.062	0.872	1.485	0.436	0.819	0.839	0.859	2.6	0.483	3.596	0.923
198	159.7	312.8	558.164	560.17	324.105	16520.8	1	1	Tier 3 one-reaction											0	31	509	0	0.534	0.739	0.488	0.438	0.362	0.683	0.388	0.337	0.293	0.631	0.465	0.389	0.316	0.536	0.268	1.629	0.987	0.866	0.8	0.662	0.993	0.484	0.886	0.614	0.735	1.659
199	157.8	312.9	367.13	369.137	133.072	152166	1	1	Tier 2						AXA02602000		L-2-Amino-5-hydroxypentanoic acid	5.3	76.9				0.1728	0.9615	7.2906	12.5511	0.293	0.4127	0.301	0.446	9.7084	0.417	0.2121	0.347	0.1427	0.1805	0.1848	0.521	3.534	1.077	1.301	0.1826	1.449	1.209	2.389	0.917	1.269	1.12	19.731
200	157.7	313	414.121	416.128	180.063	7.84731e+06	1	1	Tier 2						APA00957000	C22137	4-Chloro-L-lysine	9.12	202.4				0	1.187	1.57	1.213	2.006	1.041	1.429	1.702	1.536	1.067	1.412	1.035	2.415	1.28	0.992	1.567	1.518	0.811	0.975	0.762	1.224	0.777	0.806	0.75	0.76	0.841	1.532
201	157.8	313.3	353.116	355.123	119.058	54529.5	1	1	Tier 2						AXA04207000		Hydroxyethyl glycine	1.12	22				0	1.104	1.081	1.359	1.305	1.464	0.98	0.882	0.929	0.567	0.751	1.264	0.893	0.861	2.652	1.373	1.734	1.063	1.383	0.826	1.815	1.255	0.864	1.099	0.913	0.971	1.637
202	159.7	314.3	431.175	433.181	197.116	62190	1	1	Tier 3 one-reaction											0	3	159	0	0.56	0.871	0.703	1.048	1.132	0.545	0.472	0.992	0.429	1.392	0.17	4.975	1.141	0.538	1.737	2.421	0.7	0.373	0.28	0.578	0.784	0.945	1.008	0.912	2.673	0.894
203	158.9	314.5	436.103	438.11	202.045	74336.6	1	1	Tier 3 only two-reaction											0	0	17	0	1.036	1.334	1.162	1.792	0.946	1.268	1.595	1.372	0.964	1.309	0.989	2.146	1.173	0.845	1.312	1.484	0.779	0.902	0.745	1.122	0.752	0.811	0.746	0.735	0.773	1.633
204	159.8	314.7	291.063	293.07	114.01	6855.8	2	2	Tier 3 only two-reaction											0	0	42	0	1.119	1.112	1.391	0.949	1.032	1.169	1.098	1.116	0.907	0.791	0.885	1.069	0.935	1.39	1.017	1.641	1.071	1.186	0.907	1.18	1.025	0.772	1.308	1.169	1.115	2.277
205	160.9	315.1	408.159	410.165	174.1	22733.9	1	1	Tier 2						AAA00425A01		Isomer 1 of N5-Acetyl-L-Ornithine	0.34	87.4				0	0.285	0.638	2.001	0.782	0.779	0.239	0.609	0.247	0.311	0.246	0.677	0.275	0.216	0.287	0.236	1.228	0.864	0.975	0.805	1.759	1.079	3.682	0.982	1.419	2.221	1.19
206	159.9	315.8	398.124	400.133	164.065	44552.9	1	1	Tier 3 only two-reaction											0	0	7	0.1728	2.4942	3.2843	1.728	2.177	0.925	1.32	2.5839	1.945	1.267	1.5931	1.51	1.6279	1.45	1.26	2.5793	4.896	1.816	1.136	0.654	2.687	3.9848	1.945	0.782	1.562	2.6028	3.416
207	159.7	316.3	362.116	364.123	128.058	1.26101e+06	1	1	Tier 2						AFA00143000	C05715	Isomer 1 of gamma-Amino-gamma-cyanobutanoic acid	1.14	160.9				0	0.253	2.394	0.412	0.974	3.887	2.104	0.447	0.404	0.32	1.102	1.483	0.229	0.632	1.337	1.321	1.504	0.588	0.775	0.252	1.98	1.978	0.722	1.032	2.116	2.084	3.642
208	159.7	316.4	562.233	564.239	328.174	219003	1	1	Tier 3 one-reaction											0	3	119	0	0.745	0.637	0.449	0.375	0.168	0.393	0.567	0.215	0.241	0.291	0.367	0.158	0.182	0.136	0.346	2.956	1.5	0.779	0.682	1.177	1.499	1.123	1.219	0.965	1.084	1.446
209	158.7	316.6	455.148	457.155	221.09	173202	1	1	Tier 3 zero-reaction											7	53	721	0	1.239	1.65	1.278	1.928	1.024	1.409	1.791	1.472	1.076	1.544	1.061	2.075	1.194	0.926	1.576	1.5	0.882	1.011	0.826	1.224	0.982	0.877	0.858	0.777	0.971	1.679
210	158.7	316.8	404.175	406.181	170.116	91010.4	1	1	Tier 3 one-reaction											0	1	106	0	0.257	0.94	0.382	0.463	0.695	0.585	0.52	0.412	0.371	0.335	0.551	0.894	0.371	0.852	0.44	0.731	0.841	0.701	0.325	0.918	0.56	0.335	0.808	0.613	0.752	0.986
211	159.9	318.1	424.118	426.124	190.06	8358.73	1	1	Tier 2						AXA01129000		Glycyl-Aspartic acid	1.48	54				0.0247	0.952	1.328	0.865	1.089	0.768	0.951	0.722	0.751	0.278	1.328	0.853	0.709	0.956	1.164	1.207	1.583	1.872	1.674	1.456	1.764	1.431	0.9	1.468	1.019	1.55	3.447
213	160.8	320.1	600.2	602.207	366.142	9604.39	1	1	Tier 3 one-reaction											0	11	275	0	0.946	2.544	1.371	1.269	1.197	0.782	1.059	0.863	0.597	1.164	1.262	0.593	1.279	1.2	0.988	1.895	1.039	1.386	0.894	0.657	0.79	0.783	0.937	0.71	0.79	1.942
214	160.8	320.6	278.095	280.102	44.0371	11243.7	1	1	Tier 3 one-reaction											0	1	145	0	1.135	2.351	1.28	1.499	1.035	1.137	0.839	0.668	1.05	1.429	0.905	1.358	1.164	1.967	0.933	0.753	1.118	1.163	1	0.695	1.316	1.199	1.002	0.77	1.736	0.583
215	161.9	321.2	389.126	391.134	155.068	17861.6	1	1	Tier 3 only two-reaction											0	0	2	0	1.048	0.783	0.606	1.815	0.538	0.853	0.737	1.036	0.811	1.11	0.812	1.834	0.293	0.803	1.661	1.319	0.856	2.224	1.767	1.039	2.309	1.392	0.533	0.637	0.915	4.696
217	162.9	324.2	492.216	494.223	258.158	7303.1	1	1	Tier 3 one-reaction											0	4	118	0	0.275	0.632	0.605	0.711	1.197	0.816	0.754	0.703	0.331	0.486	0.547	0.889	0.36	0.77	0.671	0.671	0.453	0.61	0.344	0.814	0.718	0.289	0.417	0.41	0.322	1.238
218	163.9	324.3	365.116	367.123	131.058	3.15601e+06	1	1	Tier 1	AAA00799000	C01157	4-Hydroxyproline	1.3	14.1									0	0.596	0.598	0.734	0.596	0.552	0.35	0.33	0.382	0.338	0.402	0.441	0.45	0.413	0.499	0.376	1.281	1.505	1.559	0.495	0.982	0.63	0.307	0.619	0.362	2.807	1.56
219	164.9	326.7	297.583	299.59	127.049	5456.46	2	2	Tier 3 only two-reaction											0	0	41	0.2469	0.8458	0.281	0.6238	0.753	0.673	1.129	0.791	1.227	0.878	0.829	0.846	0.809	0.787	0.869	1.986	1.0009	0.567	1.246	0.487	1.005	1.021	0.806	0.996	1.059	0.736	1.727
220	163.9	327.4	560.217	562.229	326.159	8668	1	1	Tier 3 one-reaction											0	2	195	0	0.587	0.527	0.722	0.613	0.388	0.332	0.309	0.419	0.321	0.339	0.22	0.409	0.189	0.141	0.512	0.832	0.648	0.63	0.226	0.677	0.826	0.443	0.612	0.418	0.692	0.988
221	163.9	327.8	349.096	351.103	115.038	58907.7	1	1	Tier 3 one-reaction											0	1	130	0	0.261	0.862	0.654	0.346	0.387	0.61	0.444	0.261	0.467	0.702	0.871	0.597	0.843	0.342	0.553	1.156	0.764	1.049	0.763	0.601	0.86	0.741	1.111	0.767	1.105	0.728
222	165	328.1	392.101	394.109	158.043	10981.3	1	1	Tier 3 zero-reaction											1	1	55	0	0.856	1.248	1.092	0.634	0.734	0.913	0.888	0.561	0.707	0.949	1.402	0.734	0.953	0.696	0.874	1.468	1.297	1.468	0.976	1.287	1.659	1.158	1.38	1.086	1.249	1.473
223	164.8	328.3	540.191	542.198	306.133	16596.4	1	1	Tier 3 one-reaction											0	8	283	0	0.972	1.036	0.936	0.657	0.93	1.096	0.654	1.044	0.504	0.278	0.433	0.673	0.665	2.161	1.075	1.317	0.67	1.054	0.921	1.219	1.046	0.619	1.15	0.988	0.967	2.275
224	164.8	328.9	342.046	344.053	107.988	26666.6	1	1	Tier 3 one-reaction											0	4	10	0	1.589	0.803	1.334	0.691	0.625	1.015	0.686	0.734	0.529	0.905	1.202	0.838	1.448	1.066	1.318	1.557	1.143	1.111	0.847	1.211	0.791	0.832	0.997	0.999	0.71	1.85
225	164.8	329	450.133	452.142	216.075	14643.2	1	1	Tier 3 one-reaction											0	14	379	0	0.905	0.582	0.523	0.544	0.713	1.046	0.824	0.702	1.227	1.114	1.08	0.725	1.218	1.047	1.495	1.047	0.667	0.725	0.406	0.698	0.717	0.554	0.711	0.591	1.494	1.196
226	164.8	329.1	524.196	526.203	290.138	9477.69	1	1	Tier 3 one-reaction											0	9	219	0.0247	0.689	0.974	0.862	0.857	1.454	1.114	0.851	0.981	0.379	0.255	0.347	0.825	0.404	1.976	0.875	1.506	0.794	1.186	0.893	1.224	0.996	0.632	1.267	1.018	0.929	1.659
227	166	330.9	506.207	508.213	272.148	5126.13	1	1	Tier 3 one-reaction											0	1	90	0	0.508	0.717	0.605	1.341	1.167	0.759	1.095	0.602	0.194	0.201	1.005	0.861	0.532	1.058	0.948	2.181	2.563	1.445	0.616	2.009	1.422	0.813	1.113	1.449	1.039	1.961
228	167	332.3	480.144	482.15	246.085	24522.2	1	1	Tier 2						AXA00576000		Isomer 1 of L-alpha-Aspartyl-L-hydroxyproline	0.01	59.7				0	1.206	2.334	1.146	1.54	1.225	1.028	0.824	1.148	1.077	1.667	1.272	0.494	1.177	1.168	0.913	0.938	0.782	1.181	0.704	0.875	1.505	0.757	0.94	0.862	0.801	1.135
229	172.1	332.6	317.131	319.138	83.0728	12183.4	1	1	Tier 3 one-reaction											0	2	188	0	1.238	0.994	1.041	0.836	0.929	0.9	0.901	0.87	0.659	0.77	0.974	0.535	0.641	0.809	1.106	1.718	0.998	0.832	0.738	0.986	1.143	0.86	0.979	0.902	1.082	1.747
230	165.9	332.9	558.164	560.17	324.106	21971.2	1	1	Tier 3 one-reaction											0	31	528	0	0.604	0.887	0.458	0.464	0.394	0.64	0.442	0.372	0.318	0.679	0.528	0.426	0.341	0.575	0.356	1.684	0.991	0.845	0.816	0.712	1.025	0.521	0.849	0.631	0.761	1.562
231	166.9	333.2	367.095	369.102	133.037	1.31846e+07	1	1	Tier 1	AAA00427000	C00049	Aspartic Acid	1.88	23.6									0	1.012	0.755	0.597	0.711	0.747	0.516	0.43	0.501	0.806	0.821	0.467	0.465	0.698	0.442	0.768	1.851	1.436	1.742	1.565	1.35	1.477	1.137	1.373	1.154	1.419	2.233
232	168	334.6	463.165	465.172	229.106	14469.5	1	1	Tier 1	AXA01290000	HMDB0029012	Prolyl-Asparagine	0	2.6									0	0.78	0.617	0.508	1.084	2.459	1.058	0.969	1.248	0.377	0.319	0.99	1.508	0.699	1.231	1.123	1.682	1.355	1.17	0.652	1.971	1.289	0.819	1.185	1.439	1.031	3.094
233	166.9	335	450.169	452.176	216.111	8489.73	1	1	Tier 2						AAA00761000	C15700	gamma-Glutamyl-gamma-aminobutyraldehyde	0.16	16.3				0	0.915	1.413	0.856	1.125	1.307	1.237	0.919	1.128	0.713	0.796	0.495	0.435	0.456	0.535	0.868	0.906	0.76	0.934	0.478	0.716	0.54	0.485	0.75	0.763	0.611	1.166
234	167	335.2	335.142	337.149	101.084	33539.7	1	1	Tier 3 one-reaction											0	20	342	0.0123	1.284	1.359	1.131	0.982	1.007	0.922	1.097	0.981	0.887	1.175	1.244	0.632	0.945	0.825	1.07	1.506	0.952	0.831	0.92	1.01	1.132	0.951	0.848	0.868	1.111	1.762
235	167.9	335.7	281.095	283.102	47.0368	60903.6	1	1	Tier 3 one-reaction											0	5	307	0	1.51	1.056	0.631	0.96	0.725	0.744	0.665	1.086	0.828	0.901	1.182	1.323	0.628	0.899	1.016	1.176	0.797	1.407	1.033	1.221	1.016	0.825	1.113	1.035	1.17	1.626
236	167.9	336.6	477.18	479.187	243.122	108572	1	1	Tier 1	AXA01293000	HMDB0029015	Prolyl-Glutamine	0.12	5.4									0	0.46	0.236	0.906	0.864	1.486	0.922	1.238	1.548	0.633	0.362	1.248	0.823	0.568	1.716	1.453	1.347	1.47	1.419	0.559	2.3	1.411	0.744	1.311	1.564	1.304	3.331
237	169	336.7	615.194	619.207	148.084	12472	1	2	Tier 3 one-reaction											0	15	233	0	0.29	0.43	0.66	0.946	1.321	1.57	1.119	0.808	0.589	1.422	0.81	1.077	0.733	1.464	2.032	0.868	1.212	0.926	0.727	0.702	0.519	0.648	0.94	0.681	0.587	0.533
238	167.9	336.8	491.196	493.202	257.137	108130	1	1	Tier 3 one-reaction											0	6	180	0	1.748	1.37	1.442	0.949	0.597	0.977	0.553	1.015	0.968	1.199	1.182	0.408	1.094	0.67	1.737	2.052	1.025	1.353	0.784	0.744	0.4	0.549	0.801	0.5	0.733	1.078
239	169	336.8	343.111	345.117	109.052	32065.1	1	1	Tier 3 zero-reaction											1	7	250	0.1728	0.0294	0.08	0.048	0.0736	0.028	0.0926	0.0245	0.0701	0.085	0.021	0.093	0.725	0.0179	0.062	0.1375	8.923	0.975	0.085	0.083	0.0874	0.173	1.391	0.065	2.556	0.524	0.094
240	168	336.8	499.162	501.168	265.104	24641.8	1	1	Tier 3 one-reaction											0	7	182	0	1.296	0.798	0.156	1.393	1.965	0.962	1.693	1.711	0.595	1.013	1.506	1.695	0.794	2.191	1.906	1.849	1.527	1.964	1.102	3.196	1.833	1.338	1.552	1.953	1.422	4.451
241	168	337.2	299.599	301.606	131.081	42651.6	2	2	Tier 3 only two-reaction											0	0	13	0	0.203	0.449	0.641	0.769	1.404	1.43	0.803	0.98	0.822	1.583	0.839	1.14	0.708	1.514	2.042	0.566	0.931	0.84	0.642	0.646	0.553	0.692	0.863	0.657	0.477	0.462
242	169	337.2	303.115	305.122	69.0569	10784.7	1	1	Unidentified														0	0.954	1.565	0.972	1.079	1.688	1.205	1.107	0.86	0.616	0.819	0.868	1.102	1.05	1.81	1.257	1.208	1.206	0.926	0.571	1.152	0.993	0.705	1.067	1.076	0.771	1.409
243	169	337.6	308.1	310.107	148.083	7217.6	2	2	Unidentified														0.0123	0.553	0.535	0.508	0.668	1.073	1.342	0.948	0.808	0.785	1.343	0.64	0.863	0.694	1.625	1.948	0.846	0.85	0.908	0.707	1.095	0.513	0.615	0.721	0.643	0.693	0.477
244	170.1	339.8	432.133	434.14	198.075	6308.92	1	1	Tier 3 zero-reaction											1	32	358	0.1728	0.948	0.2052	0.2521	0.216	0.2114	0.748	1.2667	0.376	0.268	0.718	0.2287	0.431	0.1666	0.1462	0.402	2.427	0.711	0.417	0.522	0.2557	3.005	1.986	0.2141	0.845	0.2631	1.021
245	169	340.3	294.091	296.097	60.0324	42817	1	1	Tier 3 zero-reaction											1	2	140	0	0.822	1.967	1.018	0.903	1.252	1.189	0.839	0.405	0.725	0.799	1.006	0.681	1.093	0.914	0.649	0.904	1.059	0.636	0.653	0.826	0.703	0.766	0.922	0.748	1.042	0.673
246	171.1	341.2	353.566	355.572	239.015	8110.79	2	2	Tier 3 one-reaction											0	1	15	0.0123	0.577	0.363	0.791	0.636	0.565	1.754	0.494	0.423	0.281	0.861	1.058	1.181	1.893	1.761	2.748	1.329	1.515	1.124	0.891	1.107	0.37	0.785	1.326	1.389	0.805	1.159
247	171.1	341.8	476.148	478.155	242.09	10714.2	1	1	Tier 3 zero-reaction											1	23	538	0	0.726	0.98	1.036	0.869	0.976	0.657	0.505	0.475	0.26	0.252	0.354	0.57	0.379	0.398	0.373	1.321	0.977	0.856	0.626	0.987	0.651	0.309	0.607	0.669	0.668	1.613
248	171.1	342.4	354.122	356.128	120.064	11505.2	1	1	Tier 3 only two-reaction											0	0	8	0	1.473	0.69	1.213	1.207	2.583	1.167	0.982	1.004	0.58	0.52	0.789	1.229	0.675	1.265	1.503	1.998	1.006	1.516	0.99	1.681	1.724	1.053	1.171	1.324	1.035	2.691
249	171.1	343.7	395.127	397.133	161.069	448090	1	1	Tier 1	AAA00727000	C00956	Aminoadipic acid	0.81	14.5									0	1.024	1.364	2.246	1.376	1.9	1.259	0.941	0.989	0.467	1.566	0.937	1.871	1.105	1.127	1.092	1.12	1.256	0.963	0.871	0.952	0.72	0.433	0.947	0.812	0.861	1.508
252	173.1	347.2	305.082	307.089	142.048	7398	2	2	Tier 3 one-reaction											0	2	115	0.0247	0.7232	0.67	0.817	0.52	0.503	0.965	0.524	0.645	0.474	0.703	1.13	0.928	1.323	0.382	0.537	1.839	1.064	1.592	1.297	0.956	0.947	0.907	1.468	0.88	1.147	0.826
253	174	350.1	466.167	468.171	232.108	12421.6	1	1	Tier 1	AXA01396000	HMDB0029123	Valyl-Aspartate	5.48	29.7									0.0617	1.917	0.555	1.239	1.195	3.946	3.832	1.386	3.658	1.2	2.137	2.373	1.304	0.904	1.375	3.194	1.879	2.039	1.703	0.753	1.259	0.973	1.319	1.837	1.294	1.449	2.327
254	174	350.9	415.099	417.106	181.041	71256.7	1	1	Tier 3 one-reaction											0	9	289	0	0.573	1.332	0.841	1.763	1.355	0.915	0.678	0.804	0.902	0.581	3.761	0.344	0.353	0.635	1.305	0.975	0.712	0.753	0.709	0.751	1.909	1.17	0.684	0.749	1.351	0.787
255	175.1	351.1	353.116	355.123	119.058	2.03663e+07	1	1	Tier 1	AAA00624000	C00188	Threonine	0.46	3.7									0	1.08	0.494	1.282	1.002	2.224	0.98	0.835	1.004	0.364	0.43	0.575	1.024	0.662	1.159	1.387	1.704	1.195	1.468	0.759	1.271	1.422	0.792	0.856	1.109	0.871	2.156
256	174.1	352	476.16	478.166	242.101	27102.5	1	1	Tier 3 one-reaction											0	11	297	0.0123	0.425	1.639	0.653	0.313	0.42	0.554	0.216	0.208	0.131	0.46	0.216	0.228	0.196	0.114	0.168	0.699	0.709	0.387	0.399	0.381	0.268	0.127	0.285	0.225	0.419	0.622
257	174	352.1	353.205	355.212	119.147	151816	1	1	Unidentified														0	1.208	0.618	1.265	1.035	2.064	0.944	0.915	0.985	0.471	0.537	0.731	0.988	0.725	1.095	1.344	1.802	1.168	1.441	0.794	1.354	1.422	0.885	0.925	1.069	0.937	2.189
258	175	353.2	462.169	464.176	228.111	124914	1	1	Tier 2						AXA01156000		Hydroxyprolyl-Proline	0.06	190.3				0	1.564	2.35	2.684	1.323	0.99	0.928	0.727	0.598	0.669	0.762	0.927	0.85	1.665	0.94	0.698	1.152	0.697	0.864	0.656	0.981	0.952	0.696	0.649	0.381	1.022	1.913
259	175	353.2	337.121	339.128	103.063	23924.4	1	1	Tier 2						AAA00601000	C00334	Isomer 2 of Gamma-Aminobutyric acid	1.57	114.2				0	0.845	0.901	0.713	0.659	0.952	0.714	0.848	0.852	0.671	0.95	0.677	0.595	0.652	1.245	1.18	0.636	0.938	0.767	0.453	0.577	0.849	0.677	0.805	0.646	0.716	0.653
260	177.2	355.6	367.13	369.138	133.071	32805.3	1	1	Tier 2						AXA02602000		Isomer 1 of L-2-Amino-5-hydroxypentanoic acid	6.35	34.2				0.0494	5.2735	1.103	1.269	1.463	1.177	1.4444	0.916	0.473	0.77	0.725	1.163	0.601	0.873	0.806	2.1275	2.509	1.7433	1.134	0.904	2.03	1.533	1.562	1.477	1.577	1.574	1.343
261	176.1	356.1	367.095	369.102	133.037	169838	1	1	Tier 2						AYA00095000	C19911	Iminodiacetic acid	0.97	13.4				0	1.016	0.746	0.729	0.89	0.756	0.502	0.498	0.366	0.943	0.882	0.558	0.454	0.837	0.463	0.77	2.247	1.776	1.88	1.354	1.767	1.823	1.486	1.533	1.396	1.708	2.213
262	176.2	356.7	355.061	357.069	242.006	13411.4	2	2	Tier 3 only two-reaction											0	0	52	0	1.717	1.528	1.957	1.737	1.435	1.068	1.628	1.424	1.103	1.367	1.591	0.93	1.44	1.129	1.264	2.469	1.622	1.393	1.274	1.689	2.061	1.378	1.204	1.577	1.696	2.652
263	176	356.7	478.128	480.134	244.07	340011	1	1	Tier 3 zero-reaction											2	29	464	0	1.257	3.028	1.244	2.026	1.383	1.079	1.088	0.844	1.181	1.48	1.62	0.69	1.452	1.399	0.944	1.482	0.811	1.122	0.788	0.944	0.975	0.807	0.957	0.844	0.845	1.076
264	177	357	354.062	356.069	240.008	63282.9	2	2	Tier 3 only two-reaction											0	0	71	0	1.092	1.24	1.137	0.976	0.884	0.743	0.942	0.786	0.909	0.817	0.803	0.616	0.942	0.737	0.853	1.573	0.957	0.934	0.701	1.059	1.289	0.955	0.989	0.919	1.082	1.775
266	177	357.7	423.068	425.074	378.019	14143.2	2	2	Tier 3 only two-reaction											0	0	69	0	1.15	1.478	1.15	0.98	0.819	0.738	1.054	0.732	0.771	0.696	0.825	0.524	0.919	0.709	0.806	1.555	0.857	0.712	0.737	0.996	1.271	0.846	1.201	1.081	1.099	1.65
267	177	358	303.116	305.122	69.0574	59517.8	1	1	Tier 3 one-reaction											0	2	182	0	0.992	2.022	1.332	1.265	2.21	1.39	1.318	0.957	0.614	1.018	0.928	1.259	1.367	2.29	1.333	0.81	1.113	0.797	0.539	1.045	0.753	0.652	0.977	1.063	0.733	1.155
268	176	358.1	414.064	416.069	360.011	6397.41	2	2	Tier 3 one-reaction											0	2	100	0	1.521	1.406	1.402	1.036	1.007	1.141	1.183	1.104	1.025	1.053	1.12	0.759	1.088	0.804	0.977	1.645	1.188	0.978	0.889	1.309	1.533	1.149	1.238	1.162	1.272	1.963
269	177.1	358.1	402.554	404.561	336.992	4897.11	2	2	Tier 3 one-reaction											0	2	34	0	0.942	1.02	1.029	1.23	0.915	0.71	0.884	0.816	1.18	0.807	0.641	0.679	1.013	0.752	0.799	1.474	0.929	1.09	0.878	1.172	1.188	0.91	0.807	0.903	0.957	1.646
270	178.2	358.5	482.135	484.139	248.076	6209.83	1	1	Tier 3 only two-reaction											0	0	36	0	0.253	0.411	0.728	0.536	0.723	0.433	0.892	0.517	0.754	0.538	0.875	0.244	0.513	0.341	0.476	1.784	0.805	0.491	0.438	0.832	0.842	0.678	0.558	0.923	1.093	1.687
271	177	359	363.173	365.18	129.115	277328	1	1	Tier 3 one-reaction											0	10	196	0	0.85	4.068	1.501	0.777	0.788	1.052	0.781	1.151	0.756	1.488	1.738	0.96	0.607	1.272	0.545	0.594	0.541	0.638	1.121	1.053	1.471	1.153	0.519	0.841	1.275	1.037
272	177.2	359.2	380.073	382.08	146.015	17586.7	1	1	Tier 3 only two-reaction											0	0	62	0	0.579	0.626	0.566	0.706	0.767	0.883	0.938	0.394	1.443	0.65	0.825	0.471	0.442	1.11	0.81	1.79	0.841	0.951	0.658	0.888	1.491	1.02	0.976	0.791	1.388	1.582
274	178.1	360.1	344.106	346.113	110.048	26830.4	1	1	Tier 3 zero-reaction											1	8	272	0	0.806	0.943	0.574	0.609	0.5	0.967	0.733	1.052	1.049	1.032	0.608	0.521	0.645	0.866	0.881	0.485	1.14	0.797	1.187	0.76	0.931	0.907	0.949	1.032	1.003	0.554
275	176.2	360.1	414.121	416.128	180.062	41615.1	1	1	Tier 3 zero-reaction											14	77	503	0	0.768	1.226	1.061	1.516	0.882	1.072	1.521	1.241	0.926	1.112	0.876	2.149	0.972	0.812	1.199	1.281	0.648	0.752	0.705	1.115	0.654	0.747	0.643	0.722	0.7	1.582
276	179.2	363.4	567.168	569.174	666.219	6058.89	2	2	Tier 3 zero-reaction											3	42	397	0	0.403	0.487	0.621	0.531	0.515	0.396	0.747	0.644	0.342	0.488	0.401	0.478	0.571	0.494	0.391	2.793	1.01	1.804	1.595	1.732	1.205	0.948	0.848	0.878	1.599	3.037
277	179.2	363.8	438.133	440.139	204.074	13450.7	1	1	Tier 2						AXA01046000		Aspartyl-Alanine	0.72	48.8				0	0.899	0.846	0.69	0.786	0.665	0.892	0.885	0.82	0.635	0.947	0.699	0.606	0.642	0.689	0.963	2.978	2.156	2.283	1.587	2.293	1.7	1.529	1.618	1.763	1.711	3.64
278	180.2	364.4	511.174	513.182	277.116	40077.2	1	1	Tier 2						AXA01006000		Arginyl-Cysteine	9.9	60.4				0	0.585	0.71	0.575	1.205	1.007	0.951	1.203	0.934	0.528	0.405	0.73	1.761	0.469	1.122	0.917	1.345	0.85	0.949	0.465	1.454	0.7	0.493	0.724	0.676	0.615	2.075
279	177	364.5	363.148	365.155	129.09	1.02628e+06	1	1	Tier 2						AAA00770000	C02647	4-Guanidinobutanal	1.21	30.9				0	0.848	0.839	0.753	0.541	0.916	0.808	0.718	0.778	0.439	0.258	0.364	0.546	0.571	1.463	1.004	0.934	0.899	1.596	1.066	1.047	1.223	0.696	1.32	0.978	1.136	1.453
280	179.2	365	276.08	278.087	42.0213	21888.8	1	1	Tier 2						AFA00001000	C01566	Cyanamide	1.79	49.4				0	1.006	1.079	0.982	0.753	0.967	0.87	0.871	0.884	0.564	0.478	0.724	0.786	0.693	1.416	1.305	1.049	1.072	2.219	1.231	1.487	1.391	0.864	1.4	1.208	1.308	2.159
281	180.2	365	408.158	410.165	174.1	25389.8	1	1	Tier 2						AAA00425A01		N5-Acetyl-L-Ornithine	0.94	37.5				0	0.927	0.617	0.058	1.56	1.306	0.925	0.917	0.047	0.108	0.116	1.211	0.203	0.315	0.194	0.756	0.874	1.087	1.049	6.171	1.043	0.612	0.488	0.907	0.743	0.583	1.821
282	181.2	367.5	397.14	399.149	163.082	10015.3	1	1	Tier 2						AAA01231000	C17580	Isomer 1 of 2-Deoxy-scyllo-inosamine	6.83	3.3				0	1.376	1.229	0.895	1.108	0.988	1.151	0.889	0.947	0.748	0.945	0.667	0.878	0.67	0.831	1.342	1.478	1.168	1.279	0.631	1.066	0.861	0.793	1.498	0.833	1.257	1.657
283	181.2	368.4	498.136	500.142	264.078	6240.43	1	1	Tier 2						AAA00620A01		N2-Acetyl-L-Cystathionine	0.09	41.8				0.0247	0.453	0.872	0.683	0.493	1.109	1.142	1.214	1.494	0.61	0.54	0.831	0.372	0.221	0.332	0.903	3.347	1.116	1.452	0.758	1.84	1.087	1.095	0.996	1.554	2.409	2.327
284	181.1	368.4	379.132	381.139	145.074	315468	1	1	Tier 2						AAA00733000	C03239	6-Amino-2-oxohexanoic acid	0.58	118.7				0	0.587	0.558	0.457	0.607	0.719	0.611	0.48	0.564	0.41	0.388	0.411	0.445	0.365	0.455	0.769	0.753	0.627	0.545	0.499	0.688	0.519	0.391	0.919	0.411	0.549	1.021
285	182.3	369.9	390.112	392.12	156.054	6652	1	1	Tier 3 zero-reaction											3	18	338	0.0617	1.711	1.363	1.165	1.722	0.93	1.216	0.974	0.642	1.64	2.03	0.851	0.997	1.471	0.704	1.459	1.172	1.591	0.787	0.68	1.114	1.46	1.188	5.4257	0.976	1.151	1.402
286	182.1	369.9	457.088	459.095	446.06	17726.1	2	2	Tier 3 zero-reaction											1	0	74	0	0.664	0.573	0.823	0.71	0.794	0.639	0.743	0.765	0.596	0.788	0.725	0.611	0.777	0.69	0.786	2.479	1.225	1.493	1.097	1.208	1.128	1.279	1.334	1.03	1.313	2.93
288	182.3	371.2	428.101	430.108	194.042	11697.4	1	1	Tier 2						AAA01705000	C20248	7-Carboxy-7-carbaguanine	3.78	147.6				0	1.22	1.331	1.169	1.942	1.265	1.181	1.687	1.272	0.875	1.343	1.197	1.29	1.072	0.867	1.306	1.655	0.89	0.922	0.783	1.087	0.885	0.781	0.914	0.732	0.94	1.703
289	182.2	371.8	464.182	466.191	230.124	7033.67	1	1	Tier 2						AXA01401000		Valyl-Hydroxyproline	6.9	123.6				0.0123	1.612	0.861	0.778	1.833	2.649	2.409	1.522	1.794	1.11	1.145	1.145	0.859	0.688	0.93	1.483	1.895	1.955	1.52	0.936	2.371	0.777	1.018	1.413	1.662	0.822	3.579
290	183.3	373.7	362.577	364.583	257.036	8481.44	2	2	Tier 3 one-reaction											0	9	184	0	0.794	0.844	0.914	0.928	0.794	0.914	0.902	0.775	0.439	0.29	0.376	0.692	0.569	0.72	0.703	1.404	0.481	0.551	0.455	0.988	0.759	0.335	0.867	0.73	0.598	1.747
293	182.3	374.8	306.607	308.613	145.097	39148.6	2	2	Tier 3 one-reaction											0	1	21	0	0.325	0.399	0.827	0.909	1.494	1.54	0.976	0.881	0.578	1.095	0.95	1.172	0.791	1.306	1.609	0.552	1.042	0.969	1.238	0.949	0.39	0.783	0.951	0.746	0.727	0.706
294	183.1	375.4	398.127	400.134	164.069	231030	1	1	Tier 3 zero-reaction											6	74	774	0	1.578	0.389	1.535	1.203	0.879	0.663	0.055	0.078	1.086	0.268	1.036	0.031	1.464	0.68	0.316	2.632	1.059	1.601	0.464	1.733	1.673	0.983	1.274	1.273	0.953	2.272
295	184.2	377	372.134	374.141	138.076	17335.9	1	1	Tier 3 only two-reaction											0	0	1	0	0.775	0.82	0.326	0.5	0.411	0.503	0.391	0.472	0.391	0.541	0.421	0.369	0.378	0.353	0.578	0.505	0.595	0.636	0.478	0.567	0.919	0.487	1.496	0.491	0.67	1.065
296	184.2	377.3	411.067	413.073	177.008	16453.5	1	1	Tier 3 one-reaction											0	3	149	0	0.836	1.135	0.899	0.829	0.836	0.631	0.725	0.774	0.997	0.786	0.576	0.567	0.854	0.466	0.714	1.394	0.942	0.994	1.067	1.459	1.152	1.095	1.187	1.117	1.632	1.302
297	184.3	378.8	291.076	293.083	57.0176	25849.7	1	1	Unidentified														0	0.952	0.876	0.943	0.909	0.994	1.065	1.209	0.997	0.752	0.853	0.877	1.066	0.952	1.196	1.045	0.953	0.981	1.107	0.854	1.038	0.888	0.865	1.03	0.931	1.089	0.995
298	185.3	380.6	392.063	394.069	158.005	13190	1	1	Tier 3 one-reaction											0	2	44	0	1.089	0.974	0.737	0.931	1.667	1.232	1.266	1.508	0.513	0.63	1.14	1.075	1.103	0.875	1.447	1.192	1.199	1.24	0.821	1.149	1.572	1.107	1.01	1.242	1.037	2.218
299	186.2	381.7	348.099	350.106	114.041	657264	1	1	Tier 2						AFA00145000	C02512	3-Cyano-L-alanine	5.55	15.1				0	3.092	0.888	0.803	1.007	1.883	1.346	1.105	1.639	0.574	0.656	1.112	1.153	1.049	0.847	1.514	1.426	1.289	1.233	0.809	1.384	1.462	1.127	1.037	1.258	1.124	2.389
300	186.2	381.8	295.11	297.116	61.0511	1.16609e+06	1	1	Tier 1	AAA01327000	C00189	Ethanolamine	5.52	21.8									0	1.036	0.817	0.798	1.094	1.184	1.192	0.622	1.258	0.718	0.909	0.665	0.815	0.884	0.678	0.743	1.273	1.236	0.939	0.871	1.044	1.16	1.115	1.272	0.946	1.371	1.109
301	186.2	382.5	344.105	346.111	110.046	147300	1	1	Unidentified														0	0.938	1.001	0.61	0.63	0.513	1.055	0.71	1.069	1.114	1.017	0.639	0.507	0.644	0.877	0.976	0.469	1.381	0.798	1.247	0.769	0.978	0.939	0.952	1.013	1.039	0.526
303	186.2	384.1	436.153	438.16	202.095	24845	1	1	Tier 1	AXA01299000	HMDB0029026	Prolyl-Serine	1.35	12.8									0	0.383	0.731	0.407	0.641	1.103	0.822	0.79	0.694	0.38	0.246	0.403	0.92	0.377	1.137	0.745	1.454	0.99	1.279	0.49	1.495	1.039	0.668	1.245	0.96	1.008	2.667
304	186.3	384.7	466.164	468.171	232.106	7240.67	1	1	Tier 1	AXA01396000	HMDB0029123	Isomer 1 of Valyl-Aspartate	0.29	4.9									0	0.655	1.967	1.235	1.591	0.828	0.747	1.088	1.224	0.717	0.549	0.817	0.419	1.17	0.862	0.634	1.303	0.698	0.779	0.712	0.544	0.717	0.397	1.894	0.934	1.109	2.38
305	186.2	384.9	334.121	336.128	100.063	2.13118e+06	1	1	Tier 3 one-reaction											0	3	242	0	0.66	0.337	0.109	0.98	1.006	1.137	1.582	2.159	1.335	1.003	1.651	1.097	1.291	1.413	2.271	0.896	1.208	1.695	0.919	1.913	1.634	1.222	1.423	1.752	1.398	1.907
306	188.2	386.2	394.143	396.15	160.085	19183.9	1	1	Tier 1	AXA00982000	HMDB0028680	Alanyl-Alanine	0.51	20.2									0	0.427	0.526	0.36	0.629	0.517	0.569	0.623	0.746	4.307	0.571	0.67	0.466	0.708	0.848	0.642	0.977	0.823	0.646	0.56	1.026	0.635	1.031	2.425	0.966	1.664	1.753
307	187.2	386.4	418.082	420.089	184.024	48074.3	1	1	Tier 3 one-reaction											0	3	142	0	0.241	0.756	0.882	0.375	0.517	0.709	0.573	0.377	0.36	0.698	1.179	0.875	1.209	0.52	0.496	2.149	0.796	1.251	0.939	1.084	0.858	0.82	1.476	0.948	1.293	1.175
308	188.4	388	499.141	501.149	265.083	6730.38	1	1	Tier 3 one-reaction											0	30	407	0.1358	0.6982	0.403	0.6437	0.598	0.606	0.556	1.488	1.037	0.27	0.429	0.986	0.3362	0.532	0.4356	0.323	0.973	1.026	1.359	0.9	1.503	0.642	0.587	1.096	1.726	1.975	1.725
311	193.3	389.3	464.149	466.156	230.091	12446.9	1	1	Tier 1	AXA01059000	HMDB0028761	Aspartyl-Proline	1.4	0.7									0	0.801	1.187	0.85	0.772	0.835	0.588	0.804	0.572	1.199	0.815	0.809	0.747	0.779	0.674	0.606	1.464	0.886	0.931	0.81	1.098	0.84	0.613	1.125	0.78	0.976	1.882
312	189.3	390	425.084	427.09	191.026	7662.93	1	1	Tier 3 one-reaction											0	7	208	0	1.085	0.502	0.704	0.887	1.098	1.805	0.819	0.675	0.848	0.747	0.582	0.841	0.861	0.683	0.755	2.58	0.794	1.339	0.774	2.049	0.306	0.622	0.644	0.751	0.938	1.648
313	189.4	390.6	476.15	478.157	242.091	8935.29	1	1	Tier 3 zero-reaction											1	23	579	0	0.562	0.694	1.074	0.832	1.072	0.763	0.557	0.475	0.167	0.421	0.302	0.53	0.242	0.378	0.416	1.222	0.888	0.783	0.572	1.113	0.515	0.298	0.519	0.588	0.579	1.536
315	189.3	391.4	470.139	472.146	236.081	15735.9	1	1	Tier 1	AXA01264000	HMDB0028982	Methionyl-Serine	4.15	20.2									0	1.035	1.06	0.788	0.676	0.686	0.524	0.506	0.342	0.244	0.359	0.429	0.719	0.607	1.188	0.634	1.774	1.85	0.713	0.838	1.809	1.055	1.296	1.387	1.447	1.508	1.124
316	189.4	392.1	402.087	404.094	168.029	174078	1	1	Tier 3 zero-reaction											1	8	138	0	0.177	0.766	0.892	0.343	0.534	0.622	0.495	0.259	0.323	0.639	1.138	0.972	1.267	0.539	0.349	1.98	0.89	1.36	1.076	0.993	0.962	0.88	1.226	0.96	1.355	1.183
317	190.3	392.9	358.121	360.129	124.062	136645	1	1	Tier 3 zero-reaction											1	10	234	0	0.745	2.162	1.106	0.889	1.143	0.968	0.6	0.711	0.774	1.124	1.084	0.778	1.277	0.62	0.851	0.781	0.663	0.645	0.619	0.74	0.767	0.595	1.047	0.555	1.193	0.471
318	190.3	393.1	437.139	439.145	203.08	8833.88	1	1	Tier 3 one-reaction											0	36	576	0	1.385	1.931	1.323	1.473	0.998	1.444	1.518	1.211	0.968	1.992	1.076	1.545	1.143	1.004	1.557	1.184	1.091	1.009	0.777	1.203	1.181	0.963	1.279	0.863	1.223	1.225
320	191.3	396.1	398.127	400.134	164.069	532380	1	1	Tier 3 zero-reaction											6	74	774	0	1.684	0.4	1.541	1.134	0.862	0.724	0.048	0.058	1.07	0.289	0.998	0.026	1.405	0.684	0.304	2.398	1.096	1.702	0.451	1.627	1.863	0.964	1.332	1.229	1.005	2.152
321	194.3	396.1	334.122	336.128	100.063	246489	1	1	Tier 3 one-reaction											0	3	242	0	0.659	0.344	0.112	0.986	1.017	1.118	1.584	2.12	1.298	0.994	1.665	1.075	1.263	1.407	2.248	0.902	1.2	1.697	0.918	1.913	1.616	1.223	1.405	1.74	1.404	1.911
322	191.4	396.6	309.199	311.206	75.1404	99407.4	1	1	Unidentified														0	0.967	0.766	0.869	0.811	1.322	0.982	1.041	1.03	0.638	0.726	1.491	0.618	0.791	1.48	1.089	1.549	1.158	1.339	0.728	1.524	1.46	1.261	1.129	1.182	1.286	1.832
323	191.3	397	309.091	311.098	75.0331	2.03776e+07	1	1	Tier 1	AAA00261000	C00037	Glycine	3.55	1.6									0	0.775	0.64	0.664	0.719	1.209	0.813	0.95	0.959	0.503	0.56	1.333	0.546	0.778	1.5	0.944	1.339	1.007	1.206	0.717	1.402	1.247	1.102	1.014	1.177	1.152	1.503
324	191.4	397.4	309.023	311.029	149.929	45649.9	2	2	Tier 3 only two-reaction											0	0	7	0	0.743	0.56	0.648	0.685	0.997	0.708	0.848	0.822	0.53	0.545	1.114	0.519	0.694	1.116	0.868	1.279	0.899	1.087	0.605	1.183	1.1	0.993	0.895	0.925	1.021	1.354
325	193.5	398.3	309.397	311.404	75.3383	67292.9	1	1	Unidentified														0	0.647	0.611	0.517	0.605	2.12	0.971	0.741	1.075	0.47	0.482	2.101	0.8	0.738	5.384	1.539	1.388	1.319	2.076	0.872	2.432	1.902	2.01	1.261	1.654	1.487	1.889
326	193.5	399.3	389.128	391.134	155.07	342738	1	1	Tier 3 zero-reaction											1	14	273	0.0123	0.015	0.058	0.048	0.048	0.065	0.029	0.024	0.016	0.158	0.021	6.257	0.01	0.724	0.046	0.061	0.072	0.014	0.058	0.173	0.038	0.304	0.107	0.199	0.073	0.539	0.055
327	193.3	401.9	480.144	482.151	246.085	49298	1	1	Tier 2						AXA00576000		L-alpha-Aspartyl-L-hydroxyproline	0.72	129.3				0	1.268	2.823	1.433	2.196	1.409	1.254	1.148	1.091	1.277	1.564	1.999	0.792	1.591	1.604	1.119	1.091	0.694	1.339	0.927	0.945	1.285	0.883	1.011	1.011	0.898	1.212
328	194.3	403.3	422.175	424.181	188.116	20815.9	1	1	Tier 1	AAA00738000	HMDB0000446	N-Alpha-acetyllysine	0.49	4.1									0	1.838	1.653	0.877	0.984	1.501	0.649	0.45	0.373	0.42	1.17	0.559	1.485	1.579	1.018	2.398	2.006	1.337	0.464	0.546	0.764	0.483	0.475	0.562	0.517	0.7	0.749
330	194.5	404.6	442.118	444.124	208.059	16885.1	1	1	Tier 3 zero-reaction											1	49	645	0	0.381	0.65	1.093	1.464	0.935	0.589	1.704	1.104	0.855	0.471	1.129	2.492	0.903	0.648	0.564	1.347	0.433	0.308	0.963	1.066	0.234	0.336	0.259	0.552	0.219	1.214
331	195.4	404.7	365.117	367.123	131.058	167542	1	1	Tier 2						AAA00806000	C01110	5-Amino-2-oxopentanoic acid	0.11	37.4				0	0.863	0.868	0.796	1.062	1.019	0.517	0.472	0.7	0.495	0.369	0.941	0.582	0.454	0.709	0.84	1.236	1.086	1.153	0.621	0.956	0.976	0.685	0.791	0.808	1.434	1.35
332	195.4	405.9	342.046	344.053	107.988	196561	1	1	Tier 3 one-reaction											0	4	10	0	1.519	0.863	1.321	0.79	0.654	0.905	0.681	0.79	0.722	0.977	1.28	0.789	1.504	1.036	1.181	1.563	1.193	1.351	1.005	1.135	0.721	0.915	0.88	0.976	0.736	1.698
333	197.4	409	478.164	480.171	244.106	59214.2	1	1	Tier 1	AXA01294000	HMDB0029016	Prolyl-Glutamate	0.29	2.8									0	0.666	0.78	1.009	0.919	1.517	0.792	0.537	0.63	0.212	0.288	0.395	0.745	0.234	0.482	0.457	1.522	1.401	1.067	0.704	1.231	0.515	0.39	0.695	0.726	0.714	1.523
334	198.5	409.6	383.073	385.079	149.014	9872.41	1	1	Tier 3 one-reaction											0	6	54	0	0.528	0.72	0.91	0.562	0.838	0.941	0.774	0.453	0.648	0.755	0.801	0.435	0.463	0.597	0.915	1.607	1.5	0.794	1.06	1.005	0.857	0.947	1.45	0.88	1.181	1.591
335	197.4	409.7	408.075	410.081	174.017	15174.7	1	1	Tier 3 zero-reaction											3	16	176	0	0.606	0.582	0.559	0.543	0.472	0.439	0.5	0.436	0.714	0.648	0.841	0.497	0.531	0.614	1.077	2.741	1.213	1.21	1.066	1.216	0.971	0.85	1.287	0.818	1.183	2.277
336	197.5	409.7	398.125	400.133	164.067	35586.5	1	1	Tier 3 only two-reaction											0	0	6	0	1.771	0.44	1.578	2.112	0.87	0.742	0.05	0.068	1.093	0.343	0.99	0.034	1.306	0.727	0.319	2.296	1.242	1.719	0.446	1.436	1.839	0.962	1.352	1.239	1.085	2.075
337	197.4	410.1	456.132	458.139	222.074	453251	1	1	Tier 3 zero-reaction											1	53	677	0	1.204	1.672	1.169	1.919	0.942	1.36	1.704	1.479	1.229	1.662	1.005	2.178	1.293	0.998	1.487	1.261	0.817	0.932	0.804	1.21	0.791	0.834	0.831	0.833	0.858	1.291
339	198.4	413.3	367.096	369.102	133.037	72844.5	1	1	Tier 2						AYA00095000	C19911	Isomer 1 of Iminodiacetic acid	0.38	43.8				0	0.726	0.531	0.667	0.634	0.742	0.496	0.789	0.471	0.526	0.53	0.67	0.609	0.672	0.539	0.55	1.714	1.203	1.125	1.075	1.132	1.164	0.93	0.944	0.955	1.692	1.924
340	199.4	414	358.122	360.128	124.063	21967.3	1	1	Tier 3 zero-reaction											1	10	234	0	0.918	1.939	1.192	0.874	1.08	0.974	0.913	0.703	0.802	1.201	1.194	0.767	1.345	0.695	0.99	0.999	0.757	0.845	0.581	0.797	0.922	0.738	1.074	0.616	1.216	0.62
341	199.4	414.1	351.101	353.109	117.043	31444.1	1	1	Tier 2						AAA00631000	C00441	Isomer 1 of L-Aspartate 4-semialdehyde	0.29	14.4				0	0.69	1.039	0.667	0.87	0.642	0.746	0.622	0.592	0.971	0.736	0.766	0.64	0.938	0.776	0.444	1.49	2.037	0.94	1.015	1.076	1.166	1.032	0.85	1.657	1.38	1.278
342	198.6	414.1	428.137	430.144	194.079	14302.2	1	1	Tier 3 zero-reaction											1	33	637	0	0.312	0.503	0.211	0.663	0.286	0.211	0.206	0.459	2.061	0.749	0.634	0.957	0.436	0.262	0.188	0.975	0.746	1.292	0.489	0.982	3.164	2.798	0.499	1.119	0.493	0.366
343	199.6	414.4	381.111	383.118	147.053	30168.3	1	1	Tier 2						AYA00009000	C12269	Isomer 2 of N-Methyl aspartic acid	1.58	37.5				0	0.943	1.122	1.3	0.899	0.989	0.913	0.611	0.675	0.356	0.727	0.581	0.462	0.455	0.42	0.602	1.827	1.254	1.294	1.033	0.993	1.031	0.744	0.94	0.887	1.063	1.473
344	199.4	414.5	436.19	438.197	202.132	48629.2	1	1	Tier 2						AXA01185000		Isomer 1 of Isoleucyl-Alanine	0.24	163.9				0	1.239	1.63	0.973	1.277	1.142	1.127	0.873	1.856	0.836	1.494	2.076	0.734	1.106	1.283	1.768	1.232	0.713	0.817	0.632	0.926	1.018	0.828	1.069	0.995	1.384	1.026
345	200.4	416.4	485.087	487.094	251.029	26003	1	1	Tier 3 one-reaction											0	4	122	0	0.561	0.81	0.493	0.421	0.383	0.352	0.348	0.144	0.705	0.557	0.346	0.274	0.411	0.208	0.455	1.688	1.04	1.136	0.879	0.834	1.216	0.751	1.175	0.91	1.16	2.406
346	203.6	416.9	447.573	449.579	427.029	10827.9	2	2	Tier 3 zero-reaction											3	20	187	0	0.471	0.452	0.495	0.366	0.384	0.512	0.593	0.577	0.373	0.496	0.42	0.292	0.52	0.434	0.513	2.203	1.108	1.03	1.128	0.928	0.892	0.793	1.203	0.852	1.033	2.869
347	200.4	417.5	381.148	383.154	147.089	741745	1	1	Tier 2						AXA01555000		(2R,3R,4R)-2-Amino-4-hydroxy-3-methylpentanoic acid	0.72	32.5				0	1.529	2.202	2.372	1.649	1.133	0.649	1	0.588	0.706	0.674	1.497	0.637	1.401	1.202	0.855	1.315	1.24	1.059	0.766	1.682	1.159	1.025	0.852	1.101	1.573	1.037
348	200.6	417.7	439.181	441.187	205.122	12338.7	1	1	Tier 3 one-reaction											0	4	84	0.0494	0.305	0.467	0.625	0.627	1.522	0.58	0.674	1.68	0.754	0.2183	0.788	0.797	0.374	0.92	0.916	1.106	0.834	0.738	0.534	0.94	0.836	0.564	0.643	1.102	1.065	0.4909
349	202.6	417.8	303.116	305.122	69.0577	9739.47	1	1	Tier 3 one-reaction											0	2	183	0	1.239	1.027	0.892	1.302	1	0.743	0.904	0.818	0.826	1.078	0.945	0.934	0.644	1.154	1.18	1.19	0.843	1.035	0.83	1.11	1.128	0.896	0.724	0.813	0.927	1.466
350	201.5	418.7	415.132	417.139	181.074	60115	1	1	Tier 3 zero-reaction											5	42	452	0	1.784	0.601	0.658	2.338	0.787	1.114	1.067	0.952	1.14	0.831	0.886	3.38	0.373	0.734	1.58	0.818	0.412	2.097	1.341	0.937	2.312	1.179	0.567	0.616	0.38	3.359
351	201.5	418.8	385.13	387.137	151.072	207312	1	1	Tier 3 only two-reaction											0	0	4	0	0.628	0.938	0.866	1.291	0.646	0.538	1.474	0.566	0.48	0.292	0.896	0.559	0.719	0.693	0.93	1.224	1.317	0.99	0.882	1.068	0.851	0.59	0.758	1.103	0.904	1.286
352	201.6	418.9	363.112	365.118	129.054	34829.7	1	1	Tier 3 one-reaction											0	6	193	0	0.564	1.368	0.61	0.57	0.451	0.71	0.476	0.524	0.463	0.969	0.606	0.546	0.683	0.397	0.571	0.501	0.776	0.416	0.454	0.456	0.456	0.273	0.534	0.358	0.473	0.44
353	201.5	419.2	401.104	403.111	167.046	15159.6	1	1	Tier 2						AXA00023000		2,8-Dihydroxyadenine	4.26	112.2				0	0.983	1.044	1.337	1.289	1.035	0.548	1.368	0.821	0.649	0.342	0.95	0.631	0.653	0.725	0.883	1.44	1.478	1.033	0.945	1.238	0.85	0.744	0.821	1.261	1.14	1.525
354	201.5	419.2	408.122	410.129	174.064	98426.1	1	1	Tier 2						AAA00845000	C00439	N-Formimino-L-glutamic acid	0.94	86.4				0.0123	0.418	0.209	0.103	0.676	1.029	0.44	1.501	1.105	0.753	0.285	1.979	0.991	0.951	0.878	1.113	1.621	1.494	0.608	1.01	1.466	0.746	1.012	0.634	1.082	2.629	1.79
355	202.5	420.5	353.116	355.123	119.058	24611.1	1	1	Tier 2						AXA03778000		Aminoethoxyacetic acid	1.92	71.4				0	1.148	0.698	1.26	1.012	2.006	0.926	0.861	0.921	0.513	0.555	0.624	0.917	0.753	1.112	1.38	1.865	1.462	1.6	0.913	1.413	1.516	1.004	0.896	1.277	1.097	2.106
356	202.5	421.1	437.148	439.155	203.09	15108.3	1	1	Tier 2						AXA00984000		Alanyl-Asparagine	1.16	197.9				0.0123	0.455	0.542	0.695	0.909	0.664	0.262	1.28	0.262	0.24	0.3206	1.049	0.483	0.535	0.541	0.579	1.516	1.644	0.473	0.964	0.809	0.571	0.492	0.302	0.669	1.953	1.054
357	202.5	421.2	480.18	482.186	246.121	463081	1	1	Tier 1	AXA01399000	HMDB0029126	Valyl-Glutamate	0.31	27									0	1.037	0.804	1.1	1.15	1.059	1.212	0.661	1.162	0.61	0.798	0.4	0.223	0.301	0.355	0.566	1.369	1.196	1.155	0.717	0.877	0.593	0.566	1.105	0.798	0.62	1.256
358	202.5	421.4	326.105	328.112	92.047	12942.5	1	1	Tier 3 zero-reaction											1	25	436	0	0.813	0.19	1.818	1.503	1.242	0.563	1.745	1.871	1.835	0.265	1.139	0.887	1.048	0.781	0.503	1.067	0.565	0.671	0.993	0.722	0.666	0.549	0.272	0.434	0.212	0.837
359	202.5	422.1	392.163	394.17	158.105	16670.1	1	1	Tier 3 one-reaction											0	6	216	0	1.082	0.704	0.559	1.065	1.204	1.08	0.64	1.004	0.548	0.528	0.604	1.211	0.475	0.869	0.688	1.386	1.579	1.141	0.601	1.664	1.3	0.816	1.446	0.969	1.369	2.29
361	203.5	423.8	406.107	408.115	172.048	9948.88	1	1	Tier 3 zero-reaction											1	14	303	0.1852	0.611	2.651	1.531	0.978	0.34	0.517	0.7218	0.297	0.51	0.81	7.0935	4.9832	0.699	0.5415	0.472	0.894	0.403	0.892	0.4255	0.8118	0.537	0.383	0.68	0.438	0.8354	0.765
362	203.5	423.8	456.132	458.139	222.074	290676	1	1	Tier 3 zero-reaction											1	53	677	0	1.169	1.677	1.14	1.876	0.99	1.343	1.652	1.413	1.207	1.632	0.991	2.024	1.269	0.984	1.493	1.253	0.794	0.956	0.784	1.173	0.818	0.848	0.828	0.813	0.862	1.238
363	203.5	425.4	512.152	514.158	278.093	20201.1	1	1	Tier 2						AXA01254000		Methionyl-Glutamic acid	0.56	37.5				0.0123	1.837	0.578	0.311	1.665	2.86	2.256	1.121	2.678	0.928	0.977	0.987	1.047	1.073	1.199	1.439	1.118	0.83	1.156	0.621	1.473	0.992	0.871	1.147	1.002	0.719	2.137
364	204.5	425.9	437.095	439.101	203.036	135148	1	1	Tier 3 one-reaction											0	2	11	0	0.905	1.154	0.759	0.877	0.532	0.847	0.607	0.462	1.457	0.7	1.031	1.038	1.345	1.064	1.24	1.124	0.841	0.54	0.666	0.978	0.619	0.748	1.017	0.613	0.725	1.056
365	203.6	426.7	418.092	420.099	184.034	7471.8	1	1	Tier 3 one-reaction											0	2	24	0	0.931	1.119	1.298	1.65	0.986	1.101	1.583	1.282	1.221	1.128	1.093	2.077	1.397	0.686	1.173	1.081	0.757	0.772	0.625	1.455	0.729	1.248	0.688	0.938	0.936	1.604
366	203.6	428	406.143	408.15	172.084	18592.1	1	1	Tier 1	AXA00095000	HMDB0000721	Glycyl-Proline	0.74	12.2									0	0.478	0.634	0.474	0.402	1.007	0.438	0.639	0.719	2.2	0.457	0.424	0.562	0.342	1.061	0.31	0.471	0.399	0.453	0.301	0.843	0.408	0.367	5.989	0.482	1.801	3.495
367	209.8	428.9	396.111	398.118	162.053	79889	1	1	Tier 3 zero-reaction											5	81	735	0	0.935	1.368	1.203	1.61	0.943	1.159	1.661	1.347	1.097	1.386	1.042	2.134	1.215	0.86	1.282	1.116	0.848	0.849	0.852	1.174	0.797	0.88	0.735	0.794	0.788	1.258
368	206.7	429.2	362.116	364.123	128.058	7.09005e+06	1	1	Tier 2						AFA00143000	C05715	gamma-Amino-gamma-cyanobutanoic acid	1.81	48				0	0.709	0.627	0.159	1.181	1.597	1.39	1.626	2.493	1.259	1.193	1.971	1.116	1.437	1.66	2.392	1.204	1.324	1.791	1.02	2.183	1.829	1.444	1.577	1.938	1.776	2.325
369	205.7	430.4	323.105	325.112	89.047	2.6167e+06	1	1	Tier 1	AAA00562000	C00099	Beta-Alanine	2.01	4									0	1.148	1.203	1.395	0.766	0.549	0.65	0.409	0.64	0.499	0.571	0.543	0.923	1.308	1.078	0.635	1.098	1.137	0.983	0.899	0.935	0.54	0.655	1.584	0.549	3.451	0.679
370	206.7	431.1	409.106	411.113	175.048	75823.6	1	1	Tier 2						AAA01706000	C15996	7-Cyano-7-carbaguanine	3.78	159.6				0	0.801	0.349	0.965	0.65	0.899	0.45	0.495	0.445	0.256	0.33	0.681	1.298	0.592	0.778	1.1	1.684	0.849	2.005	1.219	1.788	2.92	1.118	0.945	1.198	1.181	2.921
371	206.6	431.1	394.143	396.149	160.084	38929.8	1	1	Tier 2						AAA00642000	C19929	N(alpha)-Acetyl-L-2,4-diaminobutyric acid	0.9	48.2				0	0.75	0.588	0.584	0.595	0.474	0.394	0.376	0.305	0.74	0.684	0.383	0.27	0.543	0.289	0.558	1.734	1.808	1.568	1.045	1.543	1.466	1.085	1.339	1.151	1.624	1.773
372	207.7	433.2	351.137	353.143	117.079	42461	1	1	Tier 2						AAA00735000	C00431	Isomer 1 of 5-Aminopentanoic acid	1.17	87.6				0	1.382	1.098	1.149	1.148	1.001	0.952	0.867	1.075	0.741	0.764	0.93	0.795	0.787	1.041	1.037	0.693	0.798	1.094	0.714	0.972	0.627	0.652	0.747	0.658	0.79	1.133
373	208.6	434.7	450.169	452.176	216.111	45481.3	1	1	Tier 1	AXA01300000	HMDB0029027	Prolyl-Threonine	0.04	20.1									0	0.856	0.478	0.709	1.128	2.281	1.335	0.938	1.133	0.255	0.297	0.531	1.315	0.391	1.36	0.979	1.559	1.224	1.311	0.605	1.755	1.239	0.77	0.857	1.127	0.769	2.52
374	208.7	435.5	456.072	458.078	222.013	11519.4	1	1	Tier 3 one-reaction											0	2	38	0	1.537	1.286	1.579	1.111	0.902	0.849	1.07	0.714	1.21	0.761	1.2	1.008	1.774	1.281	1.14	1.829	1.029	1.118	0.817	1.212	0.708	0.799	0.913	1.07	0.929	1.409
375	207.6	436.2	431.172	433.179	197.113	15007.4	1	1	Unidentified														0	0.937	2.382	2.665	0.886	1.558	2.366	0.806	0.953	0.389	0.967	1.506	1.212	0.674	1.082	0.624	0.612	0.758	0.636	1.138	1.398	3.051	1.51	0.674	1.071	1.768	2.717
376	208.7	436.2	330.079	332.086	96.0207	10502.2	1	1	Tier 3 one-reaction											0	4	318	0	0.58	0.709	0.791	1.031	0.506	0.752	1.03	0.865	0.758	0.669	0.692	2.065	0.76	0.484	0.685	0.989	0.802	0.605	0.649	1.705	0.788	1.31	0.63	0.767	0.7	1.999
377	209.7	437.1	493.211	495.218	259.153	34876.5	1	1	Tier 1	AXA01211000	HMDB0028927	Leucyl-Glutamine	0.46	5.7									0	0.229	0.172	0.71	0.602	0.447	0.233	0.258	0.584	0.471	0.267	0.51	0.176	0.583	0.956	0.337	0.296	0.535	0.222	0.481	0.26	0.171	0.169	2.429	0.346	1.098	2.13
378	208.7	437.4	540.153	542.16	306.095	10875.7	1	1	Tier 3 one-reaction											0	14	358	0	0.385	0.629	0.402	0.367	0.347	0.656	0.256	0.436	0.271	0.981	0.746	0.487	0.281	0.539	0.265	0.858	0.773	0.893	0.846	0.395	1.133	0.448	0.785	0.762	0.689	0.806
379	210.8	437.7	562.135	564.141	328.077	8044.67	1	1	Tier 2						AAA00895G02		3,4-Dihydroxyphenylacetaldehyde 4-O-glucuronide	4.97	197				0	0.4	0.614	0.313	0.314	0.312	0.541	0.265	0.246	0.268	0.526	0.462	0.264	0.237	0.433	0.264	0.838	0.701	0.826	0.68	0.488	0.843	0.45	0.837	0.429	0.502	0.901
380	207.6	437.9	391.18	393.186	157.121	58337.4	1	1	Tier 3 only two-reaction											0	0	59	0	0.752	3.426	1.982	0.761	1.347	2.053	0.573	0.843	0.388	0.973	1.246	1.074	0.632	1.049	0.561	0.501	0.645	0.6	1.058	1.04	2.758	1.371	0.497	0.755	1.742	2.288
381	209.6	438.2	402.086	404.093	168.028	1.72942e+06	1	1	Tier 3 zero-reaction											1	8	193	0	0.195	0.814	1.019	0.404	0.713	0.837	0.601	0.32	0.381	0.748	1.534	1.095	1.635	0.629	0.587	2.266	1.121	1.746	1.341	1.243	1.218	1.104	1.84	1.141	1.719	1.131
382	209.7	438.6	338.124	340.131	104.066	8383.17	1	1	Tier 3 only two-reaction											0	0	23	0	0.349	0.804	1.2	0.466	0.918	0.874	0.587	0.459	0.805	0.939	1.321	1.18	1.288	0.659	0.684	2.018	1.25	1.398	1.621	1.17	1.208	1.186	1.66	1.278	1.727	1.299
383	210.8	438.6	456.132	458.139	222.074	15055.5	1	1	Tier 3 zero-reaction											1	53	677	0	1.14	1.63	1.113	1.765	1.1	1.3	1.567	1.422	1.127	1.572	0.992	1.845	1.209	0.929	1.472	1.196	0.764	0.955	0.748	1.135	0.815	0.809	0.825	0.815	0.86	1.234
384	209.6	438.9	527.204	529.212	293.146	12558.6	1	1	Tier 2						AYA00024000		Lysyl-Methionine sulfoxide	9.9	122.4				0	1.498	1.524	1.347	2.087	1.319	1.487	1.96	1.496	0.73	1.154	1.065	3.465	1.089	1.183	2.315	1.152	0.849	1.111	0.847	1.042	0.93	0.702	0.939	0.778	1.069	1.931
385	209.7	439.3	567.168	569.175	333.11	5600.2	1	1	Tier 3 one-reaction											0	2	256	0.0864	0.591	0.813	0.491	0.74	0.477	0.17	0.867	0.676	0.454	0.62	0.252	0.393	0.573	0.469	0.355	3.546	1.37	2.279	2.031	2.13	1.469	1.249	0.933	1.092	1.731	3.331
386	209.7	439.7	492.144	494.15	258.085	7331.69	1	1	Tier 2						APA00960000	C22140	L-gamma-Glutamyl-(3R)-L-beta-ethynylserine	0.34	114.5				0	1.21	2.152	1.214	1.615	1.255	0.96	0.981	0.765	1.163	1.33	1.543	0.635	1.362	1.103	1.041	1.146	0.849	1.225	0.874	0.891	1.578	1.207	0.857	0.825	0.864	1.337
387	212.8	439.9	447.573	449.579	427.029	5727.05	2	2	Tier 3 zero-reaction											3	20	186	0	0.482	0.442	0.555	0.365	0.388	0.503	0.654	0.493	0.387	0.49	0.39	0.308	0.509	0.439	0.476	2.185	1.145	1.025	1.164	0.879	1.013	0.766	1.36	0.954	1.134	2.954
388	210.6	439.9	408.158	410.165	174.1	46208.1	1	1	Tier 1	AXA01400000	HMDB0029127	Valyl-Glycine	1.22	15.7									0	0.515	0.71	0.491	0.439	0.587	0.508	0.336	0.665	0.84	0.487	0.508	0.329	0.458	0.94	0.437	0.81	0.827	0.444	0.497	0.562	0.46	0.814	2.34	0.564	1.375	2.196
389	210.8	440.5	427.099	429.106	193.041	7614.55	1	1	Tier 3 one-reaction											0	18	338	0	0.506	0.993	0.668	0.699	0.874	0.918	0.682	0.579	0.611	0.663	0.735	0.61	0.677	0.625	0.873	1.096	0.88	0.49	0.546	0.702	0.488	0.549	0.573	0.446	1.063	0.833
390	209.7	440.9	492.179	494.186	258.121	7279	1	1	Tier 3 one-reaction											0	8	280	0	1.432	1.181	1.274	1.643	1.625	1.52	1.05	1.732	0.724	0.943	0.817	0.623	0.573	0.604	0.908	2.084	1.138	1.427	0.957	1.314	0.922	0.711	1.211	1.147	0.831	2.058
391	210.6	441.8	478.128	480.134	244.07	366743	1	1	Tier 1	AAA00548000	C00299	Uridine	0.19	28.6									0	0.734	0.651	0.517	0.546	0.682	0.588	0.607	0.603	0.632	0.653	0.733	0.479	0.719	0.762	0.815	1.829	0.876	1.32	1.167	0.795	0.936	1.814	0.874	0.657	2.12	1.446
392	211.8	441.8	366.101	368.108	132.042	18362.5	1	1	Tier 3 zero-reaction											7	69	753	0.0247	0.732	0.735	0.562	0.431	0.808	0.499	0.616	0.638	1.055	0.755	0.82	0.3163	0.68	0.796	0.883	1.772	0.857	1.288	1.201	0.838	1.027	1.96	0.826	0.645	2.034	1.525
393	212.8	442.2	381.11	383.118	147.052	7300.31	1	1	Tier 1	AYA00009000	C12269	Isomer 1 of N-Methyl aspartic acid	2.96	9.6									0	1.114	1.413	1.735	1.046	1.297	1.078	0.927	0.888	0.723	0.811	0.811	0.522	0.587	0.735	0.895	1.986	1.302	1.334	1.045	1.098	1.218	0.888	1.061	1.025	1.149	1.701
394	211.6	443.1	348.137	350.144	114.079	192273	1	1	Tier 2						AXA00006000		3-Amino-2-piperidone	1	180.3				0	0.568	0.951	0.664	0.718	1.215	0.975	1.044	1.088	0.714	0.927	0.877	0.984	0.864	1.436	1.12	0.844	0.857	0.949	0.524	0.83	0.715	0.726	0.801	0.868	0.823	0.997
395	212.8	444.2	502.175	504.181	268.117	20810.5	1	1	Tier 2						AXA01151000		Hydroxyprolyl-Histidine	0.32	23.5				0	0.581	1.394	1.004	0.952	1.712	1.464	0.379	0.516	0.613	1.627	0.665	0.841	1.629	0.82	0.716	3.631	1.248	0.57	0.794	1.461	0.518	0.715	1.798	0.886	1.514	1.619
396	213.8	444.5	558.163	560.17	648.21	7407.15	2	2	Tier 3 one-reaction											0	14	387	0	0.295	0.513	0.498	0.501	0.506	0.314	0.553	0.582	0.342	0.568	0.358	0.372	0.501	0.436	0.331	2.37	0.958	1.77	1.796	1.756	1.236	0.83	0.961	0.908	1.305	3.153
403	212.7	445.5	305.029	307.036	141.942	3893	2	2	Tier 3 only two-reaction											0	0	10	0	1.909	1.317	1.175	1.58	1.138	1.245	1.41	1.332	1.354	1.237	1.626	0.795	1.159	0.999	1.595	1.845	1.486	1.268	1.029	1.156	1.518	1.508	1.302	0.947	1.434	2.419
404	212.7	445.7	437.138	439.144	203.079	64162.9	1	1	Tier 3 one-reaction											0	36	575	0	1.293	1.627	1.185	1.402	0.906	1.267	1.355	1.244	1.11	1.693	0.998	1.584	1.148	0.915	1.426	0.882	0.959	0.863	0.772	0.958	1.088	0.836	0.899	0.74	0.898	0.901
405	212.7	447.1	365.118	367.123	131.06	46541.4	1	1	Tier 1	AAA00632000	C00430	5-Aminolevulinic acid	4.48	8.3									0.037	1.939	2.286	1.199	1.899	0.969	0.808	0.867	0.904	2.328	1.807	1.566	0.699	1.682	1.086	1.093	1.2	1.508	0.934	0.735	1.216	0.87	0.981	0.999	1.231	0.985	2.9646
406	213.7	447.6	377.164	379.17	143.106	20765.3	1	1	Tier 3 one-reaction											0	3	90	0	0.926	0.441	0.594	0.736	0.524	1.33	0.888	0.592	0.447	0.538	0.546	0.352	0.321	0.503	0.638	0.932	0.841	0.964	1.394	1.276	0.633	0.854	0.924	0.788	1.147	1.42
407	214.7	448.1	358.041	360.048	123.983	94318.2	1	1	Tier 3 one-reaction											0	3	92	0	0.852	0.581	0.672	0.53	0.489	0.922	0.575	0.482	0.664	0.639	0.577	0.451	0.734	0.619	0.82	1.031	0.794	0.748	0.723	0.67	0.727	0.687	0.858	0.787	0.746	1.15
408	214.8	451.5	478.162	480.169	488.207	11341.1	2	2	Tier 3 one-reaction											0	3	164	0	1.642	3.534	1.909	2.335	1.005	1.038	0.864	1.071	1.111	1.332	1.88	0.615	1.448	1.755	1.142	1.68	0.764	1.271	0.938	1.147	0.898	1.18	0.923	0.681	0.883	1.545
409	215.7	451.7	477.161	479.168	486.205	42499.6	2	2	Tier 3 zero-reaction											1	8	181	0	1.454	3.318	1.987	2.36	1.172	0.959	0.801	0.915	1.103	1.303	1.686	0.58	1.322	1.691	1.059	1.74	0.73	1.142	0.795	0.926	0.801	0.992	0.864	0.622	0.793	1.468
410	216.7	451.7	533.087	537.1	65.9772	55654	1	2	Tier 3 only two-reaction											0	0	72	0	1.842	1.768	1.593	1.532	1.306	1.237	1.543	1.164	1.504	1.376	1.339	0.902	1.165	1.103	1.717	2.251	1.682	1.527	1.165	1.624	1.887	1.517	1.498	1.349	1.563	2.336
411	215.7	451.8	347.117	349.123	113.058	165969	1	1	Tier 2						AAA00774000	C00791	Creatinine	1.68	10.4				0	0.978	2.609	0.998	1.038	0.985	1.006	0.908	0.945	0.814	1.597	1.099	1.172	1.563	1.001	0.982	0.846	1.738	0.813	0.884	0.792	0.767	0.723	0.832	0.664	0.997	0.767
413	215.7	452.5	374.08	376.087	140.022	40313.4	1	1	Tier 3 one-reaction											0	8	151	0	1.11	1.201	0.771	0.952	0.86	0.906	1.111	1.092	0.91	0.593	0.609	0.267	0.451	0.578	0.792	1.68	1.234	0.904	0.804	1.132	1.804	0.857	1.059	1.08	1.359	1.95
414	213.7	452.6	396.111	398.118	162.053	220429	1	1	Tier 3 zero-reaction											5	81	736	0	1.017	1.454	1.139	1.637	0.913	1.21	1.618	1.403	1.154	1.502	1.02	2.06	1.185	0.901	1.318	0.936	0.863	0.884	0.823	1.076	0.865	0.905	0.75	0.793	0.803	1.021
415	215.9	452.7	432.159	434.165	198.101	6504.21	1	1	Tier 3 one-reaction											0	10	279	0	0.915	2.587	1.121	1.858	0.679	0.472	1.375	0.525	0.422	0.343	0.461	0.462	0.474	0.394	0.33	0.926	0.825	0.79	0.372	0.671	0.872	0.392	0.436	1.047	1.287	1.155
416	215.7	453.1	386.092	388.098	152.033	16628.5	1	1	Tier 3 zero-reaction											3	12	425	0	1.424	1.109	1.053	1.062	2.188	1.296	0.658	1.361	0.897	2.133	1.381	1.029	2.065	1.007	1.813	1.126	0.72	0.868	0.94	0.489	0.713	0.706	0.418	0.458	0.596	1.164
417	216.9	453.1	477.137	479.143	486.158	6875.85	2	2	Tier 3 one-reaction											0	20	497	0.0494	1.469	0.473	0.468	0.516	0.531	0.254	0.725	0.567	0.751	0.564	0.4031	0.348	0.576	0.463	0.3134	2.489	1.39	1.715	1.856	1.742	1.412	1.025	1.122	1.22	2.122	2.665
418	216.7	454.1	446.174	448.181	212.116	36270.4	1	1	Tier 2						AXA00596000		Isomer 1 of prolyl-proline	0.33	90.7				0	0.943	0.431	0.331	1.023	2.188	1.927	1.159	1.224	0.447	0.823	0.551	0.601	0.616	0.635	1.147	1.454	1.155	1.089	0.795	1.515	0.623	0.673	0.941	0.898	0.883	2.351
419	216.9	454.7	535.085	539.098	67.9758	9432.43	1	2	Tier 3 only two-reaction											0	0	5	0	1.973	2.014	1.792	1.546	1.432	1.421	1.662	1.204	1.549	1.424	1.54	0.964	1.259	1.103	1.788	2.493	1.791	1.567	1.18	1.68	2.038	1.612	1.657	1.433	1.6	2.759
420	220.9	455.7	368.116	370.122	134.057	21517.5	1	1	Tier 3 zero-reaction											4	64	661	0	1.281	1.906	1.343	2.273	1.081	1.626	1.783	1.472	1.434	1.79	1.331	1.477	1.433	0.988	1.499	1.412	1.001	1.08	0.945	1.31	1.093	0.998	0.888	0.882	1.082	1.267
421	218.8	456.9	323.107	325.114	89.0488	2.03775e+07	1	1	Tier 1	AAA00596000	C00041	Alanine	3.64	2.7									0	0.602	0.407	0.926	0.735	0.769	1.162	0.511	0.697	0.636	0.857	0.563	0.842	0.97	0.98	0.615	1.581	0.857	1.038	0.834	1.206	1.164	1.013	0.866	0.875	0.798	1.043
422	217.8	458.2	323.217	325.224	89.1588	177191	1	1	Unidentified														0	0.742	0.514	0.705	0.812	1.017	1.202	0.803	0.818	0.734	0.903	0.763	0.883	0.852	1.009	0.723	2.102	0.931	1.164	0.9	1.587	1.274	1.312	0.968	1.318	0.928	1.571
423	217.9	459.7	353.116	355.123	119.058	21200.3	1	1	Tier 2						AXA03778000		Isomer 1 of Aminoethoxyacetic acid	1.25	110.6				0	0.855	0.797	1.064	0.857	1.563	0.851	0.835	0.755	0.656	0.541	0.984	0.704	0.548	0.905	1.279	1.456	0.888	1.29	0.747	1.43	1.31	1.166	0.855	1.013	1.085	1.845
424	218.9	459.8	333.101	335.108	99.0427	11144.5	1	1	Tier 3 one-reaction											0	4	162	0	0.953	3.008	1.192	1.147	1.041	0.824	0.777	0.643	0.512	1.836	1.184	0.31	1.529	1.001	0.633	0.826	0.773	0.737	0.705	0.791	0.682	0.613	0.686	0.689	0.561	0.905
425	218.9	460.6	337.121	339.128	103.063	81380.9	1	1	Tier 1	AAA00601000	C00334	Isomer 1 of Gamma-Aminobutyric acid	1.15	6.8									0	0.546	0.459	1.366	0.484	0.739	0.582	0.511	0.574	0.455	0.649	1.142	0.445	0.573	0.528	0.814	1.114	1.048	0.658	0.758	0.804	0.711	0.668	0.724	0.571	0.954	0.664
426	219.8	462.8	406.143	408.149	172.085	102055	1	1	Tier 1	AXA00594000	HMDB0011178	Prolyl-Glycine	0.35	8.6									0	0.762	0.57	0.608	0.918	1.56	0.723	1.111	0.839	0.419	0.441	1.191	1.01	0.574	1.826	0.989	1.694	1.546	1.416	0.838	2.022	1.487	0.914	1.386	1.566	1.203	2.411
429	222	466.7	377.164	379.17	143.105	10472	1	1	Tier 3 one-reaction											0	3	90	0	0.967	0.768	1.326	0.84	1.72	1.432	1.148	0.628	0.453	0.589	0.555	0.857	0.962	0.949	0.701	0.864	0.937	0.948	1.44	1.377	0.647	0.864	0.992	0.833	1.054	1.464
430	221.8	467.4	317.131	319.138	83.073	129860	1	1	Tier 3 one-reaction											0	2	188	0	1.351	1.371	1.538	1.457	1.937	1.246	1.173	0.972	0.762	0.902	1.014	1.054	1.094	1.488	1.205	1.303	0.946	1.004	1.087	1.14	0.955	0.888	0.986	1.012	0.992	1.832
431	222.8	469	402.086	404.093	168.028	4.50223e+06	1	1	Tier 3 zero-reaction											1	8	192	0	0.231	0.818	1.007	0.413	0.705	0.771	0.614	0.322	0.41	0.691	1.516	1.104	1.576	0.615	0.557	2.018	1.078	1.664	1.348	1.192	1.213	1.048	1.624	1.133	1.565	1.1
432	224	471.6	501.088	503.094	267.029	7533.07	1	1	Tier 3 one-reaction											0	2	46	0	0.592	1.279	1.47	1.596	1.233	1.35	1.409	1.296	1.138	1.54	1.58	0.988	1.025	1.3	1.418	2.523	1.568	1.069	1.722	1.701	1.171	1.767	1.976	1.549	2.042	2.358
433	223.9	471.7	455.131	457.137	221.072	39150.1	1	1	Tier 3 one-reaction											0	19	306	0	0.576	1.096	0.516	0.745	0.745	0.842	0.878	0.68	0.935	1.127	1.746	0.466	0.593	0.606	1.517	0.673	0.721	1.063	0.654	0.448	1.168	1.073	1.263	0.916	1.309	0.401
435	223.9	472.8	494.195	496.202	260.137	6516.44	1	1	Tier 1	AXA01191000	HMDB0028906	Isoleucyl-Glutamate	0.31	7.8									0	1.088	0.753	1.309	0.631	0.557	0.958	0.58	0.679	0.478	1.606	1.063	0.711	1.654	0.69	2.013	1.017	0.847	0.613	0.466	0.779	0.801	0.495	1.172	0.548	0.691	1.177
437	224.9	475.6	392.127	394.134	158.069	2.18147e+06	1	1	Tier 2						AAA00608000	C16432	5-Hydroxyectoine	0.85	2.3				0	0.914	0.783	0.769	0.857	0.697	0.406	0.619	0.365	1.053	0.654	0.621	0.58	0.963	0.429	0.698	1.706	1.703	1.589	1.079	1.42	1.337	1.2	1.174	1.198	1.4	1.722
438	224.9	476.1	381.111	383.118	147.053	14217.3	1	1	Tier 1	AYA00009000	C12269	N-Methyl aspartic acid	0.52	24.3									0	1.266	0.986	1.28	0.922	1.264	1.058	0.77	0.842	0.532	1.059	0.899	0.777	0.818	0.704	0.994	1.663	1.197	0.984	0.962	1.003	1.016	0.802	0.711	0.876	1.187	1.622
439	226	476.1	396.111	398.117	162.053	2.39255e+06	1	1	Tier 3 zero-reaction											5	77	620	0	1.095	1.588	1.152	1.855	0.943	1.278	1.704	1.427	1.195	1.599	1.053	2.216	1.302	0.888	1.379	0.938	0.82	0.901	0.849	1.053	0.851	0.886	0.761	0.761	0.815	0.96
440	226.1	476.8	461.185	463.192	227.127	10057.3	1	1	Tier 3 one-reaction											0	2	146	0	1.413	0.65	0.795	0.693	0.822	0.507	0.713	0.909	0.937	1.034	0.945	0.591	0.77	0.896	1.325	1.806	1.834	0.825	1.134	1.491	0.697	0.69	1.705	0.885	0.928	2.244
441	227.1	479.7	284.176	286.182	50.1173	7976.94	1	1	Unidentified														0	0.414	0.589	0.502	0.626	0.899	0.915	1.139	0.775	0.512	0.246	0.493	1.509	0.36	1.369	0.607	0.683	1.126	0.918	0.387	1.207	0.961	0.554	1.048	1.165	0.89	1.771
442	227.1	480	303.116	305.123	69.0575	14157.3	1	1	Tier 3 one-reaction											0	2	183	0	1.327	0.932	0.772	0.828	0.993	0.856	0.873	0.776	0.635	0.637	0.917	0.798	0.544	0.994	1.043	1.301	1.12	0.981	0.64	1.146	1.074	0.74	0.849	0.978	0.944	1.578
445	228.1	481.3	479.196	481.202	245.137	18276.2	1	1	Tier 1	AXA01035000	HMDB0028735	Asparaginyl-Leucine	0.12	5.5									0.0123	1.054	0.596	0.508	0.314	0.406	0.226	0.279	0.367	0.225	0.408	0.313	0.169	0.272	0.217	0.27	0.667	0.567	0.422	0.343	0.246	0.508	0.621	1.19	0.155	0.726	1.179
446	228.9	481.4	323.106	325.112	89.0472	1.5086e+06	1	1	Tier 1	AAA00596000	C00041	Isomer 1 of Alanine	1.6	27.2									0	0.583	0.403	0.595	0.692	0.95	1.168	0.634	0.748	0.639	0.857	0.626	0.818	0.753	0.924	0.613	1.939	0.858	1.036	0.816	1.468	1.171	1.209	0.861	1.132	0.79	1.411
447	231.1	483.9	434.067	436.073	200.009	9135.17	1	1	Tier 3 zero-reaction											1	18	310	0	1.091	1.35	1.103	1.646	0.88	1.295	1.43	1.308	1.144	1.366	0.993	1.864	1.102	0.849	1.212	1.146	0.789	0.895	0.833	1.072	0.849	0.885	0.739	0.799	0.795	1.113
449	228.1	484.3	599.036	601.042	364.977	6780.1	1	1	Tier 3 only two-reaction											0	0	32	0	1.668	1.395	2.366	2.131	1.825	0.818	2.564	1.789	1.927	1.461	1.859	1.294	1.908	1.695	1.032	3.24	2.262	1.282	0.95	2.348	1.794	1.271	1.013	1.942	1.556	3.259
451	228.9	485.6	492.144	494.15	258.085	15321.8	1	1	Tier 1	AXA00145000	HMDB0000884	Ribothymidine	0.09	26.8									0	0.85	0.94	0.93	0.798	0.728	0.509	0.811	0.653	0.884	0.724	0.765	0.526	0.85	0.699	0.661	1.671	1.066	0.968	0.814	1.108	0.926	1.208	1.161	0.992	1.29	1.15
452	230.1	487.4	385.635	387.642	303.153	8189.14	2	2	Tier 2						AXA01415000		gamma-Glutamylarginine	1.81	155.5				0.0123	1.108	0.907	0.852	1.076	2.14	1.66	0.975	1.467	0.668	0.285	0.579	0.86	0.86	1.282	1.234	1.112	0.683	1.298	0.874	1.303	0.853	0.798	1	1.071	1.164	2.435
453	229.1	487.4	558.163	560.17	648.209	13169.6	2	2	Tier 3 one-reaction											0	14	360	0	0.359	0.602	0.477	0.454	0.423	0.213	0.634	0.538	0.354	0.426	0.148	0.431	0.505	0.397	0.215	2.584	1.026	1.919	1.854	1.821	1.365	1.015	0.834	0.966	1.46	2.908
454	231	489.2	558.163	560.17	324.105	25621	1	1	Tier 3 one-reaction											0	31	496	0	0.359	0.602	0.477	0.454	0.423	0.213	0.634	0.538	0.354	0.457	0.148	0.431	0.505	0.397	0.215	2.584	1.026	1.915	1.791	1.821	1.272	1.014	0.834	0.966	1.431	2.908
455	231.1	489.3	558.665	560.671	324.606	13935.2	1	1	Unidentified														0.0864	0.317	0.588	0.437	0.472	0.438	0.078	0.748	0.561	0.403	0.468	0.202	0.42	0.485	0.448	0.304	2.678	0.964	1.674	2.333	2.081	1.484	1.123	0.924	1.189	1.431	2.772
456	230	489.4	351.137	353.144	117.079	115062	1	1	Tier 2						AAA00735000	C00431	Isomer 2 of 5-Aminopentanoic acid	0.39	31.4				0	1.084	0.884	0.97	1.026	1.086	0.981	0.918	1.096	0.64	0.74	0.866	0.986	0.75	1.088	1.232	0.733	0.88	1.062	0.852	1.033	0.69	0.692	0.773	0.703	0.992	1.245
457	232.2	489.8	366.1	368.108	132.042	16561.3	1	1	Tier 3 zero-reaction											7	65	699	0	1.572	2.016	0.993	1.75	1.143	0.885	1.558	1.258	2.12	1.612	1.762	1.06	1.374	1.002	1.093	0.959	1.071	1.061	0.841	0.972	0.854	0.897	0.838	0.793	0.915	0.874
458	231	490.5	470.19	472.197	236.132	8402.91	1	1	Tier 3 only two-reaction											0	0	46	0	0.636	0.75	0.469	0.616	0.132	0.457	0.431	0.226	0.416	0.427	0.446	0.155	0.177	0.172	0.392	1.597	1.378	0.597	0.662	1.007	1.492	1.133	1.241	1.022	1.312	0.714
459	231	491.2	470.19	472.197	472.263	8955.2	2	2	Tier 3 one-reaction											0	25	439	0	0.636	0.75	0.469	0.616	0.132	0.457	0.431	0.226	0.416	0.427	0.446	0.155	0.177	0.172	0.392	1.597	1.378	0.597	0.662	1.007	1.492	1.133	1.241	1.022	1.312	0.714
460	231	491.7	480.18	482.186	246.121	22699.9	1	1	Tier 1	AXA01209000	HMDB0028925	Leucyl-Aspartate	0.5	10.5									0	0.794	2.625	1.525	2.338	1.16	0.419	1.265	0.404	0.399	0.363	0.46	0.367	0.709	1.086	0.372	0.779	0.518	0.526	0.533	0.59	0.481	0.387	1.336	0.538	1.109	1.665
461	233	492	310.11	312.117	76.0515	22719.1	1	1	Tier 3 only two-reaction											0	0	3	0	1.461	1.013	0.977	1.036	1.132	1.759	1.059	1.355	0.767	1.029	0.846	1.131	0.889	1.261	1.427	1.486	0.854	1.049	0.752	1.14	1.02	0.778	1.209	0.939	0.965	1.672
462	232.1	492	439.117	441.123	205.059	26041.5	1	1	Tier 3 zero-reaction											1	20	479	0.0864	0.547	0.367	0.1958	0.571	0.299	0.742	0.654	0.5737	0.66	0.152	0.6173	0.492	0.548	0.234	0.518	1.603	0.564	0.668	0.459	0.602	0.498	0.517	0.573	0.515	0.457	1.14
463	232.2	492.1	402.087	404.093	168.029	57428.2	1	1	Tier 3 zero-reaction											1	9	231	0	0.255	0.859	0.992	0.425	0.723	0.758	0.628	0.338	0.425	0.694	1.524	1.055	1.588	0.616	0.553	1.998	1.076	1.657	1.293	1.18	1.208	1.037	1.632	1.137	1.578	1.192
465	233	495.1	478.2	480.207	244.142	12341.4	1	1	Tier 2						AXA01193000		Isoleucyl-Hydroxyproline	0.44	95.7				0	1.289	1.329	1.914	0.956	0.94	0.605	0.622	0.62	1.331	0.799	0.872	0.797	1.238	0.705	0.787	1.309	0.947	0.877	0.78	1.464	1.145	0.733	0.71	0.576	1.402	1.953
467	233	495.3	422.174	424.181	188.116	45924.5	1	1	Tier 1	AXA01393000	HMDB0029120	Valyl-Alanine	0.55	10.5									0	0.208	0.256	0.34	0.284	0.382	0.465	0.319	0.574	0.758	0.418	0.244	0.281	0.368	0.875	0.274	0.552	0.679	0.399	0.536	0.45	0.403	0.473	2.874	0.54	1.512	2.292
468	233.2	495.7	437.137	439.144	203.079	108364	1	1	Tier 3 one-reaction											0	36	575	0	1.213	1.585	1.154	1.639	0.953	1.323	1.41	1.295	1.099	1.728	1.05	1.736	1.123	0.916	1.469	0.902	0.944	0.881	0.831	0.996	1.032	0.875	0.845	0.799	0.937	0.883
469	234	496.3	370.097	372.103	136.038	65718.6	1	1	Tier 1	AAA00459000	C00262	Isomer 1 of Hypoxanthine	0.65	27.5									0	0.806	0.967	0.039	1.246	1.013	1.134	1.016	0.586	0.781	0.703	0.989	0.993	1.504	0.937	1.095	1.68	0.556	0.62	0.41	0.097	0.396	0.751	0.608	0.349	0.453	0.708
470	234.1	496.8	408.081	410.088	348.046	4856.91	2	2	Tier 3 zero-reaction											3	20	303	0.0864	0.2668	0.25	0.605	0.317	0.418	0.45	0.37	0.528	0.402	0.49	0.401	0.324	0.847	0.746	1.062	1.224	0.425	0.437	0.465	0.414	0.621	0.679	0.947	0.602	1.655	3.022
471	236.2	499.1	459.17	461.176	225.111	15490.3	1	1	Tier 3 one-reaction											0	28	294	0	0.444	0.572	0.172	0.911	1.063	0.811	1.506	1.474	0.724	0.336	1.031	1.344	0.607	1.426	1.211	0.697	1.047	1.265	0.655	2.208	1.17	0.764	1.049	1.459	0.739	2.264
472	235.2	499.3	446.067	448.073	212.008	7596	1	1	Tier 3 one-reaction											0	35	291	0.0864	0.1579	0.239	0.313	0.1248	0.343	0.532	0.17	0.55	0.207	0.716	0.372	0.286	0.722	0.864	1.315	1.218	0.493	0.354	0.516	0.232	0.346	0.901	0.821	0.752	1.511	3.004
473	235.2	499.8	388.106	390.113	154.048	14090.8	1	1	Tier 3 one-reaction											0	12	338	0.0494	0.334	0.2316	0.306	0.105	0.388	0.469	0.234	0.77	0.221	0.629	0.297	0.3	1.03	0.95	1.468	1.456	0.561	0.392	0.649	0.199	0.351	1.113	1.176	0.727	2.888	5.259
474	236.2	499.8	417.588	419.595	183.53	15438	1	1	Unidentified														0.0123	0.265	0.105	0.27	0.095	0.389	0.471	0.138	0.794	0.239	0.746	0.325	0.301	1.124	1.163	1.346	1.575	0.602	0.356	0.69	0.138	0.352	1.206	1.233	0.664	2.604	5.481
475	239.2	500.2	361.121	363.128	127.063	25910.2	1	1	Tier 3 zero-reaction											2	20	335	0	1.171	1.249	1.078	0.953	0.655	0.754	1.067	0.909	1.939	1.637	1.262	0.591	0.948	0.798	0.837	0.459	0.938	0.857	1.372	0.671	1.241	1.34	0.947	1.01	1.027	0.388
476	236.2	500.5	477.137	479.144	486.158	19849.3	2	2	Tier 3 one-reaction											0	20	494	0	0.437	0.459	0.431	0.399	0.382	0.521	0.633	0.51	0.346	0.516	0.303	0.431	0.445	0.526	0.278	2.672	1.479	1.909	1.597	1.244	1.502	0.852	1.05	1.007	1.385	2.595
478	236.2	500.8	330.079	332.086	96.0207	9736.62	1	1	Tier 3 one-reaction											0	4	318	0	0.775	0.533	0.369	0.335	0.434	0.472	0.253	0.456	0.29	0.735	0.433	0.365	0.811	0.983	1.1	1.241	0.605	0.439	0.58	0.2	0.363	1.058	1.35	0.599	2.014	4.641
479	236.2	501.1	323.106	325.112	89.0472	180034	1	1	Tier 2						AAA00596000	C00041	Isomer 2 of Alanine	1.5	46.9				0	0.604	0.41	0.603	0.688	0.961	1.162	0.635	0.757	0.645	0.846	0.63	0.822	0.744	0.926	0.622	1.893	0.869	1.034	0.82	1.459	1.175	1.198	0.844	1.122	0.798	1.435
483	238.1	504.9	437.138	439.144	203.079	49755.5	1	1	Tier 3 one-reaction											0	36	575	0	1.167	1.564	1.145	1.651	0.958	1.345	1.433	1.308	1.166	1.756	1.098	1.761	1.171	0.922	1.544	0.959	0.925	0.924	0.86	1.033	1.011	0.881	0.832	0.797	0.898	0.918
484	237.1	505.2	417.122	419.129	183.064	9112.05	1	1	Tier 3 one-reaction											0	15	292	0	0.644	0.744	0.687	0.586	0.808	0.896	0.553	0.751	0.617	0.455	1.305	0.854	0.685	0.733	0.622	1.281	0.768	1.022	0.947	1.076	1.751	0.733	0.845	0.701	1.009	1.764
486	237.2	506.8	279.08	281.086	45.0214	390562	1	1	Tier 3 zero-reaction											1	8	274	0	1.902	1.16	0.672	1.032	0.673	0.948	0.735	0.885	1.119	0.672	0.564	0.799	0.72	0.799	1.016	1.174	1.021	0.895	0.805	0.894	0.819	0.644	1.155	0.768	1.134	1.236
487	238.1	506.8	378.067	380.073	144.009	134781	1	1	Tier 3 one-reaction											0	2	55	0	0.99	1.145	0.636	0.74	0.572	1.1	0.724	1.068	1.028	1.166	0.665	0.474	0.641	0.869	1.238	0.538	1.472	0.89	1.071	0.802	1.203	1.099	1.06	0.949	1.317	0.587
488	238.2	508.1	386.092	388.098	152.033	65757.2	1	1	Tier 1	AAA00466000	C00385	Xanthine	0.03	28.9									0	1.33	1.155	0.899	1.16	1.774	1.556	0.567	1.359	0.851	2.237	1.323	1.103	1.913	0.866	1.755	0.872	0.702	0.825	0.868	0.439	0.693	0.751	0.628	0.598	0.683	1.207
490	239.3	508.3	458.065	460.071	448.014	14525.1	2	2	Tier 3 only two-reaction											0	0	27	0	1.032	0.917	0.846	0.807	0.805	0.571	0.745	0.733	0.861	0.616	0.741	0.452	0.727	0.716	0.712	1.152	0.731	0.701	0.636	0.814	1.175	0.651	0.965	0.728	0.962	1.166
493	238.3	509.2	432.133	434.14	198.075	6312.77	1	1	Tier 2						AAA00533000	C16366	5-Acetylamino-6-amino-3-methyluracil	0.84	55.6				0.1605	1.071	0.1488	1.103	0.1566	0.848	0.263	0.969	0.1414	0.2	0.177	0.1658	0.38	0.1208	0.6038	0.529	1.571	2.082	0.432	0.466	1.2159	1.327	1.345	0.1552	0.875	0.1908	1.994
494	239.3	511.1	379.132	381.139	145.073	18865.3	1	1	Tier 2						AAA00724000	C05825	2-Amino-5-oxohexanoic acid	1.08	9.7				0	1.007	1.198	1.063	0.881	0.735	0.702	0.941	0.805	1.452	1.225	1.064	0.593	0.929	0.794	0.797	0.612	1.099	0.828	1.043	0.764	1.226	1.134	0.938	0.989	0.928	0.57
495	240.1	511.7	399.068	401.074	165.009	38714.7	1	1	Tier 3 one-reaction											0	7	176	0	0.914	1.018	0.753	0.905	1.579	1.374	1.192	0.613	0.745	1.133	1.664	1.25	1.445	2.51	3.714	1.744	0.988	0.871	0.798	0.974	0.714	0.817	1.094	1.117	0.879	1.481
496	240.3	511.8	407.589	409.596	347.062	44111.5	2	2	Tier 3 zero-reaction											4	40	409	0	0.285	0.318	0.404	0.221	0.364	0.373	0.282	0.438	0.799	0.354	0.186	0.232	0.368	0.597	0.326	1.196	0.682	0.497	0.5	0.414	0.647	0.541	2.396	0.594	0.953	1.247
498	241.2	514.1	406.143	408.149	172.084	49187.8	1	1	Tier 2						AXA00594000		Isomer 1 of Prolyl-Glycine	0.62	59.9				0	0.875	1.04	0.936	0.931	0.822	0.656	0.631	0.487	1.095	1.053	0.614	0.4	1.073	0.517	0.84	1.299	1.212	1.177	0.811	0.912	1.205	0.878	0.999	0.891	1.013	1.306
499	241.2	515.4	514.164	516.171	280.106	6567.2	1	1	Tier 1	AXA01273000	HMDB0028991	Phenylalanyl-Aspartate	0.06	3									0	1.033	3.511	2.064	1.962	0.762	0.472	1.007	0.554	0.613	0.647	0.96	0.649	1.004	0.937	0.754	1.698	0.81	0.787	0.803	0.698	0.729	0.725	0.863	0.777	0.944	1.166
501	241.2	516	409.106	411.113	175.048	67342.1	1	1	Tier 2						AAA01706000	C15996	Isomer 1 of 7-Cyano-7-carbaguanine	3.96	74.7				0	0.78	0.69	1.321	0.538	0.805	0.357	0.511	0.437	0.223	0.259	0.487	0.391	0.364	0.216	0.256	1.402	1.59	0.511	1.045	0.568	0.431	0.445	0.255	0.441	1.287	0.874
502	241.3	516.4	392.127	394.134	158.069	14623.1	1	1	Tier 2						AAA00608000	C16432	Isomer 1 of 5-Hydroxyectoine	0.69	38.5				0	0.675	0.641	0.741	0.819	0.619	0.424	0.606	0.418	1.264	0.592	0.482	0.565	0.842	0.492	0.598	1.305	1.389	1.378	0.802	1.135	1.067	0.975	1.52	0.98	1.325	1.679
503	241.2	516.8	365.08	367.087	131.022	10394	1	1	Tier 3 zero-reaction											1	10	237	0	0.683	0.767	0.861	0.68	0.843	0.931	0.797	0.825	0.34	0.547	0.451	0.707	0.583	0.928	1.129	1.4	0.95	1.035	0.672	0.837	1.202	0.84	0.993	1.201	1.096	2.183
504	242.3	517	477.137	479.144	486.158	6509.91	2	2	Tier 3 one-reaction											0	20	494	0	0.434	0.476	0.449	0.422	0.464	0.572	0.664	0.532	0.416	0.514	0.32	0.448	0.461	0.571	0.271	2.69	1.446	1.982	1.55	1.286	1.478	0.896	1.027	1.059	1.616	2.531
505	242.2	518.1	420.159	422.165	186.1	306553	1	1	Tier 1	AXA01288000	HMDB0029010	Prolyl-Alanine	0.6	9.9									0	0.415	0.262	0.355	0.729	1.144	1.132	0.745	0.72	0.453	0.355	0.51	1.26	0.382	1.276	0.513	1.69	1.114	1.258	0.533	2.141	1.29	0.896	0.98	1.427	0.748	2.007
506	250.4	518.1	466.2	468.207	232.142	29855	1	1	Tier 1	AXA01201000	HMDB0028917	Isoleucyl-Threonine	0.65	9.9									0	0.15	0.122	0.115	0.257	0.335	0.261	0.185	0.418	0.357	0.256	0.284	0.199	0.271	0.562	0.251	0.423	0.265	0.278	0.275	0.195	0.147	0.144	2.374	0.237	1.225	1.473
507	242.2	518.7	494.195	496.202	260.137	352214	1	1	Tier 1	AXA01212000	HMDB0028928	Leucyl-Glutamate	0.31	5.7									0	1.088	0.78	0.936	1.06	1.126	1.218	0.683	1.196	0.657	0.857	0.497	0.346	0.356	0.471	0.702	1.142	0.95	1.096	0.7	0.797	0.612	0.498	1.146	0.759	0.646	1.319
508	242.3	519.3	337.121	339.128	103.063	976654	1	1	Tier 1	AAA00469000	C00053	3-Aminoisobutanoic acid	1.25	0.9									0	2.792	4.596	1.698	2.669	0.903	0.927	0.867	1.306	0.827	0.752	2.564	1.162	2.059	0.871	1.353	0.6	0.507	0.753	0.586	0.739	1.115	1.127	1.621	1.101	1.023	0.248
509	243.2	519.4	351.137	353.144	117.079	170964	1	1	Tier 1	AAA00735000	C00431	5-Aminopentanoic acid	1.1	1.4									0	0.811	2.465	0.715	0.637	0.864	0.586	0.651	0.862	0.548	0.345	0.593	0.622	1.836	0.832	0.7	0.568	0.944	0.763	0.735	0.833	0.713	0.547	0.782	0.671	0.955	1.107
510	243.4	519.5	400.109	402.113	166.051	7326	1	1	Tier 3 zero-reaction											3	9	180	0.2346	0.681	1.086	0.502	0.4657	1.5875	1.2229	3.038	0.802	5.119	2.253	3.9302	0.248	1.886	0.3677	0.298	4.849	2.665	1.635	1.398	0.733	1.946	1.832	1.6021	1.66	2.0868	5.8797
511	243.4	519.5	424.098	426.103	190.039	7182.31	1	1	Tier 3 one-reaction											0	2	190	0	1.447	1.605	1.396	0.812	1.532	1.312	1.539	1.252	0.997	0.517	0.731	1.21	0.684	1.396	1.109	1.384	1.68	1.382	1.053	1.547	2.028	1.161	1.563	1.284	1.216	2.277
512	244.2	519.9	396.111	398.117	162.053	183299	1	1	Tier 3 zero-reaction											5	77	620	0	1.214	1.746	1.196	2.002	1.039	1.372	1.799	1.484	1.271	1.809	1.181	2.258	1.438	0.975	1.536	0.987	0.909	0.978	0.934	1.197	0.891	1.022	0.833	0.817	0.903	1.026
513	243.3	520.5	324.091	326.098	180.066	13041.7	2	2	Tier 3 zero-reaction											3	10	229	0.1605	0.6317	0.471	0.892	1.458	1.187	1.303	1.39	0.768	1.809	0.95	1.059	1.549	0.385	0.779	0.853	1.168	0.809	1.004	1.062	0.5908	0.652	0.967	0.707	1.25	0.617	1.0168
514	244.3	520.7	354.079	356.086	120.021	6839.69	1	1	Tier 3 one-reaction											0	10	193	0	1.51	0.957	0.964	1.206	1.479	1.26	1.095	1.212	0.634	0.166	0.501	1.619	1.469	1.221	0.719	0.759	1.792	1.58	0.792	1.228	1.153	0.651	1.061	1.004	0.92	1.852
515	243.3	520.8	511.164	513.171	277.106	10873	1	1	Tier 2						AXA01100000		Glutaminylmethionine	7.28	121.2				0	0.826	0.662	0.781	0.487	0.924	1.046	0.824	0.752	0.493	0.206	0.394	0.823	0.453	0.981	0.79	0.773	0.743	1.341	0.814	1.249	1.074	0.679	1.07	1.346	0.936	1.234
516	248.4	520.8	317.132	319.138	83.0734	15232.5	1	1	Tier 3 one-reaction											0	2	188	0	1.186	1.065	1.046	0.948	1.014	0.912	0.904	0.964	0.781	0.826	1.076	0.575	0.707	0.846	1.053	1.744	0.942	0.904	0.816	1.093	1.205	0.996	1.164	0.955	1.147	1.915
517	243.2	521.4	309.126	311.133	75.0677	84754.4	1	1	Tier 2						AAA00639000	C03194	(R)-1-Aminopropan-2-ol	2.15	8.5				0	0.717	0.856	0.71	0.883	0.595	0.504	0.66	0.573	0.847	0.849	0.848	0.655	0.68	0.589	0.536	1.007	2.283	1.111	0.788	0.728	1.077	0.909	0.726	0.855	0.78	0.881
518	244.3	521.5	313.126	315.133	79.068	9888.4	1	1	Unidentified														0.0123	0.535	0.877	0.894	1.381	0.758	0.875	0.89	0.916	0.817	0.898	1.056	0.491	0.406	0.342	1.463	1.089	0.464	0.615	0.838	0.851	0.408	0.332	0.461	0.571	0.353	1.343
519	244.2	521.7	481.127	483.134	247.069	46451.1	1	1	Tier 3 one-reaction											0	16	385	0	1.028	1.137	1.273	1.661	0.754	1.243	2.702	1.448	1.44	1.384	1.205	2.284	1.568	1.05	1.405	1.005	0.946	0.892	0.988	1.263	0.748	0.806	0.696	0.816	0.815	1.076
520	244.2	522.2	567.19	569.197	333.132	6681.85	1	1	Tier 2						AXA01424000		gamma-Glutamyltryptophan	1.01	0.1				0	1.449	1.189	1.274	0.882	1.305	1.652	0.621	0.937	0.398	0.533	0.551	1.102	1.015	0.812	0.821	1.528	1.002	1.051	1.044	0.989	1.225	0.74	1.035	0.75	0.681	1.107
521	244.4	522.8	469.181	471.189	470.246	4500.53	2	2	Tier 3 one-reaction											0	11	368	0.0123	1.238	1.134	1.092	0.438	0.379	0.772	0.718	0.586	0.519	0.455	0.68	0.401	0.184	0.591	0.547	2.86	2.6	0.895	0.634	1.151	1.795	1.393	1.922	1.163	0.93	1.44
523	244.2	526	391.143	393.15	157.085	55120	1	1	Tier 3 one-reaction											0	12	211	0	0.433	0.621	0.559	0.821	0.523	0.435	0.882	0.372	0.38	0.227	0.501	0.458	0.43	0.555	0.575	0.624	0.89	0.725	0.651	0.665	0.564	0.463	0.501	0.802	0.558	0.688
525	246.4	526.3	567.065	569.071	333.007	5692.2	1	1	Tier 3 only two-reaction											0	0	37	0.0494	0.686	0.494	1.385	0.874	0.794	0.2804	1.501	0.952	0.762	0.523	0.902	0.679	1.06	0.843	0.436	1.702	0.302	0.566	0.284	1.145	0.787	0.512	0.509	1.02	0.687	1.718
526	246.4	528.4	376.096	378.102	142.037	107628	1	1	Tier 1	AXA00043000	C03088	5-Hydroxymethyluracil	1.04	3.8									0	0.302	0.326	0.378	0.42	0.316	0.46	0.46	0.4	0.56	0.313	0.477	0.176	0.329	0.43	0.541	0.697	0.56	0.411	0.77	0.722	0.522	0.512	0.591	0.655	0.587	0.912
527	247.4	529	475.612	477.619	483.108	19516.6	2	2	Tier 3 one-reaction											0	3	158	0	0.297	0.486	0.26	0.61	0.443	0.648	0.907	1.303	4.153	0.665	1.158	1.269	1.081	1.37	1.468	3.281	1.265	0.848	1.299	2.142	0.79	1.327	1.276	0.944	1.829	3.252
528	247.4	530.4	475.612	477.619	241.554	15713.1	1	1	Unidentified														0	0.297	0.486	0.26	0.61	0.443	0.648	0.907	1.303	4.153	0.665	1.158	1.269	1.081	1.37	1.468	3.281	1.265	0.848	1.299	2.142	0.79	1.327	1.276	0.944	1.829	3.252
530	247.3	531	413.102	415.109	179.043	6763.4	1	1	Tier 2						AXA00092000	C03975	Isoxanthopterin	2.39	118.2				0	2.414	4.051	2.31	3.937	1.529	2.004	1.124	1.966	3.896	4.523	2.87	0.813	1.493	1.375	2.257	1.516	1.53	0.783	0.86	0.95	1.208	0.872	1.069	1.021	0.97	1.898
532	248.4	531.8	410.09	412.097	176.032	16856.1	1	1	Tier 2						AAA00132000	C00072	Ascorbic acid	0.42	135.1				0	4.203	4.903	2.95	2.157	1.539	1.066	1.29	0.665	0.951	2.228	1.884	0.425	3.195	1.282	0.673	1.13	0.742	0.555	0.545	0.725	0.721	0.607	0.655	0.515	0.498	0.73
533	248.3	532.2	454.144	456.152	220.086	90644.8	1	1	Tier 1	AXA00994000	HMDB0028966	Methionyl-Alanine	4.57	1.8									0	0.643	0.481	0.616	0.704	0.417	0.472	0.251	0.347	0.269	0.532	0.493	0.338	0.511	0.565	0.228	0.465	0.395	0.359	0.431	0.45	0.572	0.322	1.362	0.54	0.722	0.795
534	248.3	532.2	383.106	385.112	149.047	88247.4	1	1	Tier 2						AAA00657000	C00073	Isomer 1 of Methionine	9.52	121.2				0	2.031	1.601	1.248	1.313	1.12	1.744	1.072	1.405	1.099	1.279	0.564	0.968	0.944	1.182	1.08	0.808	0.783	0.932	0.727	0.909	1.034	0.749	1.128	0.837	1.241	1.021
535	248.3	532.4	474.133	476.139	240.075	36059.8	1	1	Tier 3 one-reaction											0	32	458	0	1.022	1.006	1.008	0.844	0.618	0.598	1.146	0.802	0.771	0.582	0.948	0.485	0.922	0.634	0.723	1.349	1.027	1.192	0.926	1.034	1.11	1.247	1.193	1.198	1.352	1.232
536	249.3	532.7	528.179	530.186	294.121	68915.3	1	1	Tier 1	AXA01276000	HMDB0028994	Phenylalanyl-Glutamate	0.73	20.3									0	1.214	1.712	1.16	1.411	1.069	1.731	0.665	1.101	1.188	1.213	0.723	0.526	0.866	0.772	0.74	1.128	0.923	0.949	0.8	0.876	0.685	0.59	0.999	0.76	0.765	1.179
537	248.3	534	390.111	392.118	156.053	56588.2	1	1	Tier 3 zero-reaction											3	17	322	0	0.689	1.437	0.412	0.953	2.336	1.459	0.759	0.664	1.231	1.344	2.031	0.654	0.894	0.814	1.329	2.058	1.635	0.793	1.05	0.725	1.223	0.922	1.031	1.14	1.594	0.89
538	251.5	535.2	349.121	351.129	115.063	7348.86	1	1	Tier 2						AXA02077000		4-Amino-2-methylenebutanoic acid	1.48	45.6				0	2.357	0.755	0.913	0.472	0.652	0.575	0.91	0.584	1.55	1.009	0.74	0.495	0.782	0.521	0.519	1.559	1.66	1.118	1.113	0.84	0.617	1.858	1.133	1.464	1.004	1.087
539	250.3	536.6	437.137	439.144	203.079	31596.8	1	1	Tier 3 one-reaction											0	36	575	0	1.157	1.35	1.021	1.515	1.342	1.192	1.186	1.213	1.041	1.427	1.102	1.633	1.072	0.78	1.436	0.963	0.905	0.976	0.867	1.137	1.168	0.85	0.773	0.774	0.899	1.12
540	251.3	538.1	399.101	401.107	165.042	64281.5	1	1	Tier 3 zero-reaction											3	17	298	0	0.595	0.23	0.389	0.683	1.199	0.888	1.88	0.774	4.142	1.949	2.163	0.174	2.434	0.663	0.191	3.055	1.318	0.674	1.498	0.674	0.948	0.76	0.738	0.945	0.835	1.904
541	251.5	538.2	466.2	468.207	232.142	14875.1	1	1	Tier 1	AXA01221000	HMDB0028939	Leucyl-Threonine	0.34	7.8									0	0.233	0.188	0.289	0.342	0.453	0.275	0.232	0.638	0.736	0.398	0.341	0.226	0.324	0.941	0.251	0.447	0.34	0.298	0.367	0.354	0.23	0.267	2.835	0.368	1.658	2.266
542	251.5	539.5	363.348	365.356	129.29	73403.6	1	1	Unidentified														0	1.669	3.104	2.775	0.663	0.683	1.527	0.223	0.667	0.121	0.744	0.162	0.161	0.081	0.04	0.114	1.023	2.178	2.146	1.064	0.34	0.325	0.198	0.407	0.711	0.65	0.362
544	250.3	540.4	363.191	365.198	129.132	200670	1	1	Unidentified														0	1.15	1.37	1.481	0.815	0.864	0.982	0.54	0.647	0.369	0.709	0.438	0.41	0.353	0.318	0.58	1.361	1.155	0.965	0.81	0.759	0.663	0.481	0.651	0.682	0.802	1.175
545	252.4	543.5	321.09	323.097	87.0315	278366	1	1	Tier 2						AAA00669000	C02218	Dehydroalanine	1.82	49.7				0	0.696	0.458	0.812	0.499	1.093	0.937	0.803	0.917	0.369	0.476	0.555	0.746	0.685	1.088	0.96	1.414	0.764	1.084	0.726	0.986	1.09	0.846	1.165	1.17	1.096	1.871
546	252.5	544.8	422.173	424.181	188.115	11215.7	1	1	Tier 1	AXA01213000	HMDB0028929	Leucyl-Glycine	2.98	17.4									0	0.56	0.629	0.82	0.672	0.927	0.751	0.838	0.826	0.707	0.628	0.485	0.845	0.524	1.326	0.554	1.653	0.797	0.638	0.705	1.378	0.882	0.884	2.348	1.017	1.231	2.04
547	253.4	547	396.111	398.118	162.053	216062	1	1	Tier 3 zero-reaction											5	81	736	0	1.419	1.777	1.302	2.132	1.137	1.499	1.902	1.602	1.336	1.921	1.276	2.291	1.585	1.033	1.685	1.027	1.047	1.036	0.983	1.271	1.006	1.065	0.961	0.888	1.103	1.004
548	253.4	547.5	351.1	353.107	117.041	75252.7	1	1	Tier 2						AAA00631000	C00441	L-Aspartate 4-semialdehyde	3.1	147.8				0	0.821	0.547	0.875	0.669	1.063	1.083	0.861	0.956	0.432	0.552	0.656	0.955	0.755	1.446	1.073	1.585	0.867	1.465	0.83	1.355	1.312	0.89	1.211	1.299	1.489	2.349
549	253.5	547.9	406.143	408.149	172.084	13753.1	1	1	Tier 2						AXA00594000		Isomer 2 of Prolyl-Glycine	0.69	93.7				0	0.47	0.311	0.235	0.411	0.229	0.231	0.302	0.232	0.287	0.499	0.212	0.272	0.265	0.197	0.35	1.42	1.207	1.327	0.909	1.039	1.191	0.944	1.21	0.895	1.225	1.385
550	254.4	549.3	306.637	308.643	145.156	42710.6	2	2	Tier 2						AAA00763000	C00315	Spermidine	2.57	83.2				0	0.374	0.199	0.446	0.366	0.428	0.579	0.51	0.508	0.477	0.799	0.659	0.717	0.524	0.576	0.548	1.684	1.203	1.149	1.623	0.966	0.864	1.131	1.468	1.056	1.363	1.258
552	253.4	549.3	348.137	350.144	114.079	26786.8	1	1	Tier 2						AXA00006000		Isomer 1 of 3-Amino-2-piperidone	1.41	74.1				0	0.622	0.756	0.611	0.85	0.846	1.015	0.87	0.688	0.724	1.121	0.583	0.828	0.645	0.959	0.991	0.82	1.492	1.487	0.717	0.853	0.98	0.751	1.051	0.83	1.038	0.94
553	254.4	549.4	440.062	442.069	206.004	8435.73	1	1	Tier 3 only two-reaction											0	0	19	0	1.359	1.082	0.774	0.895	0.648	1.059	0.662	0.694	0.76	0.907	0.754	0.677	0.781	0.611	1.678	1.514	1.182	0.859	0.833	1.095	1.03	0.786	1.188	0.808	1.147	1.361
556	253.5	550.2	477.137	479.144	486.158	8055.03	2	2	Tier 3 one-reaction											0	20	494	0	2.097	0.479	0.441	0.402	2.248	0.491	0.781	0.661	0.481	0.669	0.319	0.37	0.661	0.607	1.207	2.511	1.219	1.803	1.883	1.632	1.616	0.87	1.464	1.036	1.296	2.362
557	253.5	550.6	381.131	383.135	294.145	8332.37	2	2	Tier 3 one-reaction											0	13	282	0.0864	1.274	0.88	0.862	1.833	1.148	1.059	1.808	1.212	0.641	1.269	1.074	3.394	0.559	0.973	2.997	1.077	0.863	2.389	1.01	0.956	1.467	0.921	0.768	0.728	0.8334	2.205
558	254.5	551.2	264.074	266.081	60.0314	7735.68	2	2	Unidentified														0	0.803	1.927	0.79	0.737	0.597	0.688	0.465	0.371	0.502	0.622	0.691	0.578	0.841	0.803	0.57	0.409	0.568	0.505	0.341	0.414	0.527	0.539	0.649	0.644	0.582	0.375
560	254.4	552.4	370.096	372.103	136.038	287408	1	1	Tier 1	AAA00459000	C00262	Hypoxanthine	0.91	26.6									0	0.832	0.834	0.246	1.15	1.093	1.099	1.319	0.773	0.8	0.747	1.141	1.118	1.596	0.959	1.186	2.253	0.732	0.946	0.619	0.688	0.651	0.992	0.834	0.736	1.495	0.982
561	255.4	554.3	481.128	483.134	247.069	20179.1	1	1	Tier 3 one-reaction											0	13	372	0	1.578	2.013	1.426	1.677	0.963	1.446	2.299	1.394	1.335	2.25	1.305	1.751	1.396	0.979	1.687	1.059	1.048	1.252	1.173	1.245	1.16	1.085	0.87	0.909	1.122	0.879
562	255.4	554.4	323.105	325.112	89.0469	4.99079e+06	1	1	Tier 1	AAA00622000	C00213	Sarcosine	2.37	6									0	0.935	0.977	1.131	1.028	1.255	0.641	0.551	0.603	1.11	1.052	0.556	1.146	0.994	0.832	0.891	1.738	1.832	1.603	1.16	1.459	1.753	1.538	1.443	1.398	1.559	1.359
563	258.5	555.4	310.11	312.117	76.0518	16610.5	1	1	Tier 3 zero-reaction											2	23	484	0	1.417	0.985	0.923	1.027	1.114	1.727	0.981	1.316	0.712	1.011	0.794	1.115	0.862	1.261	1.355	1.454	0.779	1.046	0.713	1.098	1.032	0.798	1.208	0.91	0.916	1.727
564	258.6	557.9	317.131	319.138	83.0729	12963.9	1	1	Tier 3 one-reaction											0	2	188	0	1.273	1.259	1.133	1.033	1.084	0.928	0.977	1.001	0.817	0.878	1.166	0.605	0.805	0.887	1.166	1.818	1.047	0.932	0.796	1.121	1.292	0.997	1.362	0.972	1.263	1.889
565	257.6	558.9	345.136	347.144	111.078	22172.4	1	1	Tier 2						AAA00827000	C00388	Histamine	5.22	31				0.0123	0.512	0.866	0.766	1.027	0.558	0.408	1.02	0.552	0.51	2.7816	0.564	0.44	0.499	0.52	0.653	0.904	0.922	0.886	0.873	1.024	0.781	0.529	0.552	0.953	0.586	2.448
566	257.6	560.3	446.174	448.181	212.116	5115.09	1	1	Tier 1	AXA00596000	HMDB0011180	prolyl-proline	0.06	15.5									0	0.441	0.504	0.537	0.792	1.101	0.361	0.916	0.896	0.779	0.441	0.83	1.126	0.295	1.32	0.624	0.808	0.936	0.896	0.542	1.634	1.159	0.533	1.277	0.885	0.934	2.207
567	258.6	560.7	481.146	483.152	247.088	17882.1	1	1	Tier 3 one-reaction											0	3	199	0	0.606	1.102	0.527	1.06	0.722	0.605	1.164	0.783	1.414	1.766	1.155	0.498	0.83	0.396	1.445	0.955	0.364	1.326	0.92	0.856	1.307	1.558	1.766	1.142	1.06	0.489
568	258.6	562	520.127	522.134	286.069	22934	1	1	Tier 2						AXA01580000		3'-Methoxyfukiic acid	0.36	99.8				0.0123	0.061	0.165	0.127	0.283	1.761	0.336	1.472	0.196	1.056	1.668	0.441	0.345	0.622	0.0306	0.076	4.235	0.992	0.565	0.438	0.472	1.327	0.765	0.297	1.369	0.118	0.517
570	260.7	563	680.071	682.077	446.013	5570.78	1	1	Tier 3 one-reaction											0	4	99	0	1.223	1.231	1.015	0.997	1.028	0.858	0.747	0.769	0.807	0.822	0.852	0.642	1.076	0.714	0.661	1.319	1.1	0.971	0.695	0.905	1.502	1.127	0.892	0.897	1.248	1.289
572	259.6	564.4	416.102	418.108	182.044	9378.53	1	1	Tier 3 zero-reaction											4	12	358	0	0.434	0.534	0.301	0.373	0.798	0.385	1.192	0.924	0.417	0.53	1.001	0.542	0.85	0.542	0.248	2.711	1.552	0.542	0.658	1.191	0.735	1.896	0.36	1.324	0.678	2.36
573	259.6	564.7	380.115	382.123	146.057	34338.2	1	1	Tier 3 zero-reaction											7	60	649	0.0123	0.802	0.313	0.914	0.709	0.627	0.453	0.5249	0.212	0.667	0.442	0.569	0.345	0.839	0.481	0.179	0.816	0.803	1.013	0.464	0.81	1.166	0.595	0.815	0.79	0.486	0.71
574	260.5	566.7	337.121	339.129	103.063	356387	1	1	Tier 1	AAA00684000	C02356	Alpha-aminobutyric acid	1.22	15.9									0	1.062	0.321	0.926	0.608	2.401	1.962	1.076	1.946	0.689	1.193	1.814	1.888	0.778	1.593	2.713	1.102	0.526	0.914	0.769	0.8	0.905	1.099	1.177	0.929	1.443	1.017
575	259.6	567.3	396.134	398.141	324.151	66215.9	2	2	Tier 3 zero-reaction											1	2	92	0	2.306	3.749	1.913	2.073	1.379	1.063	0.958	0.9	1.126	1.378	1.815	0.865	2.114	1.627	1.079	1.214	0.885	1.014	0.926	1.128	0.858	0.612	0.78	0.572	0.701	0.997
576	259.5	567.5	369.093	371.1	135.035	1.04149e+06	1	1	Tier 1	AXA04433000	C22040	Methylcysteine	1.03	5.3									0	0.323	0.175	0.432	0.383	0.674	0.54	0.872	0.725	0.317	0.306	0.829	0.477	0.28	0.419	0.655	2.636	0.727	1.085	0.672	1.398	0.832	1.11	0.76	1.258	2.658	1.03
577	260.5	567.7	315.108	317.115	162.1	7367.48	2	2	Tier 3 zero-reaction											1	15	219	0.0741	1.862	4.338	1.794	1.829	1.226	0.976	0.875	0.977	1.059	1.308	1.681	2.7934	2.213	1.426	1.005	1.555	1.297	1.014	0.774	1.145	0.867	0.552	0.753	1.073	0.795	1.096
578	260.7	568.9	456.159	458.166	222.1	5996.27	1	1	Tier 1	AXA01277000	HMDB0028995	Phenylalanyl-Glycine	0.61	13.9									0	0.766	0.851	0.731	0.828	0.742	0.757	0.697	0.711	0.581	0.55	0.68	0.578	0.865	0.996	0.625	1.512	1.077	0.792	0.826	0.974	0.858	0.963	1.484	0.86	1.206	1.79
579	260.5	569.2	422.174	424.181	188.115	59142.4	1	1	Tier 1	AXA01000000	HMDB0028700	Alanyl-Valine	1.25	2.8									0	0.372	0.619	0.419	0.535	0.779	0.582	0.49	0.715	0.799	0.485	0.483	0.301	0.396	1.23	0.568	0.987	0.468	0.333	0.498	0.419	0.41	0.701	2.689	0.771	2.033	3.421
580	261.5	571.1	440.101	442.108	206.043	139072	1	1	Tier 3 zero-reaction											4	21	370	0	0.543	0.668	0.974	1.239	0.681	0.709	1.65	1.193	1.222	0.514	0.859	2.497	0.837	0.708	0.552	0.828	0.67	0.504	0.897	0.905	0.331	0.409	0.382	0.652	0.315	0.953
581	261.6	571.1	390.111	392.118	156.053	7290.18	1	1	Tier 3 zero-reaction											3	17	322	0	0.886	0.815	0.523	0.538	0.552	0.716	0.575	0.338	0.704	0.86	0.95	0.775	0.447	0.438	0.552	1.784	1.129	1.439	0.534	0.806	0.923	0.606	2.343	0.533	3.369	0.646
582	261.6	571.2	373.131	375.139	139.073	31914.3	1	1	Tier 2						AAA00828000	C01929	L-Histidinal	4.34	3.8				0.0123	0.686	1.578	0.889	0.975	1.406	0.839	0.731	0.471	0.318	0.356	0.802	1.19	0.822	1.74	0.594	1.017	1.056	0.751	0.388	0.963	0.599	0.401	0.851	0.789	0.62	1.429
583	262.7	571.8	494.195	496.201	260.137	8145.6	1	1	Tier 1	AXA01118000	HMDB0028823	Glutamyl-Leucine	1.24	18.6									0	0.84	1.114	0.931	0.5	1.005	0.9	0.808	0.659	0.675	0.877	0.624	0.341	0.475	0.746	0.748	0.977	0.754	0.847	0.555	0.852	0.757	0.496	1.199	0.724	0.847	1.654
584	261.5	572.2	348.137	350.144	114.079	62225.4	1	1	Tier 2						AXA00006000		Isomer 2 of 3-Amino-2-piperidone	1.01	51.2				0	0.477	0.637	0.525	0.56	0.559	0.795	0.791	0.546	0.677	0.598	0.387	0.559	0.594	0.626	0.718	1.085	1.406	1.476	0.912	0.97	1.131	1.075	1.086	0.959	1.11	1.194
587	262.5	575.1	415.096	417.102	181.037	24892.2	1	1	Tier 2						AAA01595000	C06050	2-Methyl-3-hydroxy-5-formylpyridine-4-carboxylic acid	0.21	162.3				0	0.656	0.871	0.414	0.51	1.725	0.449	2.235	0.901	1.231	0.459	2.403	0.244	1.506	0.716	0.11	2.27	1.568	0.878	1.403	1.196	0.731	0.906	0.707	1.513	1.25	3.061
588	262.5	576.2	310.074	312.08	76.0154	53813.7	1	1	Tier 3 zero-reaction											1	15	513	0	1.063	0.964	0.823	0.819	0.635	0.78	0.795	0.673	0.578	0.839	0.952	0.955	1.107	0.796	0.929	1.188	0.854	1.07	0.856	0.982	1.108	0.908	0.825	0.827	0.976	0.879
589	261.5	576.8	377.116	379.123	143.058	39489.8	1	1	Tier 3 zero-reaction											1	25	397	0	0.675	1.33	1.752	0.722	1.569	1.081	0.714	0.757	0.311	1.163	0.637	1.235	1.041	0.874	0.758	0.894	0.987	0.477	0.546	0.714	0.446	0.29	0.752	0.613	0.71	0.914
590	262.7	577.2	381.13	383.135	294.143	10275.2	2	2	Tier 3 one-reaction											0	11	223	0.0123	1.13	1.005	0.92	1.966	1.246	1.237	1.783	1.541	0.86	1.286	1.133	3.505	0.646	1.151	2.921	1.055	0.808	2.118	1.117	0.944	1.341	1.007	0.679	0.689	0.6835	2.66
591	263.7	578.1	545.242	547.249	311.184	7877.06	1	1	Tier 3 one-reaction											0	1	92	0	0.884	0.355	1.162	0.705	0.319	0.945	0.674	0.592	0.424	0.727	0.523	0.316	0.39	0.408	0.53	1.079	0.484	0.378	0.314	0.598	0.693	0.712	1.058	0.636	0.853	1.681
592	267.6	578.3	321.126	323.133	87.0679	752569	1	1	Tier 2						AAA00759000	C00555	4-Aminobutyraldehyde	1.46	9.3				0	0.599	0.773	0.788	0.726	1.268	1.129	1.317	1.389	0.824	1.03	0.854	1.338	0.903	1.704	1.292	0.61	0.913	0.898	0.597	0.714	0.675	0.637	0.868	0.851	0.603	0.717
593	263.5	578.7	367.168	369.175	133.11	35730.7	1	1	Tier 3 one-reaction											0	9	174	0	1.168	5.218	1.919	0.492	0.808	0.827	0.636	0.762	0.938	2.05	0.382	0.216	0.358	0.539	0.391	3.77	1.336	0.353	0.289	0.295	0.317	0.72	0.35	0.671	1.215	1.052
594	264.6	579	310.11	312.116	76.0519	16861.7	1	1	Tier 3 zero-reaction											2	23	482	0	1.476	1.012	0.975	0.992	1.125	1.667	1.026	1.262	0.756	1	0.82	1.115	0.888	1.269	1.359	1.454	0.823	0.998	0.692	1.11	1.044	0.755	1.189	0.916	0.902	1.753
595	263.7	579.4	424.099	426.106	190.041	12760.1	1	1	Tier 3 one-reaction											0	2	118	0	0.655	0.867	0.586	1.021	0.447	0.735	0.675	0.635	1.866	0.583	1.096	0.669	0.691	0.731	1.043	2.004	1.808	1.073	1.296	1.475	1.334	1.631	1.861	1.068	2.194	1.648
596	264.7	579.8	367.131	369.137	133.073	9730.1	1	1	Tier 2						AFA00155000	C20313	N-Hydroxy-L-valine	2.48	58.9				0.1481	0.6491	0.4874	0.585	0.5129	0.5019	0.4504	0.443	0.359	0.596	0.714	0.27	0.403	0.3956	0.3148	1.031	2.823	1.024	1.326	0.448	1.056	0.871	1.01	1.988	1.284	0.928	1.562
597	263.5	580.1	477.137	479.144	486.157	20497.1	2	2	Tier 3 one-reaction											0	20	506	0	0.395	0.436	0.437	0.361	0.419	0.501	0.522	0.469	0.489	0.597	0.349	0.359	0.397	0.44	0.287	2.026	1.232	1.6	1.733	1.038	1.261	0.852	1.008	0.897	1.231	1.587
598	264.6	580.5	434.138	436.145	200.079	23275.2	1	1	Tier 3 one-reaction											0	11	381	0.0123	0.302	0.232	0.0756	0.538	0.501	1.351	0.778	1.085	0.844	0.632	0.572	0.838	0.669	0.743	1.514	0.671	0.414	0.547	0.279	0.627	0.476	0.409	0.449	0.595	0.303	1.037
599	264.6	580.8	443.127	445.134	209.069	14662.9	1	1	Tier 2						AAA00861000	C05596	Isomer 1 of p-Hydroxyphenylacetylglycine	0.33	167.2				0	2.447	1.885	1.444	1.589	1.081	1.235	0.955	0.678	2.727	2.093	0.779	0.648	1.393	0.803	1.496	2.266	2.76	2.744	1.554	2.088	2.326	2.108	2.176	2.171	2.304	2.816
600	265.8	582.2	333.09	335.097	99.0317	6550	1	1	Tier 3 one-reaction											0	4	256	0	0.735	0.951	0.877	0.94	0.786	0.775	0.953	1.046	0.896	0.593	0.867	0.706	0.919	0.878	0.763	1.394	0.995	0.984	1.435	1.308	0.943	0.886	1.177	1.002	1.537	1.196
601	264.7	582.8	270.074	272.081	72.0317	8251.49	2	2	Tier 3 only two-reaction											0	0	199	0	0.689	1.988	1.314	0.816	0.799	0.883	1.029	0.587	0.986	0.966	1.171	0.616	1.065	0.774	0.949	1.609	1.153	1.22	0.78	1.1	1.54	0.922	1.111	1.321	1.549	1.672
602	265.7	583.8	466.075	468.082	464.034	11222.8	2	2	Tier 3 only two-reaction											0	0	44	0.0123	0.511	0.327	0.469	0.356	0.404	0.58	0.83	0.95	0.955	0.701	0.894	0.828	0.911	1.365	1.281	3.16	1.602	1.447	1.126	1.75	0.877	1.395	1.097	1.046	1.383	2.43
603	265.8	584	448.102	450.108	428.087	81562.5	2	2	Tier 3 one-reaction											0	2	220	0	0.822	0.604	0.472	0.763	0.775	0.661	1.045	1.014	1.166	0.712	1.076	0.991	1.056	1.182	1.294	2.654	1.353	1.187	1.211	1.585	1.046	1.013	1.076	1.185	1.144	2.452
604	266.8	584	300.09	302.097	132.064	4408.22	2	2	Tier 3 one-reaction											0	2	28	0	0.701	1.706	0.938	0.722	0.837	0.781	1.02	0.741	0.984	0.771	0.976	0.572	1.528	0.814	0.909	0.926	0.992	1.255	0.69	1.002	1.404	1.284	1.452	1.055	1.157	1.727
605	265.6	584.1	447.102	449.109	426.087	318253	2	2	Tier 2						AAA00667000	C05526	S-Glutathionyl-L-cysteine - 2 tags / Cysteineglutathione disulfide	0.56	89.5				0	0.483	0.312	0.292	0.312	0.475	0.583	0.779	0.943	0.971	0.707	0.88	0.881	0.822	1.195	1.378	2.876	1.399	1.289	1.139	1.793	0.865	1.16	0.957	1.359	1.252	2.711
606	266.7	585.8	432.159	434.165	198.1	8267.82	1	1	Tier 3 one-reaction											0	10	279	0	0.56	0.7	0.882	0.643	1.01	0.781	0.915	0.651	0.437	0.255	0.856	0.898	0.531	0.746	0.632	0.957	0.967	0.836	0.498	0.987	0.909	0.637	0.752	0.941	0.809	1.273
607	265.7	586.4	436.19	438.197	202.131	20445.2	1	1	Tier 1	AXA01185000	HMDB0028900	Isoleucyl-Alanine	0.92	8									0	0.404	0.352	0.359	0.322	0.435	0.553	0.4	0.735	0.647	0.323	0.464	0.489	0.474	0.843	0.325	0.739	0.529	0.438	0.362	0.572	0.576	0.502	2.037	0.532	1.199	1.76
608	264.7	587.3	382.12	384.127	296.124	10104.2	2	2	Tier 3 one-reaction											0	19	394	0	0.856	0.671	0.744	0.583	0.976	0.894	0.919	1.253	0.666	0.334	0.639	0.617	0.597	1.745	0.965	1.653	1.376	1.47	1.415	1.583	1.599	0.945	1.501	1.554	1.451	2.22
609	267.8	588.3	379.168	381.175	145.11	35619	1	1	Tier 3 zero-reaction											1	19	300	0	0.98	2.257	1.085	1.26	1.098	1.433	0.822	1.709	1.075	0.959	1.322	0.754	1.016	1.074	1.07	0.785	0.743	1.255	0.757	1.676	1.187	1.097	1.284	1.351	1.193	1.51
611	268.7	589.7	399.123	401.13	165.064	14005.2	1	1	Tier 1	AXA00381000	C04152	1-Methylguanine	2.03	15.5									0	2.986	2.226	1.583	1.9	1.404	1.276	1.379	1.391	2.387	1.799	2.356	0.857	2.14	1.471	1.52	3.156	2.016	1.795	1.365	2.389	1.794	1.442	1.641	1.41	1.52	2.535
612	267.6	591.6	387.087	389.094	153.029	16442.7	1	1	Tier 3 only two-reaction											0	0	83	0	0.517	1.252	0.857	0.61	0.673	1.096	1.09	0.873	0.743	0.767	1.024	0.59	0.876	0.731	1.345	1.085	0.869	0.892	1.005	0.885	0.976	0.983	1.043	1.07	2.322	1.179
613	271.8	591.8	335.142	337.149	101.084	8687.92	1	1	Tier 2						APA00767000	C12455	Isomer 1 of 5-Aminopentanal	1.07	49.8				0	1.167	0.797	0.894	0.868	1.087	0.904	0.89	0.901	0.76	0.719	0.95	0.553	0.631	0.948	1.185	1.265	1.007	0.899	0.918	0.872	0.865	0.87	0.899	0.92	0.848	1.665
614	268.8	592.3	406.143	408.15	172.085	8327.73	1	1	Tier 2						AXA00594000		Isomer 3 of Prolyl-Glycine	0.1	138.1				0	0.485	0.469	0.797	0.304	0.369	0.317	0.386	0.567	0.643	0.442	0.404	0.399	0.285	0.759	0.426	0.753	0.552	0.574	0.356	0.867	0.814	0.358	2.069	0.476	1.393	2.492
615	267.8	592.4	471.169	473.176	237.111	10696.6	1	1	Tier 3 one-reaction											0	9	193	0	1.325	1.511	1.775	1.198	0.899	0.942	0.742	1.116	1.45	1.168	1.243	0.623	1.036	0.83	1.31	1.214	0.936	1.161	0.921	0.694	0.616	0.785	0.868	0.763	0.67	0.673
616	268.6	593	369.64	371.647	271.164	23952.5	2	2	Tier 2						AXA01017000		Arginyl-Proline	0.83	199.7				0	0.336	0.282	0.29	0.543	1.056	0.513	0.547	0.54	0.203	0.058	0.229	0.877	0.163	1.914	0.438	0.53	0.616	1.246	0.74	1.258	0.579	0.343	1.037	1.023	0.546	1.435
617	268.6	594.1	429.123	431.129	195.064	7590.73	1	1	Tier 3 one-reaction											0	10	289	0.0864	0.855	2.414	0.79	2.06	0.946	0.344	0.44	0.305	8.77	0.21	0.421	0.987	0.964	7.871	0.368	0.4108	0.625	0.2139	0.228	0.243	0.348	0.27	0.415	0.209	0.282	0.447
618	270.7	594.8	405.116	407.123	342.115	34793.6	2	2	Tier 3 zero-reaction											13	48	619	0	0.56	0.772	0.443	0.428	0.328	0.731	0.431	0.317	0.342	0.828	0.507	0.535	0.385	0.665	0.278	1.251	1.006	1.229	1.162	0.593	1.105	0.702	0.929	0.725	0.788	1.089
619	268.6	594.9	296.095	298.102	62.037	25910	1	1	Tier 3 one-reaction											0	19	504	0	0.935	0.855	1.1	1.108	0.786	1.014	1.62	1.443	2.119	1.017	1.11	0.707	1.412	0.744	0.923	1.333	1.077	1.191	1.752	1.359	1.187	1.303	0.931	1.415	0.9	1.26
620	269.8	595.5	789.364	791.372	555.306	8051.56	1	1	Tier 3 one-reaction											0	13	372	0	0.764	1.017	0.417	0.3	0.176	0.416	0.253	0.153	0.239	0.265	0.214	0.132	0.171	0.144	0.425	1.516	0.734	0.483	0.352	0.96	0.872	0.487	1.077	0.626	0.667	1.321
626	270.7	599.6	409.143	411.15	175.084	40044.8	1	1	Tier 2						AXA00325000		N-Carboxyethyl-g-aminobutyric acid	0.04	145.6				0	0.664	0.166	0.628	0.472	1.761	0.777	0.383	0.668	0.097	0.117	0.162	0.759	0.272	0.775	1.018	0.822	0.691	1.23	0.357	0.639	1.326	0.353	0.508	0.601	0.498	1.887
627	269.8	599.6	379.168	381.175	145.11	20443.9	1	1	Tier 3 zero-reaction											1	19	300	0	0.956	2.299	1.044	1.238	1.078	1.439	0.845	1.662	1.061	0.899	1.247	0.774	1.011	1.067	1.086	0.753	0.742	1.256	0.758	1.652	1.161	1.104	1.265	1.319	1.144	1.47
628	270.8	599.7	396.11	398.118	162.052	15369.8	1	1	Tier 3 zero-reaction											5	76	609	0	1.338	1.72	1.314	1.925	1.023	1.395	1.703	1.608	1.274	1.919	1.194	2.016	1.409	1.083	1.562	1.015	1.026	1.147	1.021	1.212	1.101	1.133	1.005	0.909	1.106	1.078
629	271.7	601.3	388.137	390.144	308.157	23621.8	2	2	Tier 3 one-reaction											0	12	212	0	1.837	0.891	0.88	2.315	1.463	0.999	1.645	1.312	0.64	1.129	1.01	4.371	0.394	0.855	3.027	0.884	0.559	2.391	1.712	1.152	1.229	1.221	0.633	0.731	0.588	3.401
631	272.9	602	310.11	312.117	76.052	12024.8	1	1	Tier 3 zero-reaction											2	23	482	0	1.446	0.997	0.962	0.986	1.152	1.692	1.038	1.272	0.824	1.027	0.83	1.119	0.889	1.282	1.472	1.545	0.876	1.087	0.711	1.124	1.042	0.774	1.134	0.961	0.879	1.797
632	272.9	602.3	350.127	352.134	116.069	22789.3	1	1	Tier 3 one-reaction											0	1	34	0	0.735	0.654	0.772	1.181	1.633	0.803	1.122	0.904	0.785	0.459	1.031	1.507	0.512	1.315	0.964	1.307	1.382	1.317	0.794	1.939	1.323	0.948	1.316	1.259	0.937	1.637
633	270.8	602.8	339.137	341.144	105.078	116248	1	1	Tier 2						AYA00060000	C11260	2-Amino-2-methyl-1,3-propanediol	1.96	110.7				0	0.675	0.888	0.782	0.786	1.198	1.098	1.41	1.359	0.924	1.002	0.941	1.216	0.856	1.584	1.367	0.628	0.966	0.971	0.586	0.765	0.687	0.653	0.877	0.885	0.609	0.771
634	271.7	602.8	514.164	516.171	280.106	24332.4	1	1	Tier 1	AXA04461000	HMDB0028760	Aspartyl-Phenylalanine	0.1	4.6									0	6.509	7.376	0.887	4.856	0.467	0.39	2.078	0.215	0.464	0.57	1.279	0.423	2.318	2.087	0.099	0.358	0.314	0.2	0.693	0.393	1.809	0.292	0.199	0.2	0.422	0.206
635	272.9	605.1	376.085	378.092	142.026	36455.4	1	1	Tier 3 zero-reaction											3	6	326	0	0.614	1.549	0.88	1.19	0.673	1.221	1.169	1.042	1.084	1.915	1.022	1.385	0.98	0.875	1.445	0.876	1.189	1.343	0.826	0.839	1.229	0.986	0.831	0.866	1.017	0.66
636	273.9	605.3	466.2	468.207	232.142	16105.4	1	1	Tier 1	AXA01338000	HMDB0029065	Threoninyl-Leucine	0.51	5.9									0	0.192	0.181	0.449	0.228	0.268	0.158	0.136	0.274	0.368	0.32	0.485	0.106	0.131	0.714	0.202	0.358	0.327	0.199	0.277	0.26	0.18	0.289	1.838	0.21	0.882	2.099
637	273.9	606	363.101	365.107	129.042	22518.8	1	1	Tier 2						AAA00803000	C01877	4-Oxoproline	0.46	69.3				0	1.11	1.455	1.607	0.863	0.954	0.953	0.725	0.768	0.351	0.804	0.453	0.482	0.378	0.309	0.607	1.665	1.165	1.122	0.988	0.858	0.79	0.518	0.716	0.705	0.811	1.179
638	273.9	606.7	460.117	462.123	226.059	7654.17	1	1	Tier 3 zero-reaction											1	19	410	0	0.837	0.426	0.985	0.884	0.534	0.375	0.533	0.332	0.375	0.78	1.043	0.325	0.936	0.74	0.459	0.949	1.727	1.002	0.918	0.405	0.662	1.068	0.994	0.332	1.495	0.879
639	273.7	607.5	414.088	416.093	180.03	12727.9	1	1	Tier 3 one-reaction											0	8	123	0.0494	0.82	0.556	0.275	1.374	1.714	1.492	1.726	2.418	1.491	1.422	2.403	1.252	1.75	1.825	2.444	1.766	1.987	1.873	1.222	2.47	2.166	1.814	1.793	2.124	2.029	2.974
641	272.7	608.4	381.147	383.154	147.089	81461	1	1	Tier 2						AXA01555000		Isomer 1 of (2R,3R,4R)-2-Amino-4-hydroxy-3-methylpentanoic acid	1.45	158.4				0	0.253	0.809	0.267	0.5	0.375	0.477	1.089	0.234	0.548	0.293	0.614	0.125	0.276	0.526	1.591	2.795	0.758	1.556	0.93	1.006	2.998	1.187	1.153	1.517	0.608	0.87
642	273.9	608.6	469.183	471.189	470.25	7006.67	2	2	Tier 3 one-reaction											0	8	254	0.0247	0.803	0.728	0.586	0.513	0.322	0.52	0.494	0.2936	0.425	0.449	0.431	0.4544	0.245	0.362	0.439	2.481	1.83	0.816	0.71	1.189	1.599	1.219	1.275	0.928	1.207	1.37
643	274.9	610.8	529.186	531.192	295.127	8536.08	1	1	Tier 3 one-reaction											0	19	478	0.2099	0.2418	0.5	0.2229	0.1911	0.1869	0.528	0.2011	0.1724	0.419	1.3497	0.8629	0.363	0.8197	0.421	0.261	2.856	1.043	0.498	0.487	0.2262	1.23	1.515	0.1894	1.561	0.2327	1.032
644	275.8	614.5	285.16	287.166	51.1013	78976.3	1	1	Unidentified														0	0.594	0.519	0.571	0.905	1.304	0.603	0.976	0.721	0.62	0.367	0.853	1.352	0.428	1.173	0.734	1.041	1.189	1.116	0.618	1.645	1.021	0.76	1.08	1.077	0.743	1.365
645	275.9	614.7	349.123	351.13	115.065	2.03745e+07	1	1	Tier 1	AAA00804000	C00148	Proline	3.99	3.9									0	0.555	0.471	0.526	0.892	1.214	0.555	0.896	0.699	0.565	0.341	0.794	1.231	0.392	1.175	0.758	0.983	1.139	0.986	0.628	1.588	1	0.725	0.98	0.983	0.712	1.299
646	274.9	614.8	349.209	351.216	115.151	305602	1	1	Unidentified														0	0.639	0.534	0.645	0.954	1.255	0.648	0.966	0.79	0.649	0.424	0.885	1.283	0.439	1.267	0.851	1.104	1.19	1.048	0.66	1.617	1.049	0.754	1.106	1.096	0.785	1.405
647	274.7	614.8	349.238	351.245	115.179	251699	1	1	Unidentified														0	0.678	0.598	0.674	1.07	1.378	0.698	1.059	0.818	0.685	0.442	0.968	1.557	0.477	1.298	0.897	1.21	1.267	1.127	0.766	1.823	1.115	0.865	1.157	1.129	0.866	1.484
648	274.7	616.4	335.106	337.112	101.047	58528.5	1	1	Tier 2						AXA01626000		(S)-2-Azetidinecarboxylic acid	1.33	38.8				0	1.093	0.595	1.199	0.871	1.713	1.001	0.905	1.007	0.465	0.473	0.556	0.95	0.655	1.042	1.412	1.476	1.155	1.435	0.743	1.15	1.404	0.754	0.865	1.118	0.833	2.104
649	276.8	621.3	362.153	364.16	128.095	122116	1	1	Tier 3 one-reaction											0	8	164	0	1.081	0.968	0.793	0.709	1.118	1.054	0.841	0.961	0.706	0.794	0.807	0.841	0.763	1.138	1.166	0.689	1.106	1.068	0.89	1.141	0.901	0.748	0.914	1.149	1.158	0.883
651	277.8	624	454.143	456.15	220.085	18038.4	1	1	Tier 2						APA00045000	C21777	4-Hydroxy-L-tryptophan	0.03	77.1				0	2.479	2.886	1.446	3.474	1.684	1.251	0.957	0.932	1.112	1.918	2.137	0.81	1.674	1.172	1.327	0.844	0.952	0.762	0.789	0.759	0.842	0.989	1.014	0.809	0.687	1.076
652	277.9	624	436.188	438.197	202.13	62391.2	1	1	Tier 1	AXA01206000	HMDB0028922	Leucyl-Alanine	3.69	5.4									0	0.17	0.125	0.153	0.215	0.289	0.298	0.196	0.331	0.389	0.24	0.17	0.266	0.182	0.595	0.177	0.294	0.214	0.211	0.216	0.278	0.171	0.214	2.285	0.298	0.82	1.223
653	277.8	625.8	405.148	407.154	171.089	23181	1	1	Tier 3 one-reaction											0	30	321	0	1.208	1.647	1.342	0.562	0.693	0.548	0.887	0.295	0.734	0.7	0.913	0.566	0.421	0.417	1.16	1.232	0.867	1.323	1.306	1.108	2.32	0.896	1.131	1.527	2.031	1.089
654	280	625.9	321.358	323.366	87.3001	36635.8	1	1	Unidentified														0.0123	0.259	0.584	0.348	0.429	1.465	1.646	1.567	2.331	1.06	1.148	0.669	3.116	1.103	3.76	2.31	0.2207	0.903	0.965	0.373	0.335	0.244	0.296	0.613	0.787	0.204	0.173
655	278	626	338.106	340.112	104.047	88359.1	1	1	Tier 3 zero-reaction											8	58	663	0.0123	0.088	0.204	0.099	0.182	0.158	0.097	0.155	0.108	0.14	0.21	0.216	0.077	0.178	0.163	0.08	0.123	0.091	0.085	0.099	0.125	0.084	0.108	0.103	1.102	0.064	0.1044
656	278.8	628.8	443.127	445.134	209.069	8179.75	1	1	Tier 2						AAA00861000	C05596	Isomer 2 of p-Hydroxyphenylacetylglycine	0.26	119.3				0	2.019	2.339	1.732	1.922	1.025	1.36	0.801	0.644	2.292	2.046	1.041	0.631	1.603	0.993	1.546	1.802	2.385	2.523	2.015	2.47	2.241	2.357	2.242	2.154	2.211	2.529
657	280	630.7	405.116	407.123	342.115	5436.64	2	2	Tier 3 zero-reaction											13	46	554	0	0.802	1.236	0.552	0.909	0.619	0.968	0.764	0.534	0.523	2.866	0.891	0.616	0.713	0.712	0.794	1.194	0.923	1.132	1.261	0.742	1.136	0.701	1.257	0.787	1.017	1.416
658	279.8	632.5	419.591	421.597	371.065	15240.5	2	2	Tier 3 one-reaction											0	13	214	0	1.27	0.318	0.486	0.719	1.349	2.389	1.608	1.093	1.13	1.227	3.119	2.515	4.018	4.412	4.505	1.589	0.897	0.814	0.628	0.991	0.466	0.67	0.924	0.68	0.609	1.681
659	279.8	632.6	418.591	420.598	369.066	63969	2	2	Tier 3 one-reaction											0	4	162	0	1.005	0.266	0.421	0.546	1.261	2.163	1.424	0.841	1.154	0.996	2.487	2.739	3.333	3.776	4.021	1.432	0.738	0.789	0.585	0.856	0.453	0.687	0.689	0.685	0.528	1.536
660	280.9	637.1	381.129	383.135	294.14	13573.1	2	2	Tier 3 one-reaction											0	4	124	0	0.618	0.681	0.672	1.832	0.9	0.845	1.731	0.977	1.004	1.26	1.084	2.644	0.375	0.702	1.849	0.729	0.663	1.646	0.857	0.905	1.3	1.131	0.727	0.825	0.463	1.381
661	282	637.9	396.077	398.083	162.019	15300.1	1	1	Tier 3 one-reaction											0	1	75	0	0.776	0.962	0.648	0.722	0.624	0.941	0.785	1.137	1.163	0.974	0.901	0.506	0.819	1.004	0.789	0.55	0.833	0.769	1.433	0.916	0.961	1.123	0.932	1.008	1.042	0.473
662	281	638.5	450.17	452.176	216.111	6943.33	1	1	Tier 3 one-reaction											0	15	319	0	0.783	0.97	0.561	0.638	0.451	0.333	0.654	0.592	0.587	0.349	0.574	0.232	0.417	0.663	0.399	1.285	0.528	0.895	0.482	0.609	0.574	0.434	1.427	0.348	1.072	1.977
664	281.9	639.4	446.09	448.097	212.032	11100.6	1	1	Tier 2						ABA00561000	C18338	5-Carboxyvanillic acid	0.06	159.5				0	1.784	1.276	0.689	1.895	1.185	1.04	0.657	1.086	1.934	0.896	1.172	1.761	1.071	0.979	1.014	1.367	1.089	0.959	0.826	0.968	1.512	0.846	1.075	1.134	0.934	1.172
666	281.9	641	477.137	479.144	486.158	74969.4	2	2	Tier 3 one-reaction											0	20	497	0	0.34	0.297	0.353	0.333	0.303	0.379	0.481	0.38	0.31	0.444	0.265	0.331	0.335	0.358	0.167	1.494	1.145	1.361	1.431	0.914	1.189	0.771	0.875	0.786	0.97	1.304
667	282	641.8	396.11	398.117	162.052	10151	1	1	Tier 3 zero-reaction											5	76	618	0	0.954	1.163	0.918	1.095	0.729	1.035	1.037	0.955	0.989	1.34	0.879	1.008	1.01	0.769	1.068	1.267	0.93	1.245	1.254	1.002	1.067	0.891	1.009	0.955	0.974	1.332
668	282.9	645.2	380.116	382.123	146.058	123538	1	1	Tier 3 zero-reaction											7	60	649	0	1.747	0.562	1.383	1.067	0.839	0.731	0.074	0.09	1.134	0.446	0.99	0.277	1.32	0.718	0.503	1.42	1.212	1.689	0.539	1.235	2.016	1.168	1.416	1.257	1.191	1.278
669	284.1	645.6	393.034	395.038	158.976	7162.73	1	1	Tier 3 one-reaction											0	1	16	0.0494	0.761	0.654	1.061	0.522	0.628	4.1215	0.846	0.657	0.733	3.6843	0.599	0.734	1.357	1.006	4.9238	2.266	1.451	1.543	1.247	1.341	1.328	1.301	1.798	1.303	1.643	2.432
670	284.1	645.6	490.123	494.136	23.0133	10403.3	1	2	Unidentified														0	1.645	1.206	1.313	1.321	1.547	2.179	1.359	1.849	1.034	1.09	1.223	2.111	1.268	1.715	1.849	1.1	1.39	1.413	1.243	1.23	1.269	1.061	1.676	1.403	1.435	1.639
671	285.1	646	470.19	472.197	236.132	313896	1	1	Tier 3 only two-reaction											0	0	46	0	0.656	0.719	0.407	0.247	0.142	0.38	0.411	0.221	0.249	0.255	0.313	0.166	0.212	0.144	0.373	2.314	1.592	0.696	0.711	1.259	1.501	1.136	1.328	0.98	1.132	0.964
672	285.1	646	489.164	491.17	255.105	9901.09	1	1	Tier 3 one-reaction											0	1	67	0	0.639	0.792	0.513	0.316	0.215	0.407	0.383	0.294	0.318	0.261	0.418	0.215	0.298	0.194	0.463	2.709	1.418	0.767	0.92	1.24	1.596	1.109	1.282	0.912	1.265	0.85
674	284.1	647.6	489.164	491.17	510.211	10023.4	2	2	Tier 3 one-reaction											0	2	256	0	0.639	0.792	0.513	0.316	0.215	0.407	0.383	0.294	0.318	0.261	0.418	0.215	0.298	0.194	0.463	2.709	1.418	0.767	0.92	1.24	1.596	1.109	1.282	0.912	1.265	0.85
675	283.9	647.8	393.135	395.141	318.154	7488.38	2	2	Tier 3 one-reaction											0	5	99	0	0.727	1.498	0.913	0.927	1.324	1.023	0.728	1.07	0.618	0.971	1.331	1.003	0.949	0.58	1.055	1.114	0.89	0.62	0.781	0.811	0.802	0.484	1.069	0.689	0.826	1.161
676	284.9	649.5	434.173	436.181	200.114	9028.65	1	1	Tier 3 one-reaction											0	11	174	0.0617	0.957	1.168	0.768	0.7595	0.579	0.844	0.765	0.683	0.665	0.83	0.841	0.577	0.836	0.807	0.948	2.284	1.02	1.407	0.669	2.028	1.708	1.237	0.837	2.175	2.126	1.479
678	285.1	650.1	429.111	431.118	195.053	60381.3	1	1	Tier 1	AXA00135000	C07588	Salicyluric acid	0.8	12.9									0	1.13	1.137	0.235	8.815	0.468	0.854	0.052	0.376	0.741	1.616	0.67	0.172	0.387	0.259	0.362	0.177	0.121	0.25	0.086	0.087	0.159	0.087	0.062	0.099	0.451	0.059
679	285	650.5	415.118	417.125	181.06	14711.1	1	1	Tier 2						AAA01719000	C21065	7,8-Dihydroxanthopterin	0.42	59.8				0	1.169	3.781	1.695	2.693	1.39	1.226	1.523	1.368	1.628	2.115	2.515	0.881	2.497	1.259	1.531	0.88	0.879	0.944	1.045	0.893	0.539	0.917	0.903	0.508	0.86	0.846
681	284.9	651.5	379.131	381.136	290.146	8248	2	2	Tier 3 one-reaction											0	10	170	0.1358	0.764	1.105	0.508	1.979	0.858	0.657	1.247	1.159	0.739	0.837	1.02	0.228	0.7462	0.542	1.102	1.146	0.836	1.3069	0.908	1.149	1.03	0.949	1.053	0.753	0.655	1.554
682	284.9	652.7	376.096	378.102	142.038	27462.1	1	1	Tier 3 zero-reaction											1	8	285	0	0.557	0.302	0.319	0.337	0.969	0.588	0.49	0.399	0.23	0.245	0.576	0.422	0.407	0.342	0.526	0.548	0.534	0.403	0.458	0.581	0.602	0.374	0.385	0.561	0.546	0.907
683	286.1	652.9	424.052	426.06	189.993	98114.4	1	1	Tier 2						ABA00149000	C06336	3-Sulfocatechol	0.52	6.1				0.0988	0.06	0.0711	0.0874	0.0749	0.048	0.0657	0.0788	0.0676	0.296	0.116	0.099	0.271	0.022	0.0591	0.0817	3.834	1.109	0.407	0.718	0.681	0.613	1.639	0.436	1.998	0.54	1.087
684	287.1	654.3	470.19	472.197	472.264	102428	2	2	Tier 3 one-reaction											0	6	302	0	0.715	0.73	0.407	0.247	0.142	0.373	0.411	0.221	0.247	0.283	0.321	0.166	0.212	0.144	0.366	2.233	1.56	0.697	0.67	1.247	1.368	1.153	1.251	0.896	1.107	0.964
687	287.1	655.7	372.137	374.144	138.079	30274.9	1	1	Tier 3 one-reaction											0	4	219	0	0.433	0.411	0.336	0.429	0.499	0.386	0.652	0.423	0.438	0.261	0.404	0.841	0.204	0.633	0.499	0.348	0.656	0.701	0.396	0.795	0.658	0.44	0.655	0.647	0.372	0.688
688	287	656.2	360.101	362.108	126.043	85984.2	1	1	Tier 1	AAA00825000	C02835	Imidazoleacetic acid	0.85	11									0	0.539	1.134	0.708	0.868	0.614	0.857	0.794	0.923	0.825	0.611	0.843	0.553	0.68	0.802	0.802	1.21	1.293	0.932	1.066	1.051	1.02	0.788	0.93	1.182	0.966	1.179
689	287	656.3	337.121	339.128	103.063	45691.8	1	1	Tier 2						AXA03615000	C11735	N-Ethylglycine	2.19	35.3				0	0.417	1.728	0.477	0.783	0.835	3.271	0.968	0.42	0.617	0.957	1.555	1.685	1.18	0.435	3.368	1.188	1.136	1.049	0.857	1.189	1.189	1.063	1.013	1.019	1.366	1.212
690	285.9	656.5	383.109	385.115	149.05	7603195	1	1	Tier 1	AAA00657000	C00073	Methionine	1.74	3.1									0	1.095	0.582	0.841	1.218	2.015	1.268	1.073	1.616	0.671	0.655	1.069	1.561	1.264	1.984	0.975	1.083	0.918	1.053	0.878	1.385	1.073	0.849	0.976	0.954	0.849	1.354
692	288.2	659.6	422.173	424.181	188.114	10187.2	1	1	Tier 1	AXA00109000	C02155	Glycyl-Leucine	3.88	1.4									0	0.828	0.481	0.69	0.464	0.593	0.777	0.504	0.774	0.351	0.548	0.433	0.41	0.487	0.94	0.581	0.882	0.533	0.586	0.625	0.991	0.769	0.846	0.98	0.708	1.155	1.611
693	289.2	662.6	568.251	570.258	334.192	15015.6	1	1	Tier 3 one-reaction											0	6	170	0.0247	0.464	0.663	0.379	0.231	0.176	0.298	0.204	0.2649	0.299	0.199	0.207	0.127	0.207	0.2317	0.321	1.5	1.519	0.433	0.477	0.811	1.153	0.681	1.003	0.601	0.95	0.55
694	289	664.1	351.138	353.145	117.08	2.01975e+07	1	1	Tier 1	AAA00705000	C00183	Valine	3.27	15.5									0	1.169	0.979	1.417	1.368	1.235	0.897	1.221	0.962	0.693	0.82	1.088	1.362	0.886	1.517	1.348	0.938	1.069	0.962	0.852	1.147	0.771	0.934	1.119	1.053	1.409	0.87
695	289	664.4	351.226	353.232	117.167	272031	1	1	Unidentified														0	1.223	1.022	1.477	1.32	1.323	0.934	1.233	0.96	0.702	0.938	1.092	1.363	0.945	1.549	1.335	1.114	1.108	1.033	0.894	1.183	0.903	0.948	1.227	1.137	1.502	1.056
696	290.2	664.4	351.254	353.26	117.195	212536	1	1	Unidentified														0	1.336	1.063	1.624	1.441	1.45	1	1.384	1.023	0.756	0.899	1.251	1.587	1.018	1.675	1.401	1.192	1.196	1.085	0.918	1.3	0.965	1.042	1.279	1.183	1.709	1.069
697	290	667.2	365.116	367.123	131.058	298095	1	1	Tier 2						AAA01774000	C03741	(S)-4-Amino-5-oxopentanoic acid	1.23	167.5				0	0.606	0.411	1.267	0.711	1.535	1.143	0.691	0.803	0.366	0.444	0.475	1.018	0.676	1.18	1.018	1.734	0.942	1.473	0.711	1.407	1.46	0.786	1.028	1.09	1.025	1.67
698	291	667.4	337.085	339.091	103.027	160971	1	1	Tier 2						AAA00589000	C20249	(Z)-3-Peroxyaminoacrylic acid	1.19	162				0	0.477	0.286	0.537	0.375	0.753	0.294	0.755	0.414	0.329	0.191	1.441	0.511	0.56	0.777	0.525	1.305	1.032	0.383	0.737	0.867	0.543	0.779	0.287	0.61	1.795	1.054
700	291	667.7	388.137	390.144	308.157	22893	2	2	Tier 3 one-reaction											0	12	215	0	1.054	1.194	0.752	2.326	1.052	0.904	1.497	1.29	0.612	0.972	0.836	3.859	0.548	0.98	1.48	0.673	0.73	1.671	1.123	1.222	1.349	0.885	0.691	0.683	0.569	1.762
701	291	668	346.085	348.092	112.027	54321.1	1	1	Tier 1	AAA00549000	C00106	Uracil	1.01	12.4									0	1.992	1.446	0.759	1.577	2.167	1.001	0.575	0.91	1.114	1.615	1.057	0.616	1.284	1.498	1.056	1.186	1.12	0.982	1.117	0.732	0.819	1.169	0.622	0.721	1.314	0.791
702	290.2	668.5	412.091	414.098	356.065	6827.88	2	2	Tier 3 one-reaction											0	14	242	0	1.093	2.787	0.816	3.092	1.167	1.928	0.739	0.85	3.667	1.401	2.885	1.361	4.198	1.883	2.153	1.73	1.361	0.642	1.036	1.592	0.755	1.505	1.717	0.893	1.223	1.646
703	291	668.6	411.091	413.098	354.066	27208.3	2	2	Tier 1	AAA01155000	C01419	Cysteinyl-Glycine	0.65	20.6									0	1.213	2.055	0.969	2.51	0.915	1.727	0.67	1.068	5.195	1.302	2.339	2.444	4.037	1.989	2.237	1.617	1.474	0.621	1.018	1.447	0.603	1.189	1.841	0.647	1.172	1.477
704	297.3	669.5	292.1	294.106	58.0419	14210	1	1	Tier 3 zero-reaction											2	23	460	0	1.62	1.108	0.965	1.026	1.133	1.928	1.052	1.379	0.83	1.052	0.876	1.077	0.826	1.206	1.389	1.591	0.854	1.048	0.85	1.138	1.072	0.889	1.192	0.967	0.999	1.771
705	291.1	670.1	400.107	402.114	166.049	126028	1	1	Tier 3 zero-reaction											5	35	616	0.037	0.176	0.117	0.059	0.118	0.073	0.36	0.0996	0.172	0.133	0.282	0.137	0.209	0.072	0.0747	0.127	1.357	1.099	0.551	0.755	0.232	1.429	2.074	0.545	1.363	0.396	0.625
706	292.2	670.8	361.132	363.138	127.074	18253.6	1	1	Tier 1	AAA00769000	C01035	4-Guanidinobutanoic acid	2.1	10.8									0	0.46	0.54	0.426	0.269	0.276	0.288	0.266	0.462	0.297	0.343	0.298	0.254	0.318	1.012	0.373	1.089	0.439	0.502	0.586	0.528	0.683	0.383	0.951	0.436	0.548	1.087
707	301.4	671.7	405.116	407.122	342.115	6495.56	2	2	Tier 3 zero-reaction											13	46	554	0	1.304	1.298	1.21	0.766	0.943	0.878	1.167	0.68	0.81	8.828	3.134	0.626	0.761	1.739	1.59	1.228	0.753	0.651	0.834	0.843	0.675	1.173	1.173	0.823	0.778	1.457
709	293.2	672.7	460.154	462.16	226.095	24561.3	1	1	Tier 2						AAA01757000	C00931	Porphobilinogen	0.25	147				0	0.155	0.238	0.172	0.164	0.569	0.429	0.376	0.343	0.24	0.135	0.214	0.464	0.195	0.434	0.26	0.431	0.375	0.516	0.201	0.674	0.339	0.167	0.401	0.489	0.269	0.872
712	294.2	675.2	477.137	479.144	486.158	11296.4	2	2	Tier 3 one-reaction											0	20	376	0	0.475	0.399	0.362	0.381	0.332	0.465	0.559	0.415	0.359	0.505	0.277	0.37	0.387	0.415	0.216	1.466	1.114	1.443	1.558	1.011	1.25	0.86	0.968	0.892	1.084	1.53
713	293.2	675.6	477.137	479.144	243.079	12688.2	1	1	Tier 3 one-reaction											0	3	156	0	0.475	0.431	0.362	0.329	0.335	0.465	0.54	0.416	0.356	0.506	0.294	0.37	0.37	0.415	0.216	1.468	1.114	1.453	1.564	1.024	1.262	0.877	0.967	0.904	1.072	1.53
714	294.1	676.3	349.085	351.091	115.027	82202.2	1	1	Tier 3 one-reaction											0	13	272	0	3.001	2.122	1.336	3.996	1.238	1.027	0.385	1.027	1.126	2.121	2.262	0.795	1.544	1.459	1.252	0.902	1.063	0.717	0.806	0.768	0.543	0.606	0.778	0.697	0.702	0.745
715	294.2	676.8	408.14	410.147	348.163	4962.67	2	2	Tier 3 one-reaction											0	1	119	0.0988	0.828	0.858	0.486	1.022	0.604	0.636	0.917	0.42	0.253	0.402	0.392	0.7421	0.8325	0.1957	1.319	2.707	0.912	0.455	0.426	0.378	0.574	0.723	0.471	0.431	1.518	1.159
716	295.2	677.1	432.195	434.202	198.136	27614.7	1	1	Tier 2						APA00781000	C06185	Slaframine	1.19	0.4				0	0.58	0.461	0.547	0.839	1.729	0.992	1.269	1.157	0.41	0.313	0.658	2.123	0.421	1.863	1.032	0.697	1.066	1.083	0.652	1.667	0.673	0.494	0.984	0.942	0.75	1.863
717	294.1	677.1	364.624	366.631	130.566	46671.8	1	1	Unidentified														0	0.757	1.971	1.167	1.719	1.192	0.864	0.975	0.487	0.304	0.575	0.286	0.399	0.474	0.453	0.143	0.771	0.78	0.759	0.363	0.838	0.419	0.151	0.495	0.816	0.929	0.736
718	294.1	678.6	277.1	279.108	43.042	67011	1	1	Tier 3 one-reaction											0	4	291	0	3.759	2.497	1.623	5.527	1.364	1.184	0.397	1.12	1.242	2.559	2.692	0.956	1.953	1.744	1.613	0.961	0.962	0.754	0.737	0.816	0.523	0.671	0.819	0.76	0.646	0.686
719	295.2	679.4	442.143	444.15	208.085	343596	1	1	Tier 1	AAA00987000	C00328	Kynurenine	0.18	7									0	3.846	2.25	1.526	4.916	1.383	1.135	0.359	1.047	1.158	2.29	2.583	1.004	1.917	1.587	1.617	0.93	0.921	0.666	0.703	0.8	0.52	0.659	0.738	0.697	0.604	0.646
721	295.1	680.9	424.106	426.112	190.047	23756.8	1	1	Tier 2						AAA00882000	C06201	2,4-Dihydroxyhept-2-enedioic acid	1.32	159.2				0	0.99	2.472	1.456	1.48	1.374	0.947	2.976	1.084	1.828	1.17	1.251	1.382	2.191	0.923	0.633	1.118	0.715	0.997	0.861	1.043	0.454	0.976	0.74	0.568	0.43	0.8
722	295.1	681.2	400.083	402.089	166.024	11648	1	1	Tier 2						AFA00098000	C03590	4-Hydroxyphenylglyoxylic acid	5.1	202.9				0	1.134	1.102	1.08	1.268	0.864	0.963	1.53	1.091	0.855	1.05	0.861	1.202	0.793	0.694	0.931	1.289	0.855	1.075	0.609	1.048	1.178	0.847	0.738	0.901	0.757	1.196
723	296.3	681.2	436.19	438.196	202.132	22341.8	1	1	Tier 1	AXA00992000	HMDB0028691	Alanyl-Leucine	0.38	0.4									0	0.196	0.154	0.23	0.185	0.322	0.331	0.294	0.403	0.342	0.278	0.171	0.266	0.282	0.499	0.25	0.377	0.359	0.313	0.318	0.391	0.297	0.333	1.36	0.393	0.718	0.907
724	296.3	681.2	402.646	404.652	168.587	11515.1	1	1	Unidentified														0.4074	0.1111	0.185	0.1024	0.0878	0.0859	0.2875	0.0924	0.0792	0.0716	0.0795	0.0929	0.0535	0.0677	0.096	0.0958	0.1643	0.0943	0.1	0.159	0.124	0.1145	0.0863	2.058	0.117	0.117	0.1788
725	296.1	681.5	418.143	420.15	184.085	18860.7	1	1	Tier 3 one-reaction											0	15	307	0	0.72	0.497	0.668	0.718	0.999	0.786	0.801	0.619	0.526	0.435	0.907	1.276	0.76	1.685	1.104	1.214	1.281	1.294	0.628	1.443	0.783	0.827	1.135	1.221	1.393	2.126
726	296.1	681.6	362.153	364.16	128.095	30355.1	1	1	Tier 3 one-reaction											0	8	164	0	0.663	0.428	0.4	1.438	0.766	1.007	0.4	0.956	0.664	0.781	0.718	1.083	0.346	0.977	0.689	1.553	0.751	0.72	0.567	1.296	0.763	0.513	1.037	1.036	2.735	0.787
727	296.3	682.1	464.185	466.191	230.126	6916.28	1	1	Tier 2						AXA01161000		Hydroxyprolyl-Valine	0.63	132.9				0.0123	0.362	0.382	0.713	0.753	0.692	0.516	0.671	0.494	0.52	0.686	0.385	1.031	0.307	1.059	0.611	0.944	0.513	0.423	0.404	0.751	0.405	0.513	1.574	0.691	0.864	2.003
729	297.1	682.9	335.142	337.149	101.084	546990	1	1	Tier 2						APA00767000	C12455	5-Aminopentanal	1.49	41.3				0	1.127	0.811	1.053	0.925	1.474	1.266	1.284	1.378	0.773	0.733	0.911	1.333	0.855	1.428	1.386	0.671	1.114	1	1.113	1.164	0.548	0.786	0.948	0.877	0.819	1.153
730	297.1	684.5	388.157	390.163	154.099	51637.6	1	1	Tier 3 one-reaction											0	4	161	0	0.479	1.305	1.077	1.089	0.984	0.832	0.919	0.651	0.35	0.86	0.659	0.755	0.812	1.002	0.612	1.531	1.355	0.871	0.901	0.983	0.808	1.197	1.182	0.965	0.982	1.135
731	298.2	684.9	474.157	476.164	240.099	6821.45	1	1	Tier 3 one-reaction											0	14	277	0.037	1.913	1.34	1.491	0.877	0.993	0.532	1.043	1.401	1.056	0.939	1.41	0.983	1.484	1.385	1.3858	2.896	0.991	0.5906	1.04	1.109	1.014	0.993	1.258	1.087	1.409	2.233
732	297.3	685	349.091	351.098	230.066	8105.2	2	2	Tier 3 one-reaction											0	1	105	0.0988	1.089	0.633	0.985	0.5017	1.0438	0.584	0.657	0.985	1.005	1.647	0.5312	0.62	0.81	0.3962	1.041	0.973	0.705	0.972	0.964	0.937	0.85	0.663	0.903	0.832	0.919	1.091
734	297.1	685.4	408.17	410.176	174.112	72353.3	1	1	Tier 3 zero-reaction											2	6	78	0	0.768	1.165	0.916	0.64	1.085	0.714	0.786	0.773	0.499	0.244	0.493	0.668	0.663	1.492	0.928	1.154	0.93	1.522	1.368	1.245	1.006	0.919	1.131	1.118	1.139	1.396
735	297.1	685.5	321.114	323.12	174.111	1.42821e+06	2	2	Tier 2						AAA00424000	C00062	Isomer 1 of Arginine	1.96	68.9				0	0.737	0.635	0.781	0.556	1.07	0.634	0.705	0.811	0.435	0.18	0.379	0.596	0.585	1.596	0.909	0.86	0.854	1.375	1.336	1.178	0.938	0.777	1.115	1.052	1.035	1.249
736	297.1	685.6	312.6	314.607	157.084	23863.2	2	2	Tier 3 only two-reaction											0	0	1	0	0.87	0.519	0.796	0.601	1.067	0.643	0.626	0.722	0.458	0.213	0.409	0.594	0.61	1.652	1.077	0.995	0.925	1.216	1.233	1.101	0.894	0.771	1.267	0.893	0.983	1.365
737	297.3	685.6	340.088	342.094	212.059	7192.56	2	2	Tier 3 only two-reaction											0	0	67	0	0.658	0.617	0.914	0.574	1.121	0.882	0.838	0.891	0.694	0.453	0.544	0.754	0.798	1.492	0.964	1.16	0.899	1.418	1.392	1.368	1.205	0.984	1.104	0.95	0.983	1.516
739	303.2	686	303.116	305.123	69.0574	9935.3	1	1	Tier 3 one-reaction											0	2	182	0	1.036	0.896	0.827	0.86	1.182	1.049	1.044	1.084	0.76	0.91	0.878	1.018	0.778	1.435	1.206	0.942	0.982	0.9	0.668	0.983	0.76	0.7	0.925	0.873	0.65	1.122
740	297.1	686.1	378.067	380.072	144.009	219939	1	1	Tier 3 one-reaction											0	2	56	0	1.167	1.236	0.551	0.693	0.609	1.235	0.675	1.081	0.955	1.344	0.741	0.452	0.714	0.929	1.015	0.528	2.081	1.039	1.154	0.805	1.375	1.202	1.357	1.001	1.472	0.517
741	298.3	686.7	390.606	392.612	156.547	8301.56	1	1	Unidentified														0.0123	0.909	0.45	0.392	1.079	2.653	2.154	0.83	1.162	0.329	0.538	0.543	0.67	0.409	0.667	0.968	0.973	0.879	0.893	0.899	1.561	0.593	0.542	1.038	0.91	0.573	1.363
742	297.1	686.8	324.089	326.096	90.0312	73855.8	1	1	Tier 3 zero-reaction											5	41	638	0	0.961	0.632	0.547	1.355	0.828	1.543	1.265	1.184	1.476	0.984	0.95	1.507	1.221	1.008	0.988	1.629	0.549	0.495	0.642	0.857	0.613	0.692	0.66	0.688	0.461	1.104
743	297.1	687	397.125	399.131	163.066	147785	1	1	Tier 2						APA00823000	C17213	Homomethionine	0.65	1.5				0	1.198	1.144	0.467	0.534	0.48	1.749	1.625	1.537	2.37	5.358	1.793	0.274	0.948	0.869	1.556	0.431	0.289	1.176	0.496	0.42	0.586	2.717	1.399	1.898	1.01	0.798
744	298.3	687.1	456.159	458.165	222.1	8067.28	1	1	Tier 1	AXA01137000	HMDB0028848	Glycyl-Phenylalanine	0.31	11.9									0.0494	0.28	0.348	0.2069	0.634	0.1735	0.53	0.403	0.392	0.445	0.413	1.63	0.1081	0.333	0.604	0.445	0.822	0.712	0.451	0.612	0.517	0.774	0.631	1.131	0.426	0.851	1.251
746	297.1	687.4	371.632	373.639	275.147	283650	2	2	Tier 2						AXA00404000		Isomer 1 of Epsilon-(gamma-Glutamyl)-lysine	1.42	82				0	0.874	0.467	0.336	0.997	2.904	2.174	0.887	1.169	0.394	0.721	0.539	0.697	0.487	0.667	0.785	1.124	1.106	0.907	0.834	1.629	0.584	0.567	0.836	0.796	0.531	1.402
748	299.4	688.3	412.131	414.137	178.072	7357.09	1	1	Tier 3 zero-reaction											3	16	260	0	0.708	0.528	0.633	0.718	0.802	0.581	0.708	0.952	0.682	0.492	1.025	0.999	0.694	0.901	0.586	0.86	1.152	1.201	0.647	1.07	0.908	0.598	1.063	0.803	0.691	1.562
749	298.3	688.5	495.185	497.192	261.127	36435.1	1	1	Tier 3 only two-reaction											0	0	25	0	1.685	1.429	1.249	1.209	1.015	1.116	0.708	1.565	1.168	1.447	1.593	0.449	1.266	0.937	1.846	1.833	1.009	1.742	0.909	0.835	0.49	0.551	0.827	0.69	0.605	0.912
750	300.3	689.2	322.114	324.12	176.111	91831.7	2	2	Tier 3 only two-reaction											0	0	5	0	0.813	0.69	0.896	0.582	1.172	0.783	0.754	0.899	0.437	0.199	0.423	0.615	0.658	1.747	0.965	0.908	0.912	1.506	1.364	1.231	1.034	0.81	1.276	1.127	1.114	1.304
751	299.2	689.2	495.687	497.694	261.629	19387.3	1	1	Unidentified														0	2.459	1.725	1.461	1.093	0.948	1.363	0.708	1.646	1.35	2.02	1.728	0.514	1.593	1.121	2.105	2.487	1.055	1.998	0.957	0.996	0.561	0.685	0.794	0.605	0.761	1.207
752	299.2	691.5	261.069	263.076	27.0107	15642	1	1	Tier 3 only two-reaction											0	0	180	0	0.743	0.746	1.239	0.525	0.996	0.919	0.677	0.731	0.235	0.511	0.694	1.323	0.786	0.9	0.639	1.329	1.141	1.237	1.153	1.547	1.202	1.127	1.389	1.378	1.164	1.172
753	299.2	692	438.148	440.154	204.089	1.07449e+07	1	1	Tier 1	AAA00640000	C00078	Tryptophan	1.09	5.6									0	0.764	0.657	1.13	0.377	0.869	0.794	0.69	0.663	0.164	0.419	0.567	1.212	0.887	0.887	0.601	1.069	1.355	1.09	1.097	1.243	1.032	1.217	1.177	1.245	1.207	0.923
754	301.2	693.7	378.1	380.107	144.042	252191	1	1	Tier 3 zero-reaction											3	43	475	0	1.157	1.583	1.105	1.722	0.887	1.39	1.6	1.367	1.418	1.843	1.157	1.851	1.264	0.939	1.49	0.797	0.916	1.003	1.005	1.024	0.919	0.985	0.837	0.818	0.923	0.76
755	301.4	695.8	452.131	454.137	218.072	13821.5	1	1	Tier 3 one-reaction											0	4	147	0.0864	0.562	0.1153	0.1416	0.1213	0.113	0.157	0.071	0.294	0.144	0.193	0.973	0.077	0.216	0.226	0.103	0.997	0.095	0.143	0.071	0.25	0.1582	0.1	1.266	0.116	0.135	0.287
757	300.4	697.2	631	635.013	163.891	15799.3	1	2	Tier 3 one-reaction											0	1	3	0	2.102	2.031	1.995	1.964	1.621	1.57	2.066	1.549	1.896	1.611	1.873	1.228	1.513	1.439	1.904	2.642	1.731	1.839	1.593	2.023	2.274	1.709	1.875	1.764	1.833	2.371
758	300.2	697.7	340.067	342.073	106.008	47656.5	1	1	Tier 3 one-reaction											0	7	111	0	0.457	0.65	0.379	0.3	0.389	0.282	0.463	0.351	0.282	0.3	0.372	0.205	0.29	0.24	0.346	0.739	0.421	0.446	0.623	0.565	0.382	0.76	0.539	0.546	4.878	0.386
759	300.4	698	462.168	464.175	228.11	10001.5	1	1	Tier 2						AXA00537000		Isomer 1 of Prolylhydroxyproline / Prolyl-Hydroxyproline	1.77	150.7				0	0.551	0.661	0.521	0.498	0.648	0.922	0.939	0.728	0.542	0.526	0.327	0.668	0.498	0.568	0.782	0.892	0.964	0.817	0.519	0.759	0.557	0.392	1	0.699	0.866	0.719
760	301.4	698.7	450.205	452.212	216.147	8389.51	1	1	Tier 1	AXA01413000	HMDB0029140	Valyl-Valine	0.67	11.7									0	0.781	0.659	1.064	0.818	0.674	1.055	0.762	0.878	0.344	0.426	0.501	0.841	0.538	1.435	0.684	0.874	0.873	0.675	0.609	0.891	0.602	0.726	1.347	0.814	1.312	1.08
761	303.4	698.8	363.137	365.143	129.079	26969.1	1	1	Tier 2						AXA01551000		2-Pyrrolidineacetic acid	1.15	5.5				0	1.104	0.379	0.323	0.777	0.673	0.306	0.273	0.309	0.4	0.489	0.682	0.433	0.378	0.472	0.815	0.691	1.181	0.909	0.39	1.471	1.069	0.632	1.229	0.747	0.975	1.247
762	302.2	701	442.107	444.113	208.048	9444.3	1	1	Tier 3 one-reaction											0	5	241	0	1.948	2.678	1.48	1.568	1.797	1.851	0.998	0.728	0.98	0.799	0.706	1.173	1.567	1.583	0.646	0.713	0.943	0.77	0.899	1.124	1.046	0.995	1.122	1.211	0.688	0.8
763	302.2	701.3	390.112	392.118	156.053	101873	1	1	Tier 3 zero-reaction											3	17	320	0	0.64	0.901	0.495	0.799	0.903	0.734	1.104	1.181	0.759	0.639	1.126	1.17	0.845	1.091	1.234	1.196	1.105	1.147	0.82	1.296	1	0.791	0.967	1.183	1.719	1.418
765	303.2	701.5	415.072	417.077	181.014	23072.6	1	1	Tier 3 one-reaction											0	2	134	0	1.522	1.455	1.78	1.237	1.496	1.131	0.674	0.934	0.475	1.099	0.623	0.653	0.523	0.438	0.799	1.579	1.481	1.272	1.087	0.956	1.122	0.846	0.809	0.774	1.037	1.089
766	303.4	701.8	386.118	388.125	304.118	10522.5	2	2	Tier 3 one-reaction											0	7	320	0.0741	2.227	2.0419	1.195	1.5592	1.427	1.382	0.9369	1.048	0.8	0.714	0.633	6.5565	1.8575	1.947	1.408	0.995	1.28	2.331	1.444	1.778	1.607	1.073	1.628	1.867	1.326	1.711
767	303.2	702.7	395.123	397.129	322.128	52587.3	2	2	Tier 3 one-reaction											0	7	420	0	0.817	0.566	0.836	0.772	1.327	0.813	1.016	0.765	0.594	0.201	0.369	1.525	0.575	1.173	0.734	0.84	0.754	1.014	0.974	1.328	1.268	0.524	0.97	1.308	0.852	1.457
768	302.3	703.2	414.123	416.129	180.065	33707	1	1	Tier 2						APA00957000	C22137	Isomer 1 of 4-Chloro-L-lysine	4.9	187.8				0.037	0.8202	0.868	0.0231	0.383	0.023	0.391	0.053	0.255	0.4	0.467	0.459	0.509	0.305	0.338	0.413	3.345	0.931	0.55	0.619	0.029	1.359	2.031	0.048	1.379	0.0241	0.881
770	304.4	703.8	414.184	416.191	180.126	8783.2	1	1	Tier 3 one-reaction											0	7	109	0	0.603	0.576	0.639	0.908	1.625	0.995	1.296	1.102	0.486	0.463	0.828	1.716	0.391	1.99	1.07	1.249	1.16	1.302	0.718	1.52	0.857	0.774	0.914	1.032	0.972	2.196
771	304.4	704.8	500.131	504.144	33.0213	14294.6	1	2	Tier 3 zero-reaction											1	2	280	0	0.114	0.719	0.751	0.375	0.897	1.269	0.491	0.508	0.331	0.278	0.853	1.163	0.61	0.846	0.762	0.834	0.824	1.091	0.529	0.733	0.882	0.382	0.748	0.85	0.608	1.1
773	304.3	704.9	364.624	366.631	261.132	338042	2	2	Tier 2						AXA00435000		N6-beta-Aspartyllysine	1.29	73.3				0	0.841	0.95	0.747	1.075	2.238	1.904	0.927	2.293	1.017	1.485	0.607	0.383	0.49	0.821	0.964	0.818	1.113	1.493	0.634	0.885	0.666	0.544	0.966	0.986	0.443	0.903
775	305.3	706.1	405.116	407.123	342.116	9325.65	2	2	Tier 3 zero-reaction											13	50	638	0	0.658	1.104	0.341	0.661	0.615	0.703	0.59	0.582	0.521	9.744	3.388	0.541	0.377	2.077	1.502	0.495	0.594	0.326	0.528	0.705	0.454	0.917	0.544	0.639	0.666	0.817
782	305.4	708.2	874.434	876.44	640.375	3817.89	1	1	Tier 3 one-reaction											0	11	244	0.0123	1.013	0.835	0.567	0.413	0.1583	0.498	0.597	0.224	0.26	0.228	0.366	0.292	0.305	0.16	0.417	3.093	2.177	0.816	1.038	1.405	2.344	1.3	1.247	0.968	1.705	1.865
783	306.5	708.7	390.013	392.019	155.955	11839.4	1	1	Tier 3 only two-reaction											0	0	24	0	1.374	0.579	1.096	1.585	0.739	1.89	1.217	1.191	1.041	1.905	3.085	2.741	2.255	2.859	4.313	0.274	0.344	0.264	0.353	0.218	0.173	0.225	0.382	0.266	0.207	0.502
784	305.5	709.4	462.194	464.201	228.136	6680.62	1	1	Tier 3 zero-reaction											1	5	172	0.0247	1.2373	1.071	1.395	1.419	1.478	1.115	1.291	1.43	1.441	1.315	1.499	1.148	0.743	1.156	1.176	2.6	1.122	1.175	1.451	1.524	1.14	1.368	1.095	1.258	1.428	2.853
786	305.3	709.8	428.127	430.134	194.069	12000.5	1	1	Tier 3 zero-reaction											1	24	390	0	3.654	3.859	1.668	4.563	1.524	0.939	1.268	0.969	1.215	2.626	3.547	0.666	1.785	1.574	1.056	0.808	0.76	0.649	0.597	0.497	0.443	0.605	0.892	0.748	0.68	0.782
787	304.4	710	321.125	323.131	87.0666	19093.6	1	1	Tier 2						AXA02555000	C14452	Isomer 1 of Morpholine	5.38	22.4				0	0.72	0.841	0.816	0.794	1.182	1.02	1.198	1.383	0.86	0.994	0.933	1.178	0.868	1.568	1.353	0.797	0.952	0.914	0.729	0.789	0.762	0.757	1.008	0.858	0.768	0.991
788	307.4	710.3	674.227	676.233	440.169	6798.52	1	1	Tier 3 one-reaction											0	11	391	0.037	0.2549	1.525	1.069	0.838	0.713	0.597	0.896	0.328	0.223	0.783	0.2132	0.153	0.346	0.657	0.2199	1.563	0.974	2.104	0.482	1.515	0.757	0.95	0.332	0.955	1.984	1.968
789	306.3	710.5	697.526	699.533	926.936	17313.5	2	2	Unidentified														0	2.366	1.52	1.9	1.024	1.061	1.196	0.842	1.754	1.461	2.081	1.879	0.694	1.776	1.278	2.476	2.578	1.079	2.042	1.665	0.745	0.509	0.633	0.903	0.717	0.747	1.054
790	306.4	710.6	697.275	699.282	463.217	19617.1	1	1	Tier 3 one-reaction											0	9	173	0	2.091	1.396	1.457	1.132	0.967	1.669	0.754	1.582	1.298	1.832	1.78	0.676	1.693	0.927	2.133	2.292	0.936	1.696	1.329	0.784	0.501	0.791	0.845	0.797	0.746	1.159
791	306.5	710.7	434.175	436.181	200.116	7491.81	1	1	Tier 3 one-reaction											0	11	174	0	0.527	0.427	0.299	1.815	1.19	1.156	0.409	0.749	0.645	0.924	0.698	1.41	0.364	1.057	0.431	4.63	0.761	0.805	0.762	2.134	0.722	0.598	0.987	1.296	3.68	1.096
792	307.5	711	697.024	699.031	462.966	10313.8	1	1	Tier 3 only two-reaction											0	0	35	0	2.007	1.264	1.26	1.175	0.775	1.296	0.591	1.629	1.167	1.477	1.656	0.557	1.693	0.962	2.006	2.421	0.921	1.895	1.099	0.74	0.452	0.513	0.782	0.812	0.642	0.822
793	307.5	711.7	470.174	472.181	236.116	5985.64	1	1	Tier 1	AXA00995000	HMDB0028694	Alanyl-Phenylalanine	0.05	25.7									0.0123	0.5909	0.502	1.164	0.958	1.1	0.665	1	0.94	0.753	0.79	0.707	1.27	0.61	1.458	0.878	1.68	1.14	0.914	0.575	0.984	0.816	0.666	1.878	0.998	1.824	2.082
794	307.5	712.1	480.162	482.168	246.104	10809.3	1	1	Tier 1	AXA01298000	HMDB0029023	Prolyl-Methionine	0	13.7									0.0123	0.519	0.444	0.523	1.312	2.181	1.165	1.27	1.372	0.565	0.455	0.967	1.926	0.72	2.813	0.935	1.116	1.27	1.248	0.633	1.89	1.342	0.673	1.127	1.354	1.067	2.606
795	308.5	713.6	420.159	422.165	186.101	14237.2	1	1	Tier 3 one-reaction											0	15	232	0	0.493	0.642	0.515	0.423	0.535	0.461	0.367	0.507	0.609	0.314	0.39	0.374	0.398	0.828	0.464	0.675	0.514	0.466	0.405	0.655	0.55	0.652	1.9	0.44	1.343	2.608
796	308.5	714.1	336.09	338.096	102.031	10275.2	1	1	Tier 3 zero-reaction											6	52	602	0	0.564	1.224	0.759	0.667	0.38	0.324	1.075	1.122	2.137	0.822	2.49	1.949	2.482	0.639	1.352	0.419	0.415	2.112	0.958	1.45	4.626	0.796	0.531	0.752	1.169	0.423
797	307.3	714.5	597.228	599.235	363.17	15249	1	1	Tier 3 one-reaction											0	2	102	0	0.995	0.803	0.683	0.396	0.216	0.433	0.513	0.298	0.629	0.478	0.563	0.243	0.347	0.207	0.455	1.778	2.084	0.809	1.071	1.508	1.715	1.73	1.567	1.209	1.269	0.679
798	307.3	714.6	596.727	598.733	362.668	24425.9	1	1	Unidentified														0	0.844	0.897	0.549	0.296	0.135	0.4	0.588	0.272	0.696	0.425	0.46	0.249	0.285	0.195	0.363	1.5	2.104	0.756	1.001	1.206	1.599	1.528	1.397	1.125	1.262	0.607
799	308.4	714.8	394.095	396.102	160.037	28434.5	1	1	Tier 3 zero-reaction											2	39	469	0	0.526	0.917	0.815	1.295	0.613	0.506	1.353	0.911	0.77	0.686	1.243	2.517	1.008	0.719	0.95	0.765	0.627	0.642	1.004	0.947	1.293	0.912	0.476	0.654	0.963	0.806
800	307.5	716	373.062	375.067	139.004	10784.4	1	1	Tier 3 one-reaction											0	3	126	0	1.273	0.746	0.908	0.725	1.377	1.318	1.285	1.343	0.522	0.746	0.779	1.11	1.07	1.415	1.47	1.939	1.22	1.49	1.274	1.394	1.456	1.455	1.559	1.414	1.715	1.887
801	308.5	716.1	664.796	666.803	430.738	9364.58	1	1	Unidentified														0.0123	0.901	0.893	0.788	0.25	0.328	0.247	0.486	0.223	0.0891	0.124	0.196	0.173	0.307	0.211	0.241	1.247	0.973	0.998	0.519	0.853	0.923	0.794	1.154	0.862	1.288	0.942
802	305.3	716.9	351.136	353.144	117.077	92132.7	1	1	Tier 2						AAA01649000	C15987	4-Methylaminobutyric acid	4.78	43.8				0	1.268	1.022	1.518	1.451	1.334	0.956	1.358	1.048	0.776	0.913	1.183	1.395	0.979	1.595	1.376	1.142	1.132	1.027	0.889	1.29	0.931	1.02	1.141	1.125	1.457	1.039
803	308.5	717.1	364.624	366.631	130.566	15160.7	1	1	Unidentified														0	0.934	1.006	0.835	1.067	2.046	1.833	0.932	1.834	0.901	1.479	0.606	0.464	0.515	0.818	0.907	0.755	0.966	1.393	0.62	0.823	0.626	0.524	0.841	0.932	0.488	0.841
805	309.5	717.6	547.737	549.744	313.679	8208.92	1	1	Unidentified														0.1605	0.216	0.294	0.1305	0.1119	0.1095	0.0982	0.1178	0.101	0.0912	0.1013	0.1184	0.0682	0.0863	0.0883	0.1221	1.611	1.644	0.182	0.366	1.151	0.421	0.481	1.363	1.167	0.868	0.467
806	309.4	718.7	367.078	369.084	133.019	1.73184e+06	1	1	Tier 3 one-reaction											0	4	137	0	0.569	0.499	0.748	0.599	0.618	0.759	0.658	0.605	0.666	0.532	0.943	0.732	0.746	0.956	1.025	1.829	1.761	1.425	1.272	1.616	0.94	1.35	1.396	1.385	1.381	1.635
807	309.4	718.7	306.116	308.122	72.0576	20071.3	1	1	Tier 3 zero-reaction											3	22	428	0.0123	4.984	1.413	0.88	0.621	0.683	0.505	0.711	0.596	1.007	0.775	3.998	2.146	2.071	1.843	8.894	0.681	0.367	0.327	0.348	0.444	0.303	0.254	0.233	0.339	0.249	0.795
809	308.3	718.9	378.1	380.107	144.042	65235.1	1	1	Tier 3 zero-reaction											3	43	475	0	1.321	1.777	1.231	1.904	1.012	1.465	1.785	1.563	1.527	2.268	1.295	2.128	1.499	1.054	1.648	0.858	1.016	1.125	1.058	1.14	1.098	1.198	0.93	0.912	1.076	0.828
810	307.5	719.9	365.152	367.159	131.094	44854.9	1	1	Tier 2						AAA00707000	C00407	L-Isoleucine / L-Alloisoleucine	2.18	63.7				0	0.869	1.244	1.199	0.652	1.188	1.005	0.667	0.984	0.542	0.792	1.015	1.24	0.669	0.935	0.749	0.961	0.654	0.36	0.957	0.662	1.177	0.817	0.928	0.558	1.189	0.931
811	310.4	721.2	449.137	451.144	215.079	16166.2	1	1	Tier 2						AXA00687000	C08272	Kinetin	3.37	8.8				0.0123	1.534	0.584	0.699	0.166	0.359	0.84	0.263	0.232	0.235	0.632	0.434	0.266	0.198	0.25	0.958	0.254	0.174	0.788	0.352	0.11	0.292	0.214	0.243	0.213	0.47	0.272
812	312.4	723	257.549	259.556	46.9822	5350.08	2	2	Unidentified														0	1.566	1.643	1.954	1.696	1.609	1.714	1.835	1.649	1.205	1.232	1.428	1.554	1.338	1.863	1.427	1.982	1.731	1.824	1.257	1.813	1.605	1.3	1.531	2.081	1.841	2.325
813	311.4	723.1	388.137	390.144	308.157	6912.1	2	2	Tier 3 one-reaction											0	12	215	0	1.086	1.034	1.021	1.885	1.235	1.126	1.41	1.514	0.709	0.971	0.722	3.219	0.719	1.023	1.613	0.781	0.515	1.344	1.264	0.944	0.856	0.765	0.589	0.498	0.595	1.611
814	311.4	724.4	328.121	330.128	188.126	31379.1	2	2	Tier 2						AXA00084000	C01924	Isomer 1 of Homoarginine	1.94	65.8				0	0.734	0.183	0.552	0.187	0.702	1.347	1.003	0.541	0.467	0.564	0.374	0.473	0.553	0.428	0.595	0.86	1.003	1.214	2.62	1.522	0.752	1.292	1.048	1.05	1.583	1.227
815	311.6	724.5	467.091	469.097	233.032	7433.58	1	1	Tier 2						AAA00954S01		Vanillylamine O-sulfate	7.43	86.5				0.1852	0.263	0.1693	0.2079	0.1781	0.832	0.185	0.914	0.202	0.806	0.1614	0.1886	0.1086	0.1374	0.1407	0.1945	1.756	1.054	0.1737	0.51	0.423	0.2323	0.426	0.407	0.587	0.366	1.339
816	312.6	724.9	477.137	479.144	486.157	4691.75	2	2	Tier 3 one-reaction											0	20	505	0	0.663	0.538	0.398	0.451	0.422	0.537	0.573	0.588	0.524	0.579	0.401	0.494	0.577	0.513	0.382	1.504	1.258	1.539	1.495	1.2	1.387	0.876	1.049	0.865	1.237	1.593
817	311.4	725.8	641.289	643.295	407.23	29224.3	1	1	Tier 3 one-reaction											0	9	295	0	1.489	1.256	1.085	0.446	0.4	0.286	0.67	0.192	0.075	0.114	0.286	0.23	0.424	0.238	0.308	2.258	1.228	1.476	0.755	1.122	1.327	1.118	1.614	1.251	1.786	1.47
818	313.6	725.8	371.139	373.147	274.162	8903.22	2	2	Tier 2						AXA01231000		Lysyl-Glutamine	2.56	31				0	0.531	0.262	0.579	0.757	0.823	0.895	0.88	1.433	0.448	0.627	0.821	0.637	0.638	0.949	0.88	0.644	0.58	0.572	0.737	1.011	0.585	0.604	1.911	0.837	0.782	1.402
819	311.4	725.8	640.787	642.794	406.729	44532.5	1	1	Unidentified														0	1.194	1.166	0.95	0.401	0.328	0.333	0.625	0.215	0.061	0.113	0.216	0.172	0.397	0.193	0.272	2.376	1.316	1.268	0.664	1.257	1.058	1.015	1.531	1.076	1.899	1.087
821	312.4	727.2	448.19	450.197	214.132	137363	1	1	Tier 1	AXA01303000	HMDB0029030	Prolyl-Valine	0.13	14.4									0	0.622	0.549	0.821	1.106	1.39	0.902	1.33	1.005	0.422	0.4	0.974	1.907	0.495	2.381	1.022	0.88	1.377	1.19	0.532	1.817	0.958	0.715	1.396	1.242	1.625	1.409
822	312.6	727.4	499.133	501.14	530.149	4865.87	2	2	Tier 3 zero-reaction											1	9	247	0.0123	0.387	0.337	0.625	0.569	0.459	0.404	0.794	0.467	0.646	0.478	0.313	0.545	0.665	0.492	0.424	1.631	1.955	1.193	2.266	1.427	0.871	0.743	0.651	1.17	0.921	1.646
823	312.4	728.6	419.163	421.169	185.105	6256	1	1	Tier 3 zero-reaction											2	12	238	0	1.115	1.349	1.366	0.934	0.922	0.878	1.03	0.905	0.845	1.296	1.019	0.772	0.826	0.529	1.571	1.247	0.864	1.162	0.87	0.676	1.139	0.779	1.066	0.88	1.757	0.778
824	312.4	729.7	462.17	464.176	228.111	22952.3	1	1	Tier 2						AXA00537000		Prolylhydroxyproline / Prolyl-Hydroxyproline	0.44	182.4				0	0.448	0.439	0.621	0.597	0.289	0.664	0.324	0.551	0.487	0.481	0.177	0.127	0.147	0.155	0.235	0.302	0.485	0.544	0.426	0.321	0.216	0.204	0.533	0.38	0.245	0.416
825	312.4	729.8	387.124	389.131	306.132	8190.92	2	2	Tier 3 one-reaction											0	9	309	0.0247	1.116	1.381	1.231	2.096	1.208	0.883	2.384	1.015	1.5	2.436	0.8	0.601	2.595	1.056	0.708	2.785	1.162	1.468	0.88	2.548	1.707	1.037	1.111	1.374	1.495	6.828
826	312.4	730	344.106	346.113	110.048	7861.5	1	1	Tier 2						AXA03891000		3-Hydroxy-4-aminopyridine	1	10				0	0.595	0.771	0.672	0.806	0.813	0.861	0.755	1.172	0.976	0.862	0.994	0.607	0.828	1.058	0.807	0.882	1.199	0.899	1.445	1.052	1.173	1.059	0.876	1.118	1.084	0.837
827	314.4	732.5	418.095	420.103	184.037	5151.27	1	1	Tier 2						AAA00904000	C05580	3,4-Dihydroxymandelic acid	0.91	6.4				0	1.77	1.314	1.137	1.651	1.598	1.475	1.701	1.037	1.411	0.99	0.975	0.959	0.754	0.788	1.116	1.204	1.012	1.283	0.885	1.464	1.972	1.168	1.276	1.407	1.221	1.974
828	314.4	732.8	422.09	424.097	188.032	10604.4	1	1	Tier 3 zero-reaction											1	15	235	0	1.555	1.613	1.328	1.748	1.052	1.677	2.109	1.816	2.226	2.401	1.602	2.11	1.459	1.057	1.61	0.838	1.158	1.221	1.326	1.459	1.403	1.515	0.946	0.847	1.018	0.879
830	315.5	733.8	438.122	440.128	204.063	42410.9	1	1	Tier 3 one-reaction											0	19	472	0	1.295	1.689	1.223	1.672	1.039	1.445	1.452	1.555	1.488	2.429	1.079	1.797	1.245	1.025	1.595	0.671	0.947	0.97	0.954	0.919	0.954	0.949	0.882	0.808	0.959	0.682
831	312.4	733.9	321.126	323.133	87.068	13843.8	1	1	Tier 2						AXA02555000	C14452	Isomer 2 of Morpholine	1.02	1.5				0	0.711	0.837	0.822	0.781	1.2	1.064	1.246	1.307	0.864	0.975	0.929	1.18	0.868	1.511	1.297	0.882	0.983	0.911	0.686	0.772	0.771	0.755	0.898	0.87	0.735	0.925
832	314.6	734.9	481.201	483.207	247.142	6059.11	1	1	Tier 3 zero-reaction											1	20	321	0	0.732	1.003	0.92	1.377	0.778	1.002	1.363	0.776	0.848	1.148	1.2	2.584	0.675	0.996	1.225	1.621	0.647	1.144	0.933	0.998	1.048	0.741	0.805	0.598	0.752	1.858
833	315.5	735.2	513.078	515.085	279.02	6955.69	1	1	Tier 3 one-reaction											0	2	56	0	1.946	1.337	1.204	1.032	0.869	0.811	1.137	0.949	0.87	1.025	1.051	0.755	1.194	0.702	1.169	0.856	0.861	0.991	0.764	0.921	1.377	0.942	1.123	0.785	1.043	1.413
834	315.5	735.7	418.132	420.138	184.074	23535.3	1	1	Tier 2						AAA00907000	C05594	3-Methoxy-4-hydroxyphenylethyleneglycol	0.17	132				0	1.258	0.816	0.52	1.629	0.459	0.88	0.327	0.557	1.304	1.073	0.984	0.532	1.484	0.561	0.867	0.9	1.138	1.02	0.885	1.132	1.772	0.862	1.054	1.157	1.127	0.964
835	315.6	736	322.074	324.082	88.0155	8277.28	1	1	Tier 3 zero-reaction											2	30	481	0	2.934	0.89	0.532	0.872	0.386	0.606	0.618	0.678	0.639	0.754	0.642	0.845	0.804	0.456	0.527	0.977	0.585	0.918	0.634	1.059	1.951	0.693	1.564	1.138	3.073	0.697
836	317.6	736.1	311.011	313.018	153.905	6808	2	2	Tier 3 only two-reaction											0	0	2	0	1.977	1.942	1.777	1.818	1.858	1.533	1.955	1.548	1.842	1.606	1.776	1.134	1.587	1.439	2.002	2.692	1.65	1.801	1.596	2.134	2.281	1.66	1.985	1.706	2.023	2.588
838	315.5	736.5	559.746	561.753	325.688	67391.1	1	1	Unidentified														0	0.606	0.672	0.399	0.225	0.108	0.358	0.39	0.198	0.325	0.254	0.301	0.198	0.192	0.166	0.331	1.466	1.204	0.752	0.696	0.992	1.08	1.11	1.004	0.909	0.84	0.743
839	315.5	736.6	337.122	339.128	103.063	11845.3	1	1	Tier 2						AXA03615000	C11735	Isomer 1 of N-Ethylglycine	0.09	115.6				0	0.822	0.684	0.532	0.876	0.599	0.955	0.594	1.057	0.847	1.217	1.09	1.046	0.922	0.965	0.723	1.128	1.222	1.136	0.887	0.918	1.032	1.182	0.577	0.931	1.191	0.636
840	315.5	736.8	559.245	561.252	325.187	113090	1	1	Tier 3 only two-reaction											0	0	78	0	0.609	0.796	0.362	0.207	0.186	0.365	0.456	0.246	0.382	0.275	0.269	0.191	0.17	0.208	0.352	1.357	1.284	0.616	0.667	0.909	1.002	0.952	1.005	0.839	0.81	0.686
841	316.6	737.7	364.624	366.631	261.132	55916.9	2	2	Tier 2						AXA00435000		Isomer 1 of N6-beta-Aspartyllysine	1.16	40.5				0	1.046	4.02	2.333	4.454	1.666	1.112	2.603	1.187	0.709	1.013	0.677	0.574	1.104	1.108	0.687	0.705	0.836	1.12	0.582	0.675	0.532	0.466	0.711	0.823	0.594	0.734
842	315.5	738.6	432.111	434.118	198.053	17582.5	1	1	Tier 2						AAA00908000	C01207	3-(3,4-Dihydroxyphenyl)lactic acid	0.44	26.1				0	1.349	1.532	0.688	1.751	0.616	0.633	0.57	0.514	1.221	1.411	1.773	0.604	2.035	0.763	0.767	1.204	1.144	0.842	0.792	0.913	1.341	1.071	1.154	0.642	0.837	0.813
843	316.7	739.5	429.148	431.154	195.089	9818.5	1	1	Tier 2						AAA00893A01		N-Acetyl-Dopamine	0.54	142.5				0	0.246	0.283	0.662	0.303	0.422	0.771	0.87	0.8	0.494	0.347	0.265	0.266	0.197	0.307	0.256	0.415	0.847	0.819	2.136	1.413	1.519	10.57	0.391	1.619	0.476	0.868
844	318.5	742.2	395.122	397.128	322.127	21317.5	2	2	Tier 3 one-reaction											0	7	419	0	0.997	0.617	0.896	0.811	1.452	0.996	1.047	0.953	0.538	0.199	0.349	1.402	0.672	1.565	0.835	0.822	0.675	1.211	0.877	1.746	1.181	0.653	1.306	1.408	0.89	1.747
845	317.7	742.6	356.167	358.174	122.109	15444.9	1	1	Tier 3 one-reaction											0	6	88	0	0.75	1.219	0.768	0.825	0.604	0.718	0.952	0.71	0.85	0.935	0.747	0.609	0.831	0.82	0.699	0.967	1.021	0.533	0.753	0.782	0.783	0.799	0.799	0.64	1.136	0.907
846	317.7	743.5	426.112	428.118	192.054	5574.2	1	1	Tier 2						AXA00986000		Alanyl-Cysteine	7.92	41.9				0	1.009	2.758	1.769	1.848	1.977	2.141	1.166	0.85	1.266	1.408	1.252	1.797	1.621	2.147	1.193	1.349	1.565	1.244	1.125	1.398	1.746	1.049	1.261	1.314	1.14	2.025
847	318.7	743.9	509.206	511.213	275.148	6442.67	1	1	Tier 3 zero-reaction											2	10	129	0	1.259	0.702	0.715	1.08	1.82	1.787	1.106	2.188	0.947	0.933	0.841	0.677	0.803	0.764	1.232	0.967	1.341	1.317	0.953	1.466	0.701	0.69	0.962	0.861	0.667	1.402
848	317.5	743.9	499.153	501.16	265.095	12251.2	1	1	Tier 3 one-reaction											0	15	265	0	1.268	0.959	1.029	1.366	1.106	1.407	0.893	1.015	1.39	0.711	0.677	0.841	0.891	0.431	0.665	0.991	0.888	1.004	0.935	1.012	0.903	0.612	0.907	0.894	0.461	1.142
849	318.5	744.2	371.632	373.639	275.147	615749	2	2	Tier 2						AXA00404000		Epsilon-(gamma-Glutamyl)-lysine	1.04	25.3				0	1.367	0.695	0.786	1.174	2.649	2.327	1.015	2.377	0.941	0.984	0.769	0.829	0.595	0.869	1.116	0.81	1.084	1.383	1.018	1.419	0.589	0.67	1.049	0.96	0.565	1.328
850	318.5	744.9	443.127	445.134	209.069	7993.25	1	1	Tier 2						AAA00861000	C05596	Isomer 3 of p-Hydroxyphenylacetylglycine	0.23	3.2				0	1.413	1.319	1.705	1.746	1.224	1.666	1.498	0.82	0.843	0.604	1.073	1.6	1.152	0.866	0.824	0.793	0.997	1.053	1.042	1.301	1.759	0.989	0.994	1.092	0.692	2.435
851	318.7	745	446.127	448.133	212.069	12831	1	1	Tier 2						AXA00152000		Vanillactic acid	0.92	112				0.1852	0.9867	0.2478	0.3043	0.2608	0.2551	0.229	0.3093	0.2354	0.411	1.311	0.2761	0.865	0.2038	0.257	0.2847	4.531	0.34	0.266	0.477	1.091	0.39	1.556	0.215	0.995	0.384	0.57
852	320.5	746	631	635.013	163.891	19424.2	1	2	Tier 3 one-reaction											0	1	3	0	2.084	1.963	1.918	1.943	1.658	1.582	2.01	1.594	1.929	1.658	1.83	1.227	1.492	1.491	1.994	2.616	1.758	1.825	1.589	1.974	2.233	1.75	1.868	1.76	1.856	2.463
853	320.5	746.2	629.003	633.016	161.893	69013.3	1	2	Tier 3 only two-reaction											0	0	1	0	2	1.999	1.918	1.847	1.547	1.516	1.942	1.511	1.845	1.557	1.819	1.193	1.485	1.402	1.967	2.505	1.643	1.759	1.474	1.929	2.25	1.756	1.88	1.723	1.774	2.36
854	318.5	746.4	435.122	437.129	201.064	197789	1	1	Tier 3 one-reaction											0	11	383	0	0.502	0.624	0.321	0.468	0.367	1.009	0.349	0.331	0.225	0.412	0.151	0.388	0.188	0.14	0.296	0.562	0.377	0.315	0.284	0.244	0.188	0.158	0.209	0.236	0.18	0.359
855	319.6	746.8	304.567	306.574	141.018	5621.64	2	2	Tier 3 zero-reaction											1	7	185	0	0.381	0.363	0.648	0.435	0.557	0.765	0.653	0.678	0.394	0.49	0.441	0.441	0.656	0.5	0.498	2.606	1.047	1.082	0.972	1.082	1.042	1.014	1.746	0.905	1.232	1.99
856	319.5	749.4	531.103	533.109	297.045	22632.9	1	1	Tier 3 zero-reaction											1	5	86	0	1.273	1.044	0.946	1.038	0.699	1.168	0.752	0.665	1.126	0.922	1.794	1.389	2.614	1.653	2.019	1.746	1.211	0.773	0.833	1.208	0.683	1.104	1.625	0.917	1.001	1.164
857	319.5	749.4	410.559	412.566	353.002	6064.64	2	2	Tier 3 one-reaction											0	2	45	0	1.357	0.962	0.92	1.154	0.877	1.216	0.63	0.631	1.381	0.933	2.15	1.727	2.948	2.527	2.681	1.597	1.364	0.826	0.994	1.188	0.602	1.27	1.727	0.819	1.162	1.341
858	319.5	749.7	383.58	385.587	299.044	277063	2	2	Tier 3 one-reaction											0	17	360	0	1.564	1.167	1.106	1.329	0.893	1.607	0.777	0.686	1.647	1.06	2.304	1.967	3.995	2.513	2.44	1.669	1.621	0.936	1.068	1.401	0.788	1.206	1.706	0.882	0.965	1.462
859	319.5	749.8	382.58	384.587	297.044	1.25046e+06	2	2	Tier 2						AXA00093000		L-Cysteinylglycine disulfide	1.24	21.2				0	1.25	1.144	0.983	1.138	0.784	1.39	0.666	0.672	1.545	1.011	2.155	1.863	3.733	2.354	2.21	1.482	1.399	0.82	0.962	1.345	0.642	1.128	1.616	0.812	0.894	1.264
860	321.7	751.1	401.554	403.56	334.991	9140.57	2	2	Tier 3 only two-reaction											0	0	79	0	1.228	1.094	1.021	1.167	0.819	1.417	0.667	0.832	1.29	1.055	1.966	1.89	3.263	2.359	1.954	1.581	1.583	1	1.035	1.244	0.485	1.42	1.516	0.891	1.042	1.216
863	321.7	751.7	327.606	329.612	187.094	9310.29	2	2	Tier 3 one-reaction											0	7	163	0.0494	0.2371	0.156	0.213	0.148	0.263	0.1209	0.293	0.126	0.382	0.156	0.151	1.157	0.132	0.178	0.1503	1.569	0.432	1.249	0.158	0.624	0.1795	0.224	2.187	0.13	3.747	0.451
864	320.5	751.9	476.209	478.215	242.15	244468	1	1	Tier 3 one-reaction											0	5	132	0	0.651	0.585	0.292	0.154	0.091	0.334	0.266	0.144	0.225	0.309	0.212	0.1	0.139	0.111	0.307	0.888	1.22	0.667	0.545	0.549	1.296	0.918	1.153	0.677	1.109	0.403
865	320.5	751.9	476.71	478.716	242.651	113323	1	1	Unidentified														0	0.677	0.683	0.313	0.171	0.111	0.347	0.294	0.154	0.283	0.33	0.222	0.103	0.133	0.119	0.356	1.019	1.289	0.694	0.604	0.67	1.428	0.962	1.332	0.801	1.088	0.43
866	320.5	752.3	720.232	722.238	486.173	8628.54	1	1	Tier 3 one-reaction											0	17	366	0	1.368	3.502	2.576	1.591	1.204	0.82	0.858	0.744	0.656	2.11	1.254	0.808	1.508	1.209	0.8	1.627	1.215	0.985	0.697	0.903	1.213	0.556	0.467	0.62	0.941	0.863
867	320.7	752.7	335.105	337.113	101.047	25407.2	1	1	Tier 2						AXA01626000		Isomer 1 of (S)-2-Azetidinecarboxylic acid	2.65	175.1				0	0.651	0.309	1.481	0.88	1.708	0.529	1.015	0.857	0.695	0.458	0.569	0.921	0.524	0.63	0.64	0.612	0.415	0.429	1.046	0.86	0.557	0.701	0.462	0.732	0.322	0.554
868	321.7	752.7	438.067	440.074	204.009	47122.8	1	1	Tier 3 one-reaction											0	4	117	0.0123	0.136	0.205	1.135	0.155	0.869	0.085	0.026	0.047	1.949	0.546	1.649	0.069	1.511	0.13	0.0216	1.847	0.602	1.802	1.751	0.081	0.471	1.032	0.309	0.533	0.595	0.465
869	321.6	752.8	402.099	404.107	168.04	119291	1	1	Tier 1	AAA00283000	HMDB0000750	Isomer 1 of 3-Hydroxymandelic acid	4.65	23.6									0	1.133	1.138	0.795	1.423	0.91	0.991	1.112	0.93	1.279	0.678	1.016	1.286	1.186	0.611	0.649	0.654	1.05	0.731	0.904	1.08	1.586	0.785	1.088	0.988	0.913	0.69
870	321.6	753.3	438.122	440.128	204.064	42163.5	1	1	Tier 3 one-reaction											0	19	472	0	1.355	1.721	1.216	1.748	0.923	1.495	1.569	1.587	1.74	2.423	1.179	1.959	1.288	1.053	1.601	0.795	0.947	1.029	1.048	0.973	0.952	0.994	0.892	0.865	0.891	0.769
871	321.6	753.8	315.09	317.096	162.062	39403.9	2	2	Tier 3 one-reaction											0	18	272	0	0.52	0.677	0.187	0.674	0.789	0.854	0.529	0.726	0.688	0.813	0.879	0.362	0.468	0.76	1.089	0.82	0.839	1.076	0.492	0.798	1.362	0.671	1.005	0.947	0.989	0.896
872	319.7	754.1	378.1	380.107	144.042	32762.8	1	1	Tier 3 zero-reaction											3	43	475	0	1.146	1.536	1	1.532	0.841	1.332	1.488	1.334	1.3	2.084	1.108	2.046	1.177	0.904	1.51	0.729	0.951	1.055	0.871	0.949	1.147	1.107	0.827	0.855	1.305	0.835
873	321.6	755.4	346.074	348.081	112.016	12423.1	1	1	Tier 3 zero-reaction											2	8	301	0	1.024	1.387	0.928	1.378	0.867	0.992	1.378	1.004	1.24	1.69	1.174	1.555	1.164	0.697	1.291	0.731	1.418	1.179	0.879	1.422	1.027	0.966	0.719	0.731	1.404	0.568
874	322.7	755.8	364.624	366.63	130.565	13447.7	1	1	Unidentified														0	1.149	5.066	3.07	6.24	1.583	0.691	3.364	0.551	0.48	0.788	0.786	0.665	1.424	1.29	0.59	0.667	0.76	0.884	0.54	0.637	0.505	0.439	0.565	0.747	0.78	0.631
875	322.8	755.8	461.185	463.192	454.253	5350	2	2	Tier 3 one-reaction											0	8	460	0	1.16	0.765	0.413	0.332	0.399	0.445	0.426	0.261	0.449	0.512	0.464	0.29	0.419	0.499	0.393	1.557	1.507	0.654	0.712	1.351	1.819	1.343	1.075	0.928	1.063	0.826
876	322.6	756.3	457.142	459.149	223.084	7851.04	1	1	Tier 2						AAA00285A01		N-Acetyl-L-Tyrosine	0.6	82.5				0	2.453	0.855	0.641	0.897	0.702	0.533	0.642	0.439	1.338	0.76	1.202	1.336	1.005	0.668	1.897	1.271	0.711	0.89	0.648	0.649	0.553	0.571	0.618	0.404	0.596	0.717
877	322.6	756.4	420.159	422.165	186.1	22494.7	1	1	Tier 3 one-reaction											0	15	232	0	0.23	0.273	0.287	0.321	0.768	0.527	0.357	0.683	0.619	0.359	0.214	0.379	0.261	0.863	0.344	0.765	0.586	0.413	0.469	0.655	0.346	0.432	2.561	0.539	1.312	2.56
879	322.6	757	351.101	353.107	117.042	1.00409e+06	1	1	Tier 3 zero-reaction											3	34	482	0	0.325	0.18	0.422	0.352	0.584	0.481	0.591	0.331	0.416	0.254	0.599	0.725	0.517	0.549	0.287	1.444	0.778	0.434	0.811	0.931	0.459	0.756	0.296	0.663	1.052	0.822
881	323.8	758.5	434.174	436.181	200.116	8601.71	1	1	Tier 3 one-reaction											0	11	174	0	0.477	0.347	0.478	0.448	0.273	0.306	0.429	0.452	0.483	0.349	0.385	0.346	0.371	0.674	0.411	0.822	0.436	0.358	0.356	0.507	0.446	0.318	1.806	0.388	0.992	1.396
882	323.6	758.5	429.111	431.118	195.053	126330	1	1	Tier 2						AXA00485000		3-Hydroxyhippuric acid	0.31	5.7				0	0.219	0.613	0.328	0.208	0.251	0.5	0.676	0.384	1.499	0.719	1.917	0.628	0.998	0.487	0.523	1.408	0.823	0.785	1.216	1.427	2.661	0.642	0.191	0.438	0.506	0.241
883	323.6	758.5	351.989	353.995	235.861	8064.92	2	2	Tier 3 only two-reaction											0	0	1	0	1.958	1.771	1.868	1.92	1.519	1.369	1.79	1.415	1.737	1.528	1.711	1.028	1.556	1.537	1.892	2.523	1.657	1.663	1.401	1.762	2.146	1.664	1.902	1.744	1.888	2.246
884	324.6	758.5	363.137	365.143	129.078	1.39189e+06	1	1	Tier 2						AXA01543000		L-trans-4-Methyl-2-pyrrolidinecarboxylic acid	1.41	20.1				0	1.484	1.15	0.651	0.427	0.449	0.429	0.207	0.34	0.84	0.624	0.587	0.397	0.733	0.572	0.756	1.039	1.068	1.08	0.609	1.481	1.751	1.021	0.779	1.584	1.888	0.765
886	323.7	759	301.58	303.587	135.044	6904.36	2	2	Tier 3 only two-reaction											0	0	104	0.1235	1.138	0.675	1.128	1.198	1.007	1.723	1.263	1.508	3.215	1.08	0.93	1.652	1.185	0.961	0.995	0.87	0.893	1.268	1.863	0.5501	1.246	0.8	0.902	1.414	0.676	0.9467
887	323.6	760.1	393.127	395.132	159.068	11290.5	1	1	Tier 3 zero-reaction											1	10	118	0.2346	1.398	1.211	1.351	1.454	1.207	0.736	1.427	1.516	1.02	0.86	1.396	1.079	1.249	1.294	0.498	2.022	0.7486	0.876	3.1507	1.249	1.441	1.209	2.4876	1.18	0.963	2.176
888	325.7	760.5	476.208	478.214	484.299	27140.7	2	2	Tier 3 one-reaction											0	8	339	0	0.641	0.613	0.292	0.154	0.091	0.334	0.266	0.144	0.225	0.309	0.212	0.1	0.139	0.111	0.307	0.882	1.255	0.653	0.565	0.568	1.351	0.95	1.148	0.667	1.102	0.403
890	324.7	760.7	270.076	272.083	72.0354	6081.52	2	2	Unidentified														0	0.749	0.847	1.152	0.941	0.543	1.291	0.831	0.622	1.134	1.122	0.826	2.626	1.889	0.877	1.075	0.475	1.143	1.764	0.893	1.039	0.755	0.719	1.445	0.919	0.498	0.364
891	323.8	760.9	321.127	323.133	87.0682	11740.3	1	1	Tier 2						AXA02555000	C14452	Isomer 3 of Morpholine	0.52	28.5				0	0.72	0.837	0.797	0.743	1.189	1.015	1.226	1.266	0.876	0.937	1.017	1.161	0.804	1.415	1.211	0.932	1.016	0.939	0.691	0.82	0.801	0.774	0.873	0.856	0.764	0.918
892	323.8	761.6	351.133	353.143	117.075	21790.7	1	1	Tier 3 only two-reaction											0	0	1	0	1.33	1.047	1.548	1.424	1.36	0.988	1.411	1.009	0.888	1.047	1.236	1.134	1.112	1.331	1.381	1.976	1.291	1.099	0.972	1.444	1.236	1.153	1.163	1.184	1.617	1.889
893	325.8	763.6	459.122	461.128	225.064	13603.2	1	1	Tier 2						AAA01682000	C11355	4-Amino-4-deoxychorismic acid	0.38	23.6				0.1975	0.1656	0.458	0.1526	0.1308	0.128	0.1149	0.1377	0.1181	0.212	0.1185	0.241	3.858	0.208	0.1033	0.1428	1.013	0.399	0.25	0.208	0.327	0.377	0.453	0.311	1.111	0.391	9.508
895	325.8	765	602.779	604.785	368.72	9536	1	1	Unidentified														0.2716	0.1932	0.145	0.1781	0.1526	0.1494	0.134	0.1607	0.1378	0.1245	0.1383	0.1616	0.093	0.1177	0.1205	0.1667	0.622	0.332	0.237	0.149	0.433	0.199	0.36	0.977	0.243	0.294	0.311
896	325.6	765.7	435.158	437.165	201.1	40572.6	1	1	Tier 3 one-reaction											0	26	404	0	1.254	0.199	0.285	0.101	0.248	0.523	0.545	0.255	0.44	0.324	1.271	0.618	0.146	0.229	2.355	0.169	0.151	1.286	0.342	0.306	0.555	0.177	0.512	0.165	0.649	0.182
897	325.6	767.3	381.572	383.579	295.028	19287.6	2	2	Tier 3 one-reaction											0	1	47	0	0.817	0.839	0.688	0.937	0.606	0.789	0.648	0.509	1.011	0.756	0.729	0.761	0.962	0.685	1.362	1.287	0.783	0.612	0.765	0.8	0.551	0.775	0.956	0.607	0.785	1.107
898	325.8	771.4	399.232	401.238	165.173	172610	1	1	Tier 3 only two-reaction											0	0	6	0	1.439	1.469	1.238	1.474	1.182	1.397	0.913	1.19	1.407	1.383	1.14	0.995	1.411	1.518	1.14	0.979	1.016	0.87	0.991	1.015	1.049	0.967	0.888	0.868	0.911	1.085
899	325.6	771.4	399.396	401.404	165.338	61222.2	1	1	Unidentified														0	1.861	3.754	1.859	2.861	2.056	2.599	0.858	1.972	3.758	2.543	1.727	2.092	3.096	4.257	1.933	0.32	0.977	0.893	1.481	0.703	0.793	1.086	0.764	1.019	0.738	0.469
900	325.6	771.5	399.777	401.785	165.719	79598.2	1	1	Unidentified														0	1.811	3.123	1.518	3.26	1.399	2.162	0.39	2.069	3.726	2.405	1.228	2.554	3.318	3.959	1.156	0.179	0.906	0.663	0.971	0.735	0.505	0.895	0.605	0.738	0.438	0.164
901	325.6	771.8	399.261	401.268	165.202	159567	1	1	Unidentified														0.0494	1.445	1.45	1.274	1.453	1.1631	1.3	0.892	1.193	1.395	1.27	1.187	1.039	1.37	1.469	1.118	0.7669	1.053	0.96	0.901	1.03	1.046	0.997	0.92	0.917	0.961	1.043
902	326.8	772.8	399.161	401.168	165.103	1.92522e+06	1	1	Tier 3 one-reaction											0	2	87	0	1.385	1.566	1.294	1.521	1.195	1.432	0.781	1.306	1.779	1.455	1.189	1.266	1.674	1.617	1.151	0.761	0.931	0.818	1.089	0.947	0.912	0.907	0.876	0.824	0.844	0.778
903	326.7	772.8	414.123	416.129	180.064	116278	1	1	Tier 3 zero-reaction											17	87	716	0.0741	0.037	0.8757	0.056	1.22	0.64	0.319	0.0308	0.033	0.329	0.414	1.108	0.285	0.0226	1.093	0.204	3.81	1.042	0.419	0.699	0.0346	1.485	2.494	0.042	1.627	0.338	0.673
905	326.8	780.3	405.115	407.121	342.112	7691.05	2	2	Tier 3 one-reaction											0	7	252	0	1.715	1.484	1.464	1.567	1.47	1.189	1.438	1.417	0.843	9.043	2.026	1.271	0.751	0.944	1.865	3.679	1.349	1.371	1.345	1.592	1.487	1.354	1.376	1.479	1.824	1.768
906	327.9	780.4	381.096	383.101	147.037	7456.6	1	1	Tier 3 only two-reaction											0	0	2	0	1.752	1.236	2.234	1.916	1.67	1.713	1.653	1.258	0.902	0.966	1.817	1.362	0.6	1.656	1.879	3.065	1.877	1.645	1.524	2.242	1.675	1.456	1.553	2.13	2.098	3.248
907	327.8	780.6	377.091	379.097	143.033	256514	1	1	Tier 3 one-reaction											0	1	91	0.037	0.0447	0.2354	0.062	0.6127	0.83	6.444	0.365	9.284	4.696	3.469	6.56	6.556	0.044	0.971	8.557	0.064	0.039	0.038	0.079	0.045	0.055	0.045	0.035	0.054	0.046	0.092
909	327.7	782.6	443.125	445.131	209.066	36824.3	1	1	Tier 2						AAA00861000	C05596	p-Hydroxyphenylacetylglycine	5.74	34.5				0	0.298	0.264	0.163	0.58	0.423	0.884	0.75	0.617	0.561	0.227	0.351	1.279	0.352	0.747	0.604	0.763	0.53	0.449	0.264	0.721	0.304	0.319	0.367	0.449	0.224	0.743
910	327.7	782.8	393.147	395.154	159.089	21411.1	1	1	Tier 2						AXA02445000		Calystegine A6	1.5	169.2				0	1.322	1.875	2.793	1.589	1.017	0.716	1.344	0.743	0.935	0.698	1.458	0.718	1.583	1.234	0.933	1.442	0.841	1.166	0.962	2.02	1.016	1.106	0.867	1.213	1.459	0.962
911	327.7	787	360.101	362.108	126.043	22855	1	1	Tier 1	AAA00556000	C00178	Thymine	1.03	5.6									0	1.529	1.037	0.641	1.402	0.895	0.34	0.229	0.316	0.286	0.398	0.343	0.325	0.736	0.51	0.242	0.604	0.449	0.373	0.575	0.435	0.418	0.465	0.457	0.495	0.329	0.337
912	327.7	788.9	393.126	395.132	159.068	14970.1	1	1	Tier 3 zero-reaction											1	10	118	0.037	1.321	1.232	1.321	1.026	1.227	0.697	1.363	1.57	1.229	0.811	1.514	1.186	1.299	1.418	0.716	2.282	1.013	1.011	0.877	1.352	1.448	1.195	0.703	1.352	0.936	2.592
913	327.8	789.2	324.09	326.096	180.063	8002.83	2	2	Tier 3 zero-reaction											14	77	504	0	0.415	0.966	0.906	0.584	1.518	1.227	1.098	1.409	2.453	2.389	2.244	1.771	1.035	1.136	1.388	1.182	0.906	0.843	1.048	1.093	0.668	0.963	0.923	0.962	1.041	0.73
914	329.8	791.2	371.632	373.638	137.573	13617.4	1	1	Unidentified														0	1.07	0.575	0.911	0.91	1.477	1.162	0.628	1.23	0.597	0.896	0.572	0.637	0.634	0.609	0.967	0.949	0.954	1.021	0.857	0.798	0.581	0.612	1.339	0.728	0.726	1.234
915	328.7	791.4	421.142	423.149	187.084	289154	1	1	Tier 3 zero-reaction											1	32	495	0	0.314	0.247	0.161	0.56	0.479	0.88	0.719	0.542	0.569	0.223	0.321	1.357	0.281	0.757	0.561	0.663	0.475	0.419	0.239	0.657	0.307	0.281	0.42	0.428	0.202	0.741
916	328.9	794.7	351.134	353.144	117.076	13625.6	1	1	Tier 1	AXA00311000	HMDB0002141	N-Methyl-a-aminoisobutyric acid	8.85	24.3									0.0123	1.409	1.192	1.57	1.365	1.25	1.082	1.379	0.964	0.897	1.045	1.307	1.187	1.029	1.435	1.675	1.579	1.243	1.189	0.966	1.354	1.299	1.196	1.283	1.186	1.586	2.224
917	328.7	795.8	371.632	373.638	275.147	13842	2	2	Tier 1	AXA01232000	HMDB0028950	Lysyl-Glutamate	1.97	12.8									0	0.964	0.668	0.889	0.749	1.289	1.231	0.621	0.781	0.472	0.665	0.802	0.576	0.707	0.616	1.039	1.055	0.86	0.978	0.907	0.783	0.564	0.58	1.385	0.682	0.794	1.234
918	329.7	796.9	379.132	381.138	145.073	490574	1	1	Tier 2						AXA01536000		L-trans-5-Hydroxy-2-piperidinecarboxylic acid	0.99	179.7				0	0.681	0.319	0.6	0.642	1.436	1.373	0.618	0.828	0.38	0.445	0.335	1.197	0.573	1.125	0.922	1.468	0.872	1.437	0.627	1.294	1.261	0.832	0.778	1.104	0.575	1.639
919	329.7	799.5	597.271	599.277	363.212	14474.2	1	1	Tier 3 one-reaction											0	1	56	0.1111	0.739	0.71	0.463	0.1222	0.1196	0.1073	0.305	0.1103	0.0996	0.1107	0.1294	0.0745	0.142	0.0965	0.167	0.804	0.801	0.791	0.326	0.393	0.75	0.548	1.005	0.62	0.877	0.519
920	329.9	800.8	365.401	367.408	131.343	54452.3	1	1	Unidentified														0	1.736	1.377	2.361	3.135	3.654	1.418	2.627	1.365	0.548	0.774	1.899	3.873	1.479	4.023	3.241	0.336	0.833	1.142	0.721	0.888	0.697	0.59	1.562	1.09	1.139	0.631
921	330.9	804.4	464.221	466.228	230.163	80714.9	1	1	Tier 1	AXA01403000	HMDB0029130	Valyl-Isoleucine	1.09	11.6									0.1235	0.3615	0.062	0.06	0.094	0.061	0.2663	0.06	0.06	0.065	0.2783	0.055	0.049	0.063	0.094	0.5211	0.111	0.083	0.069	0.068	0.083	0.067	0.08	1.491	0.065	0.122	0.178
922	330.9	806.4	387.077	389.082	153.019	8886.07	1	1	Tier 3 one-reaction											0	5	157	0	1.312	0.741	1.833	1.317	2.202	1.239	1.406	1.317	0.622	0.612	1.016	1.237	0.952	1.347	1.642	1.643	1.548	1.596	0.998	1.61	1.807	1.08	1.188	1.392	1.103	1.994
923	330.7	808	399.137	401.144	165.079	932907	1	1	Tier 2						AAA00935000	C00079	L-Phenylalanine / D-Phenylalanine	0.78	43.6				0	1.357	1.448	1.249	1.459	1.095	1.426	0.859	1.16	1.517	1.387	1.115	1.096	1.414	1.533	1.098	0.816	0.958	0.903	0.985	0.905	0.916	0.96	0.827	0.879	0.84	0.822
924	331.9	810.9	365.486	367.493	131.427	76930.2	1	1	Unidentified														0	1.314	1.333	1.501	2.16	2.777	1.255	1.898	1.498	0.507	0.699	2.437	3.476	1.007	2.803	3.025	0.282	0.657	0.878	0.909	0.621	0.692	0.596	1.105	1.214	1.058	0.357
925	331.7	811	319.111	321.117	85.0522	116684	1	1	Tier 1	AAA00601000	C00334	Gamma-Aminobutyric acid	1.55	3.2									0	0.256	0.348	1.262	0.298	0.463	0.374	0.217	0.365	0.385	0.455	0.356	0.303	0.302	0.358	0.317	0.938	1.148	0.747	0.913	0.77	0.711	0.505	0.816	0.53	0.81	0.625
926	332.8	812.5	673.232	675.239	439.174	21333.4	1	1	Tier 3 one-reaction											0	11	273	0	2.048	1.38	1.159	1.043	0.552	1.054	0.677	0.993	1.295	1.58	1.405	0.555	1.157	0.745	1.937	1.41	1.007	1.43	0.961	0.598	0.348	0.586	0.69	0.528	0.73	0.642
927	331.9	814.8	446.127	448.133	212.069	6502.18	1	1	Tier 2						AXA00152000		Isomer 1 of Vanillactic acid	1.16	42.2				0	1.601	2.271	1.072	2.589	1.147	0.91	0.863	0.55	0.906	2.164	2.026	0.776	1.71	0.928	0.853	2.094	0.902	0.943	0.636	0.871	0.982	1.386	1.375	1.311	0.813	1.253
928	331.7	817.4	338.084	340.09	208.051	35487.2	2	2	Tier 3 one-reaction											0	6	323	0	1.491	3.153	2.745	2.132	1.242	0.891	1.74	0.618	0.94	0.867	1.116	0.706	1.195	1.588	1.075	0.822	0.683	0.744	0.545	0.975	1.095	0.993	1.94	1.092	1.179	0.78
929	330.7	817.9	378.1	380.107	144.042	470962	1	1	Tier 3 zero-reaction											3	43	475	0	1.281	1.683	0.98	1.645	1	1.463	1.402	1.322	1.427	2.687	1.194	1.648	1.241	0.845	1.644	0.592	1.175	0.994	0.998	0.804	1.087	1.184	1.016	0.74	1.127	0.616
930	329.7	819.5	365.153	367.16	131.095	2.03657e+07	1	1	Tier 1	AAA00691000	C00123	Leucine	1.25	17.9									0	1.179	0.902	1.436	1.252	1.36	1.027	1.158	1.016	0.815	1	1.346	1.799	1.023	1.41	1.49	0.86	0.872	0.934	0.81	1.02	0.874	0.814	1.056	0.965	1.274	0.859
931	329.7	820.4	365.243	367.25	131.185	212951	1	1	Unidentified														0	1.303	1.048	1.367	1.333	1.348	1.034	1.239	1.035	0.73	0.907	1.31	1.344	0.928	1.318	1.701	1.007	0.964	0.933	0.835	1.063	0.95	0.858	1.123	1.01	1.231	1.012
932	332.9	821.4	256.077	258.083	44.0365	12601.6	2	2	Unidentified														0	1.137	2.011	0.84	1.723	0.744	0.907	0.947	0.859	1.268	1.094	1.023	1.388	0.946	1.645	0.975	1.031	1.676	1.024	1.123	1.068	1.721	1.469	1.148	1.186	2.106	0.535
933	332.9	822.1	416.116	418.123	182.058	41193.3	1	1	Tier 2						AXA00365000		3-(3-Hydroxyphenyl)-3-hydroxypropanoic acid	0.36	29.8				0	1.617	1.031	0.721	2.815	1.974	1.469	0.651	1.22	1.591	1.363	1.428	1.229	1.879	1.009	1.197	1.188	0.738	0.72	1.059	1.028	1.912	1.738	0.93	1.012	0.803	0.712
934	332.8	824	365.092	367.099	131.034	20377596	1	1	Tier 3 only two-reaction											0	0	77	0.0864	1.212	0.917	1.632	1.24	1.1846	1.037	1.172	1.021	0.814	1.029	1.35	0.7634	1.035	0.9596	1.43	0.848	0.912	0.922	0.823	1.014	0.878	0.849	1.072	0.987	1.316	0.883
935	332.8	824.1	378.036	380.043	143.978	370689	1	1	Tier 3 only two-reaction											0	0	11	0	1.393	1.764	1.147	1.724	1.035	1.51	1.431	1.414	1.452	2.89	1.231	1.67	1.327	0.894	1.679	0.53	1.227	0.989	1.005	0.81	1.045	1.256	0.999	0.746	1.215	0.522
936	332.8	824.2	403.039	405.046	168.981	17701.3	1	1	Tier 3 one-reaction											0	1	10	0.0123	1.311	0.865	1.258	1.29	1.384	1.002	1.266	0.947	0.287	0.833	1.173	1.504	0.969	1.081	1.463	1.061	1.129	0.884	0.889	0.926	0.94	0.945	1.093	1.086	1.185	1.194
938	333.9	825.5	256.033	258.04	43.9497	15693.6	2	2	Unidentified														0	0.948	1.519	0.876	1.733	0.754	1.168	1.186	0.866	1.446	0.982	1.009	1.656	0.984	1.882	0.693	0.838	1.426	0.804	1.078	0.907	1.504	1.289	0.819	0.951	2.055	0.6
939	335	825.5	365.423	367.431	131.365	76442.2	1	1	Unidentified														0	1.502	1.378	1.921	1.966	2.397	1.441	1.813	1.371	0.981	1.151	1.976	5.162	1.681	2.804	2.587	0.367	1.063	1.042	1.279	1.023	0.874	0.966	1.512	1.468	1.519	0.572
940	335	825.7	416.046	418.052	181.987	22758.5	1	1	Tier 3 one-reaction											0	7	111	0.037	0.24	0.403	0.1099	0.126	0.2054	0.191	0.512	0.131	0.743	1.513	1.186	0.245	0.251	0.172	0.1285	1.323	0.791	0.668	1.734	1.034	2.92	0.785	0.259	0.333	0.359	0.412
942	336	826.1	319.056	321.063	84.9977	12834.7	1	1	Unidentified														0.1605	0.234	0.36	1.569	0.286	0.496	0.368	0.242	0.354	0.356	0.443	0.385	0.305	0.353	0.324	0.8526	1.047	1.126	1.1518	0.821	0.781	0.677	0.55	0.3028	0.595	0.3722	0.708
943	334.8	826.1	399.07	401.076	165.011	232393	1	1	Tier 3 one-reaction											0	8	180	0	1.311	1.011	1.297	1.363	1.114	1.445	0.676	1.188	1.521	1.346	1.133	1.099	0.969	1.474	1.089	0.777	0.96	0.901	0.956	0.959	0.916	0.989	0.822	0.898	0.854	0.857
945	336	826.8	327.55	329.556	186.983	24513.8	2	2	Tier 3 only two-reaction											0	0	3	0.0123	0.114	0.153	0.236	0.171	0.156	0.129	0.354	0.121	0.463	0.144	0.138	1.081	0.167	0.137	0.0423	1.621	0.601	1.882	0.159	0.556	0.063	0.094	3.094	0.141	5.454	0.403
946	334.8	826.9	371.569	373.575	275.021	20490.8	2	2	Tier 3 one-reaction											0	13	148	0	0.413	0.495	0.608	0.357	0.303	0.669	0.299	0.465	0.339	1.052	0.331	0.49	0.443	0.471	0.415	1.108	0.32	0.336	0.279	0.194	0.215	0.233	1.6	0.446	0.284	0.471
947	334.8	827	403.076	405.082	169.017	17354.9	1	1	Tier 3 only two-reaction											0	0	17	0	2.197	1.578	1.197	1.095	0.885	1.54	1.13	1.099	0.773	1.201	1.126	1.466	0.865	0.909	1.64	2.582	1.813	2.818	0.986	1.499	1.6	1.918	3.486	1.249	4.888	1.902
948	336	827	364.562	366.568	130.504	29301.7	1	1	Unidentified														0	0.27	0.355	0.32	0.253	0.159	0.238	0.303	0.149	0.115	0.468	0.231	0.153	0.311	0.174	0.195	0.403	0.166	0.171	0.162	0.155	0.123	0.141	0.628	0.174	0.164	0.228
950	334.8	827.2	335.085	337.091	101.027	134862	1	1	Tier 3 only two-reaction											0	0	34	0	1.093	0.815	1.046	0.839	1.39	1.124	1.189	1.296	0.842	0.727	0.863	1.246	0.797	1.298	1.273	0.675	1.053	1.051	1.045	1.067	0.602	0.846	0.905	0.879	0.794	1.118
951	335	827.2	307.058	309.064	146	43486.5	2	2	Tier 3 only two-reaction											0	0	42	0.0123	1.45	0.96	1.021	2.594	1.521	0.613	0.742	0.682	0.949	1.412	1.174	1.53	0.723	1.773	1.332	0.429	0.924	1.532	1.805	0.875	1.161	1.123	0.529	0.631	0.871	0.984
952	336	827.3	351.074	353.083	117.015	12792.5	1	1	Unidentified														0.037	1.941	1.489	1.85	1.712	1.712	1.55	1.552	1.229	1.208	1.205	1.502	6.5565	1.247	1.843	1.941	1.897	1.252	1.354	1.226	1.403	1.347	1.368	1.834	1.358	2.067	2.049
955	335.8	827.9	393.126	395.133	159.068	10540.7	1	1	Tier 3 zero-reaction											1	10	119	0	1.291	1.174	1.427	1.28	1.328	1.006	1.307	1.421	1.067	0.816	1.329	1.167	1.251	1.397	1.023	2.34	0.958	0.932	1.04	1.464	1.31	1.082	1.034	1.347	1.131	2.292
957	336	828.3	343.127	345.133	218.137	6839.88	2	2	Tier 3 one-reaction											0	4	55	0	1.36	1.043	1.018	2.758	1.786	0.976	1.375	0.746	0.797	1.371	1.771	1.524	0.948	2.521	1.344	1.43	1.259	1.175	1.837	0.819	1.241	1.711	0.675	0.898	1.221	1.26
958	335.8	828.6	476.185	478.192	242.126	6445.38	1	1	Tier 3 one-reaction											0	6	202	0	0.765	0.621	0.597	0.534	0.538	0.878	0.659	0.644	0.557	0.584	0.472	0.445	0.32	0.396	0.465	0.431	0.595	0.903	0.537	0.441	0.383	0.43	0.779	0.534	0.811	0.855
959	335.8	828.6	364.624	366.631	130.566	15984.9	1	1	Unidentified														0	0.312	0.527	0.448	0.51	0.288	0.318	0.344	0.229	0.28	0.513	0.236	0.153	0.348	0.276	0.19	0.499	0.403	0.554	0.236	0.325	0.53	0.569	0.791	0.221	0.43	0.719
961	335.8	828.6	307.11	309.116	146.104	41188.7	2	2	Tier 2						AAA00742000	C01142	(3S)-3,6-Diaminohexanoic acid	2.56	165.3				0.0123	1.489	1.113	1.056	2.455	1.334	0.648	0.76	0.727	1.175	1.463	1.422	1.466	0.634	1.74	1.531	0.459	0.952	1.761	1.879	0.938	1.051	1.377	0.656	0.77	0.927	1.181
962	337.9	828.7	351.133	353.141	117.075	14118.5	1	1	Tier 3 only two-reaction											0	0	1	0.0123	1.479	1.209	1.627	1.471	1.483	0.978	1.435	0.981	0.823	1.014	1.211	1.128	1.039	1.329	1.601	1.736	1.277	1.225	1.023	1.387	1.267	1.14	1.407	1.121	1.759	1.832
963	337	828.8	350.627	352.633	116.568	26477.3	1	1	Unidentified														0	0.088	0.113	0.064	0.187	0.219	0.148	0.137	0.372	0.129	0.274	0.095	0.057	0.095	0.326	0.365	0.554	0.11	0.305	0.133	0.108	0.1	0.073	1.247	0.22	0.139	0.193
964	336.9	828.9	355.087	357.093	121.029	78574.8	1	1	Tier 3 only two-reaction											0	0	23	0	0.584	0.866	0.841	0.721	1.2	0.912	1.286	1.238	0.882	0.896	0.964	0.972	0.91	1.309	1.01	0.64	0.793	0.778	0.624	0.846	0.569	0.737	0.674	0.911	0.516	0.695
965	336	829	371.106	373.112	137.048	35280.8	1	1	Tier 2						AXA04432000		m-Aminobenzoic acid	0.22	123.4				0	0.264	0.64	0.346	0.415	0.321	0.378	0.683	0.33	1.448	0.704	1.432	0.532	0.545	0.462	0.479	0.628	0.769	0.724	1.078	0.974	2.188	0.674	0.328	0.43	0.404	0.219
966	337.9	829.6	323.136	325.144	89.0779	20777.1	1	1	Unidentified														0	1.587	1.739	1.246	2.674	2.099	2.413	3.22	1.408	1.597	1.596	2.058	1.812	2.901	2.497	2.428	4.95	2.18	1.294	1.387	0.656	1.255	2.838	1.43	1.121	1.418	2.257
967	337.9	829.8	311.082	313.089	154.048	51773.8	2	2	Tier 3 one-reaction											0	12	338	0	1.052	1.396	0.054	1.481	1.237	1.519	1.752	0.784	1.191	1.047	1.322	1.235	2.462	1.417	1.413	1.412	0.745	0.812	0.661	0.101	0.419	0.857	1.077	0.455	0.549	0.712
968	338	829.9	395.109	397.116	161.051	93518.6	1	1	Tier 2						AXA01547000		trans-S-(1-Propenyl)-L-cysteine	0.39	74.7				0.1605	0.024	0.3429	0.0221	0.0189	0.0185	1.05	0.0199	0.0171	0.019	0.184	0.02	0.074	0.0146	0.0149	0.0207	1.051	1.426	1.139	0.722	2.237	0.0247	0.167	0.804	1.611	2.804	1.052
970	338	830.4	297.085	299.091	126.053	9092.53	2	2	Tier 3 zero-reaction											2	3	193	0	0.76	1.056	0.127	1.265	0.99	0.934	1.626	0.816	1.281	0.841	1.254	1.253	1.825	1.103	0.947	1.136	0.508	0.457	0.528	0.2	0.376	0.82	0.635	0.54	0.253	0.668
972	339	831.1	379.132	381.138	145.073	37152.2	1	1	Tier 3 zero-reaction											6	54	511	0	0.807	0.524	0.743	0.652	1.62	1.638	0.921	1.405	0.422	0.664	0.702	1.475	0.76	1.377	1.388	1.208	0.776	1.28	0.685	0.983	1.122	0.926	1.085	1.108	0.942	1.282
973	339.1	831.2	411.14	413.147	177.082	6443.8	1	1	Tier 2						APA00828000	C17217	Dihomomethionine	0.66	89.6				0.0247	0.535	0.368	0.606	0.401	0.287	0.58	0.383	0.418	0.773	0.722	1.022	0.1	0.29	0.42	0.537	1.2092	0.373	0.591	0.515	0.446	0.389	1.709	1.128	1.3	0.836	1.023
974	338.9	831.4	283.033	285.039	48.9744	14339.2	1	1	Unidentified														0	1.952	1.887	1.81	1.766	1.434	1.554	1.806	1.38	1.695	1.495	1.656	1.1	1.389	1.297	1.912	2.37	1.634	1.586	1.446	1.867	2.136	1.667	1.794	1.574	1.679	2.159
976	338.9	831.6	345.091	347.098	222.066	204935	2	2	Tier 1	AAA00620000	C02291	Cystathionine	1.39	10.2									0	0.795	1.643	0.913	1.352	2.487	0.926	0.925	0.593	0.634	1.602	0.555	1.226	1.375	3.041	9.088	0.516	0.496	0.392	0.316	0.428	0.793	0.355	0.857	0.531	0.726	0.579
977	339	831.7	373.085	375.092	139.027	14330.6	1	1	Tier 2						AXA00784000	C18620	3-Hydroxypicolinic acid	0.28	55.4				0.0741	0.18	0.454	0.178	0.266	0.1731	0.0945	0.142	0.0971	0.0877	0.199	0.231	0.521	0.206	0.156	0.1692	6.777	0.92	0.349	0.227	0.657	0.767	0.649	0.322	1.277	0.47	0.261
978	338	831.8	346.091	348.098	224.066	29039.9	2	2	Tier 3 one-reaction											0	4	99	0	0.869	2.002	0.903	1.4	2.226	0.913	0.923	0.538	0.658	1.691	0.617	1.239	1.312	3.31	9.235	0.3	0.508	0.455	0.295	0.416	0.776	0.538	0.753	0.524	0.147	0.616
979	340.9	833.2	391.168	393.175	157.11	13651.6	1	1	Tier 3 one-reaction											0	18	261	0.0123	0.896	1.836	0.928	1.299	0.932	0.868	1.026	0.731	1.067	1.393	1.117	1.039	1.182	0.752	1.486	1.043	1.183	1.213	0.918	1.068	1.265	0.909	1.082	1.418	2.018	0.98
980	339.9	833.8	307.093	309.099	146.069	12154.9	2	2	Tier 3 zero-reaction											4	29	339	0.0123	0.724	0.682	0.536	0.585	0.437	0.763	0.684	0.786	0.779	0.657	0.563	0.514	0.582	0.599	0.867	0.961	0.854	0.682	1.135	0.81	0.787	0.623	0.783	0.774	0.886	0.789
981	343	834.5	464.221	466.227	230.163	18002.8	1	1	Tier 1	AXA01404000	HMDB0029131	Valyl-Leucine	0.95	2.5									0	0.46	0.302	0.603	0.402	0.606	0.401	0.416	0.461	0.455	0.395	0.395	0.537	0.375	0.962	0.494	0.447	0.534	0.367	0.456	0.548	0.316	0.498	1.728	0.487	1.245	1.453
982	340.9	834.6	356.608	358.615	122.55	11023.8	1	1	Unidentified														0	0.994	4.113	0.914	3.561	4.588	1.931	1.521	2.348	6.77	8.446	1.409	1.031	2.907	2.302	3.159	0.737	0.944	0.656	0.124	0.592	0.404	0.483	1.79	0.73	1.563	0.651
983	341.1	834.9	324.09	326.096	180.062	6751.67	2	2	Tier 3 zero-reaction											14	77	508	0	0.353	0.756	0.861	0.593	1.567	1.785	0.88	1.612	2.087	3.013	1.995	1.315	1.363	1.025	1.459	0.88	0.851	0.927	1.101	0.848	0.865	1.219	0.992	1.169	0.875	0.686
986	343.1	836.4	672.31	674.317	438.252	11802.4	1	1	Tier 3 one-reaction											0	7	240	0	0.952	0.841	0.515	0.337	0.207	0.435	0.51	0.341	0.455	0.511	0.498	0.23	0.305	0.174	0.343	1.247	2.047	0.744	1.196	1.208	1.856	1.098	1.508	1.146	1.343	0.471
987	343	836.7	672.561	674.567	877.005	10811.9	2	2	Tier 3 only two-reaction											0	0	7	0	0.731	0.778	0.537	0.29	0.226	0.45	0.591	0.276	0.451	0.383	0.508	0.199	0.367	0.22	0.395	1.704	1.972	0.694	1.302	1.206	1.732	1.602	1.595	1.164	1.16	0.528
988	342.9	836.8	335.62	337.627	203.124	42627.9	2	2	Tier 2						AXA01233000		Lysyl-Glycine	3.81	39.8				0	1.017	1.152	1.15	1.287	1.192	0.752	0.733	1.131	0.993	1.531	1.225	0.908	2.14	1.39	0.769	0.749	0.883	0.922	0.873	0.786	0.915	0.737	1.165	0.934	0.978	0.522
989	342.1	836.9	341.11	343.117	214.104	7920.62	2	2	Tier 3 only two-reaction											0	0	61	0	0.673	0.581	0.574	0.602	0.819	0.6	0.553	0.661	0.281	0.234	0.32	0.812	0.405	1.388	0.889	1.047	0.604	1.56	1.184	0.963	0.933	0.682	1.031	1.232	0.764	1.505
990	342.9	837.2	330.088	332.096	96.03	74235.2	1	1	Tier 3 only two-reaction											0	0	2	0	0.83	0.699	0.383	0.623	0.679	0.453	0.593	0.723	0.711	0.342	0.416	0.313	0.447	0.473	0.536	0.499	0.81	0.526	0.743	0.87	0.689	0.433	0.513	0.586	0.651	0.572
991	343.1	838	406.176	408.183	172.117	11202.1	1	1	Tier 3 only two-reaction											0	0	1	0.0988	0.69	1.8889	0.326	1.046	0.286	0.296	0.256	0.252	0.433	0.206	0.92	0.377	0.6674	0.367	0.2911	0.274	0.235	0.608	0.503	0.255	0.324	0.172	1.247	0.229	0.51	0.633
992	342.9	838	315.106	317.113	162.095	205686	2	2	Tier 1	AAA00757000	C16741	5-Hydroxylysine	8.74	5.2									0	1.749	1.212	1.661	1.878	1.355	0.781	0.708	1.189	0.876	0.975	1.663	1.042	1.218	1.453	0.942	0.576	0.541	1.135	1.004	1.36	0.543	0.638	0.539	0.54	0.907	0.743
994	344.1	838.2	483.211	485.22	498.305	11512	2	2	Tier 3 one-reaction											0	18	290	0.0123	8.128	1.861	1.244	1.646	1.142	3.296	0.944	2.731	1.72	1.66	2.502	0.749	1.5724	1.765	6.335	2.177	2.122	1.613	1.436	2.064	1.327	0.922	1.903	1.818	1.561	1.865
995	342.9	838.4	628.997	633.011	161.888	8767.49	1	2	Tier 3 one-reaction											0	1	2	0	1.982	1.95	1.84	1.847	1.51	1.417	2.064	1.416	1.782	1.521	1.86	1.24	1.425	1.358	1.881	2.632	1.585	1.687	1.468	1.936	2.143	1.779	1.873	1.603	1.846	2.375
996	344.1	838.7	462.166	464.172	228.107	11483.2	1	1	Tier 3 only two-reaction											0	0	3	0	0.233	1.364	0.897	0.819	0.432	0.212	0.291	0.191	0.338	0.363	0.392	0.34	0.363	0.375	0.24	1.446	0.876	0.956	0.41	0.735	0.445	0.523	0.569	1.245	1.286	0.778
997	344	838.9	263.082	265.089	29.0236	20060	1	1	Unidentified														0	1.5	1.442	1.589	0.918	0.653	1.083	1.655	0.878	1.203	0.655	0.934	1.232	1.737	1.262	2.308	3.369	1.181	1.079	1.389	1.301	1.175	0.746	1.751	0.906	2.424	0.85
998	342.9	839.2	305.092	307.099	71.0341	745350	1	1	Unidentified														0	1.071	1.313	1.524	0.808	0.42	0.617	0.489	0.675	0.781	0.544	0.5	0.995	1.583	1.087	0.529	0.908	1.063	1.011	1.179	1.007	0.403	0.622	1.601	0.67	2.939	0.631
999	344.1	839.3	370.094	372.1	136.035	8654.74	1	1	Tier 3 only two-reaction											0	0	4	0.0123	13.613	10.2206	12.551	0.164	10.525	0.455	11.322	0.733	8.77	9.744	0.487	0.453	8.296	1.017	11.743	20.136	11.552	10.486	8.389	0.23	14.025	1.097	6.89	9.872	13.104	21.912
1000	346.2	839.4	446.064	448.07	212.006	10820.6	1	1	Tier 3 one-reaction											0	1	36	0.037	0.161	0.147	0.453	0.156	0.327	0.503	0.257	0.663	0.239	0.562	0.436	0.471	1.221	1.193	1.164	1.488	0.521	0.352	0.636	0.1335	0.297	0.909	1.082	0.704	1.943	4.983
1001	344	839.4	582.101	584.107	348.042	21359.4	1	1	Tier 3 zero-reaction											1	14	268	0.0123	0.118	0.125	0.387	0.088	0.378	0.467	0.223	0.604	0.239	0.513	0.41	0.462	1.198	1.187	1.253	1.567	0.627	0.328	0.647	0.152	0.203	1.149	0.982	0.722	1.958	4.725
1002	344	839.4	376.165	378.172	142.107	35682.1	1	1	Unidentified														0	0.909	1.471	1.022	0.655	0.792	1.364	0.479	1.14	0.59	1.778	1.088	0.521	0.265	0.722	0.494	0.397	0.9	0.805	1.583	0.961	1.99	1.33	0.469	0.527	2.031	1.12
1003	344.1	839.5	391.092	393.098	157.034	8399.47	1	1	Tier 2						AAA00995000	C02220	2-Aminomuconic acid	10	193.8				0	4.476	3.651	1.133	2.186	2.707	1.26	0.882	1.604	3.828	4.351	1.542	0.959	2.015	2.112	1.957	1.045	1.732	0.652	0.479	0.642	0.45	0.875	1.833	1.069	1.746	0.942
1004	345	839.5	416.113	418.119	182.054	557088	1	1	Tier 1	AAA00287000	C03672	Hydroxyphenyllactic acid	8.76	23.9									0	1.518	1.016	0.731	2.765	1.982	1.476	0.719	1.248	1.914	1.651	1.463	1.628	1.957	0.955	1.171	1.241	0.744	0.731	0.722	1.184	1.234	0.911	1.178	1.193	1.31	0.708
1005	345	839.5	381.09	383.097	147.032	389480	1	1	Tier 3 zero-reaction											1	4	111	0.0123	0.973	0.94	1.074	0.806	0.725	0.575	1.517	0.749	0.661	1.109	1.285	0.372	0.492	0.382	1.376	2.177	0.939	0.936	1.375	0.889	0.778	4.147	3.095	2.387	1.782	0.714
1006	345.2	839.8	357.632	359.639	247.147	29379.4	2	2	Tier 1	AXA01243000	HMDB0028961	Lysyl-Threonine	8.29	8.8									0	0.568	0.318	0.306	0.404	0.531	0.238	0.479	0.404	0.15	0.464	0.589	0.465	0.548	0.512	0.483	0.727	0.801	0.459	0.42	0.433	0.602	0.34	2.365	0.297	0.797	0.87
1007	344.1	840	408.078	410.085	348.04	7457	2	2	Tier 3 one-reaction											0	9	136	0.0617	0.1558	0.139	0.478	0.162	0.404	0.432	0.222	0.615	0.222	0.46	0.564	0.437	1.143	1.007	1.116	1.327	0.527	0.305	0.548	0.185	0.259	1.092	1.124	0.746	1.805	5.61
1008	345	840.8	432.157	434.164	198.099	8243.33	1	1	Tier 3 one-reaction											0	10	278	0	1.605	0.612	0.959	1.822	0.962	2.258	0.868	1.395	0.848	0.668	0.484	0.826	0.692	0.601	1.021	1.48	0.75	0.756	0.941	0.922	0.975	0.873	0.442	0.854	1.089	1.845
1009	346.2	841	349.156	351.163	115.098	6241.82	1	1	Unidentified														0	0.61	1.965	1.339	0.53	0.842	1.802	0.481	1.32	0.557	1.158	1.59	1.217	0.372	0.937	0.446	0.683	0.615	0.652	1.544	0.968	2.055	1.481	0.479	0.722	1.997	1.742
1012	346.2	842	342.629	344.635	217.141	6160.77	2	2	Tier 2						AAA00760000	C15699	gamma-L-Glutamylputrescine	2.88	7.8				0	0.587	1.594	1.442	1.24	1.612	1.249	0.93	0.988	2.134	1.267	1.798	1.197	1.052	1.247	0.783	1.289	1.183	1.077	0.93	1.324	1.108	0.92	0.988	0.807	0.988	0.85
1013	346.2	842.3	378.1	380.106	144.042	166137	1	1	Tier 3 zero-reaction											3	43	475	0	1.317	1.736	1.082	1.597	0.984	1.39	1.444	1.385	1.467	2.715	1.222	1.675	1.237	0.85	1.594	0.618	1.051	1.048	1.018	0.837	1.091	1.149	0.967	0.782	1.093	0.651
1014	347.2	842.6	434.173	436.18	200.114	11138.8	1	1	Tier 3 one-reaction											0	11	174	0	0.633	0.747	0.674	0.576	0.721	0.589	0.72	0.698	0.548	0.422	0.479	0.447	0.675	0.811	0.626	0.953	0.711	0.731	0.563	0.744	0.882	0.576	2.161	0.749	1.217	1.95
1016	346.2	843.4	318.6	320.606	169.083	40261.1	2	2	Tier 3 only two-reaction											0	0	1	0	0.095	0.152	0.198	0.144	0.175	0.102	0.354	0.088	0.567	0.134	0.142	1.044	0.164	0.121	0.1	1.571	0.556	1.85	0.145	0.629	0.098	0.109	3.223	0.14	5.414	0.443
1017	347	843.8	277.1	279.107	43.0418	137789	1	1	Tier 3 one-reaction											0	4	291	0	1.116	0.879	0.96	1.08	1.214	1.175	0.7	1.363	1.038	1.138	0.822	0.812	0.982	0.742	0.822	1.005	1.315	0.895	1.093	1.053	1.132	1.317	1.33	1.135	1.371	0.89
1018	348	843.9	335.143	337.15	101.085	2.03776e+07	1	1	Tier 2						AYA00051000		4-Hydroxypiperidine	2.46	93.5				0	1.11	0.787	1.046	0.905	1.552	1.224	1.251	1.351	0.752	0.755	0.882	1.367	0.913	1.399	1.299	0.667	1.086	0.982	1.15	1.141	0.548	0.793	0.968	0.871	0.811	1.08
1019	347.2	844	462.205	464.212	228.147	22348.4	1	1	Tier 1	AYA00026000		Prolyl-Isoleucine	1.93	9.3									0	0.909	0.697	0.934	1.204	1.565	0.913	1.318	0.941	0.671	0.558	1.219	2.254	0.602	2.103	1.477	0.894	1.265	1.211	0.616	1.585	1.131	0.758	1.069	1.28	1.575	1.416
1020	349.1	844.2	335.228	337.235	101.17	215337	1	1	Unidentified														0	1.178	0.871	1.139	0.947	1.633	1.384	1.325	1.486	0.817	0.84	0.969	1.449	0.947	1.561	1.374	0.82	1.152	1.089	1.236	1.2	0.663	0.808	1.057	0.994	0.928	1.278
1021	348	844.4	335.069	337.075	202.021	51344.3	2	2	Tier 3 one-reaction											0	2	53	0	1.016	0.728	0.886	0.765	1.109	1.041	1.053	1.163	0.653	0.708	0.814	0.922	0.723	1.001	1.157	0.6	0.914	0.833	0.823	0.93	0.635	0.669	0.859	0.831	0.744	1.087
1022	348	844.4	335.255	337.263	101.197	196169	1	1	Unidentified														0	1.233	0.907	1.233	1.011	1.693	1.411	1.437	1.408	0.833	0.855	1.056	1.448	0.973	1.599	1.507	0.878	1.15	1.105	1.236	1.267	0.687	0.874	1.061	0.993	0.968	1.328
1023	349.2	844.9	300.085	302.091	132.053	18757.6	2	2	Tier 3 zero-reaction											4	12	256	0	1.042	1.001	0.781	0.881	1.227	1.218	0.981	1.303	0.873	1.021	1.084	0.956	1.119	0.889	1.171	0.953	1.033	1.28	0.803	0.972	1.236	1.142	1.323	1.179	1.837	1.115
1024	350.1	845.5	327.606	329.612	187.094	138705	2	2	Tier 3 one-reaction											0	7	163	0	0.086	0.153	0.201	0.148	0.184	0.107	0.324	0.097	0.439	0.125	0.156	1.05	0.139	0.14	0.1	1.682	0.452	1.768	0.142	0.675	0.107	0.103	2.767	0.146	4.592	0.467
1026	352.3	846	357.634	359.641	123.575	15941.6	1	1	Unidentified														0	0.787	0.619	0.306	0.467	0.487	0.352	0.342	0.529	0.42	0.444	0.478	0.577	0.601	0.68	0.324	0.727	0.663	0.459	0.42	0.478	0.394	0.407	2.444	0.437	0.868	0.87
1028	350.1	846.8	402.1	404.107	168.042	255184	1	1	Tier 2						AAA00905000	C05577	3,4-Dihydroxymandelaldehyde	0.76	3.1				0	0.472	0.496	0.813	0.968	0.568	1.038	1.507	0.718	1.549	0.759	0.715	1.314	0.788	0.589	0.952	0.405	0.57	0.731	1.121	1.091	0.68	1.047	1.006	1.091	0.429	0.782
1029	350.1	847.6	425.116	427.123	191.058	38648.8	1	1	Tier 2						AAA01010000	C05635	Isomer 1 of 5-Hydroxyindoleacetic acid	0.78	57.8				0	0.825	1.596	1.015	0.631	0.588	1.004	0.615	0.782	0.853	0.943	1.109	0.608	1.167	1.024	0.776	0.685	0.87	0.895	0.794	0.806	1.048	0.893	1.586	1.444	1.076	0.866
1030	350.1	848.8	365.152	367.159	131.094	68634.5	1	1	Tier 1	AXA00239000	C01933	Norleucine	1.17	2.2									0	1.208	0.902	1.385	1.27	1.354	1.028	1.154	0.994	0.803	1.004	1.312	1.714	1.014	1.424	1.493	0.894	0.89	0.924	0.829	1.028	0.898	0.81	1.068	0.953	1.267	0.901
1031	351.2	849	498.206	500.212	264.147	12734.3	1	1	Tier 1	AXA01407000	HMDB0029134	Valyl-Phenylalanine	0.03	28.8									0	0.675	0.51	1.344	1.089	0.819	0.774	0.75	0.647	0.579	0.48	0.449	0.944	0.685	0.891	0.779	1.321	0.85	0.563	0.669	1.062	0.769	0.924	1.413	0.736	1.328	1.525
1032	351.1	849.2	355.069	357.076	242.022	1.27467e+06	2	2	Tier 3 only two-reaction											0	0	108	0	1.455	0.605	1.253	0.628	0.853	1.076	0.707	0.585	0.403	0.899	1.796	1.39	2.83	2.186	1.85	1.305	1.392	1.16	1.007	1.319	0.652	1.066	1.101	1.215	0.746	0.955
1033	351.1	849.4	354.07	356.076	240.023	6.26713e+06	2	2	Tier 1	AAA00674000	C00491	Cystine	1.21	2.8									0	1.351	0.543	1.184	0.578	0.797	0.999	0.656	0.527	0.353	0.82	1.694	1.344	2.676	2.121	1.692	1.265	1.336	1.069	0.954	1.229	0.626	0.997	1.088	1.162	0.731	0.92
1034	351.1	849.5	373.043	375.05	277.97	31943.8	2	2	Tier 3 only two-reaction											0	0	28	0	1.326	0.575	1.123	0.656	0.832	0.997	0.673	0.542	0.367	0.746	1.551	1.267	2.254	1.821	1.588	1.198	1.444	1.01	0.929	1.299	0.685	1.075	0.841	1.201	0.744	0.982
1035	351.1	849.7	374.043	376.05	279.97	7598.56	2	2	Tier 3 one-reaction											0	1	23	0	1.108	0.608	0.958	0.573	0.702	0.958	0.733	0.538	0.469	0.803	1.425	1.074	1.634	1.712	1.571	1.424	1.229	0.964	0.788	1.219	0.627	0.843	1.021	0.981	0.794	1.126
1036	351.1	849.7	383.047	385.055	297.978	5107.88	2	2	Tier 3 only two-reaction											0	0	50	0	1.711	0.731	1.401	0.803	1.05	0.994	0.932	0.607	0.626	1.036	1.591	0.856	2.042	1.782	1.387	1.579	1.297	0.944	0.842	1.561	1.076	1.247	1.199	1.246	0.898	1.166
1037	351.1	849.8	382.049	384.055	295.981	18369.6	2	2	Tier 3 only two-reaction											0	0	61	0	1.485	0.631	1.15	0.735	0.848	0.927	0.699	0.701	0.389	0.846	1.516	1.272	2.475	1.871	1.497	1.241	1.292	1.065	1.061	1.324	0.64	0.929	1.106	1.117	0.891	0.966
1038	352.1	851.2	321.128	323.134	87.0697	234945	1	1	Tier 2						AXA02555000	C14452	Morpholine	4.17	118.8				0	0.596	0.87	0.569	0.678	0.855	0.877	0.733	0.831	0.47	1.574	0.6	0.563	0.498	0.646	0.725	1.033	0.631	0.587	0.453	0.604	0.654	0.479	0.513	0.55	0.468	1.008
1039	351.2	851.3	501.115	503.121	267.057	12580.2	1	1	Tier 3 one-reaction											0	10	175	0.2099	2.027	1.356	1.053	0.8972	0.787	0.481	0.918	1.087	0.931	0.881	0.921	0.626	0.806	0.719	0.499	1.333	0.646	0.738	0.9226	1.075	1.17	0.64	0.539	0.937	0.611	1.8276
1040	352.3	851.5	363.102	365.109	129.043	11264.3	1	1	Tier 3 zero-reaction											5	28	357	0	0.923	1.034	1.031	0.9	0.938	0.821	0.584	1.533	0.596	0.607	0.539	0.323	0.569	0.6	0.684	1.277	0.899	0.874	0.953	0.815	0.847	0.754	0.73	0.542	0.467	1.054
1041	352.1	852	518.172	520.178	284.113	27755.8	1	1	Tier 1	AXA01169000	HMDB0028884	Histidinyl-Glutamate	2.31	1.8									0	1.086	1.081	0.742	1.075	1.108	1.222	0.684	1.431	1.168	0.957	0.637	0.294	0.533	0.643	0.705	1.561	1.45	1.539	1.122	1.212	1.276	0.833	1.399	1.069	1.023	1.604
1042	352.1	852	376.115	378.121	284.113	156120	2	2	Tier 3 one-reaction											0	19	448	0	0.991	0.838	0.663	1.078	1.036	1.269	0.559	1.524	0.978	0.8	0.552	0.253	0.485	0.452	0.61	1.432	1.367	1.441	1.299	1.189	1.195	0.76	1.015	1.043	0.734	1.497
1044	352.1	852.7	369.107	371.114	270.097	20927.4	2	2	Tier 3 one-reaction											0	10	391	0	0.816	3.358	1.821	1.165	1.027	0.765	0.574	0.797	0.596	0.454	0.803	0.77	0.922	1.174	0.74	1.549	1.063	1.25	0.618	0.618	0.989	0.604	0.833	0.923	0.853	0.831
1045	352.3	853	504.156	506.162	270.098	8914.26	1	1	Tier 1	AXA01166000	HMDB0028881	Histidinyl-Aspartate	2.23	5.2									0	0.737	2.549	1.599	0.828	0.905	0.46	0.481	0.427	0.626	0.422	0.492	0.46	0.564	0.831	0.373	1.053	0.663	1.103	0.584	0.619	0.624	0.354	0.628	0.778	0.776	1.098
1046	353.1	853.6	396.111	398.118	324.106	19132.4	2	2	Tier 3 one-reaction											0	31	528	0	0.645	0.819	0.496	0.528	0.48	0.662	0.682	0.473	0.622	0.974	0.626	0.674	0.489	0.712	0.463	1.009	0.987	0.974	1.165	0.795	1.028	0.782	0.835	0.778	0.866	1.01
1047	353.1	856.1	365.116	367.123	131.058	49602.3	1	1	Tier 3 zero-reaction											8	60	570	0	0.66	0.204	0.833	0.385	1.803	0.861	1.183	0.978	0.562	0.394	1.914	1.572	0.724	1.026	1.42	1.168	0.62	0.503	1.126	0.703	0.435	1.136	0.485	0.637	2.462	0.841
1048	353.1	856.2	349.121	351.13	115.063	8090.91	1	1	Tier 3 zero-reaction											2	33	454	0	0.701	0.555	0.613	0.67	0.787	0.622	0.756	0.667	0.569	0.468	0.739	0.489	0.428	0.49	0.658	1.345	1.044	0.812	0.675	1.313	1.097	0.791	0.808	0.764	0.681	1.495
1049	355.2	856.6	343.051	345.056	108.993	23462.2	1	1	Tier 3 only two-reaction											0	0	39	0	1.133	1.039	1.144	0.923	1.241	0.966	1.065	1.339	0.781	0.822	1.487	0.883	1.109	1.705	0.992	1.406	1.237	1.333	1.078	1.512	1.164	1.214	1.349	1.233	1.828	1.378
1050	354.2	857	439.099	441.106	205.041	7227.23	1	1	Tier 2						AAA00969000	C05663	6-Hydroxykynurenic acid	7.71	88.8				0.0247	0.387	0.336	0.266	0.552	0.637	0.866	0.63	0.59	0.681	0.417	0.483	0.738	0.535	0.621	0.64	0.961	0.683	0.668	0.506	0.601	0.811	0.48	0.634	0.692	0.434	0.741
1052	355.2	858.8	324.089	326.096	180.062	15297.1	2	2	Tier 3 zero-reaction											14	77	502	0	0.208	0.379	0.938	1.366	0.936	1.124	1.373	0.918	1.781	1.822	1.433	2.339	1.054	0.635	0.967	0.808	0.847	0.622	0.904	0.97	0.84	0.927	0.971	0.723	1.043	0.756
1053	356.2	860.5	335.621	337.628	101.563	43323.4	1	1	Unidentified														0	0.385	0.37	0.358	0.349	0.661	0.526	0.447	0.454	0.304	0.462	0.288	0.358	0.338	0.468	0.455	0.564	0.582	0.532	0.357	0.544	0.523	0.48	1.284	0.431	0.52	0.473
1054	356.2	860.6	307.092	309.099	146.068	685976	2	2	Tier 3 zero-reaction											4	29	339	0	0.221	0.366	0.087	0.309	0.585	0.701	0.511	0.754	0.538	0.683	0.842	0.416	0.631	0.528	1.01	0.266	1.102	0.779	0.469	0.537	1.086	0.494	0.742	0.736	0.695	0.603
1056	356.2	860.9	431.12	433.126	394.123	4479.78	2	2	Tier 3 one-reaction											0	10	339	0	1.395	3.546	1.308	3.097	1.273	1.036	0.918	1.056	1.62	1.294	2.133	0.543	1.689	1.353	1.146	1.309	0.748	0.972	1.085	0.783	0.821	0.847	0.983	0.69	0.885	1.006
1057	355.2	861	388.107	390.113	154.049	14990.7	1	1	Tier 3 one-reaction											0	12	337	0.0494	0.353	0.261	0.1281	0.45	0.521	0.752	0.394	0.335	0.443	0.626	0.35	0.285	0.507	0.414	0.937	1.098	0.384	0.396	0.392	0.36	0.6736	0.467	0.786	0.246	0.764	0.662
1058	357.2	861.3	414.1	416.108	180.042	26494.5	1	1	Tier 2						AAA00286000	C01179	3-(4-Hydroxyphenyl)pyruvic acid	0.71	2.9				0	2.988	1.194	0.909	0.975	0.766	1	1.069	1.101	1.515	0.837	0.862	1.291	1.054	1.373	1.307	0.737	1.094	1.668	1.149	0.871	2.758	1.099	1.415	0.905	0.719	1.03
1059	355.2	861.4	377.153	379.162	143.094	13821.9	1	1	Tier 2						AXA02078000		L-2-Amino-3-methylenehexanoic acid	0.93	74.8				0	0.907	0.602	0.865	0.483	0.544	0.233	0.565	0.423	1.149	0.569	0.887	0.319	0.634	0.228	0.657	1.114	1.87	0.917	1.024	1.093	2.147	1.257	0.755	1.446	0.988	1.083
1060	356.4	861.5	476.16	478.166	242.101	9037.64	1	1	Tier 1	AXA01179000	HMDB0028894	Histidinyl-Serine	0.01	20.9									0.0494	0.2167	0.404	0.1877	1.799	0.185	0.134	0.316	0.248	0.203	0.146	0.145	0.214	0.381	0.318	0.301	0.489	0.265	0.502	0.164	1.011	0.279	0.183	2.193	0.161	0.326	0.554
1061	356.2	861.6	366.101	368.106	132.043	12993.6	1	1	Tier 3 zero-reaction											7	69	753	0.1605	1.054	0.973	1.1592	0.835	0.699	0.768	0.722	0.571	0.555	0.733	1.0386	0.789	0.464	0.443	0.756	1.007	0.716	0.7903	0.6323	0.9596	1.0571	0.996	0.816	0.7349	0.765	1.179
1062	356.2	862	611.162	615.177	144.053	15614.7	1	2	Tier 3 one-reaction											0	15	285	0.0123	0.242	0.376	0.146	0.307	0.465	0.408	0.459	0.568	0.567	0.302	0.754	0.426	0.413	0.592	0.612	0.306	0.238	0.322	0.352	0.555	0.564	0.276	0.364	0.588	0.304	1.087
1063	356.2	862.4	437.138	439.144	203.079	72270.3	1	1	Tier 3 one-reaction											0	36	575	0	1.589	1.915	1.633	2.676	1.21	1.698	2.136	1.866	1.704	2.362	1.691	2.732	1.836	1.23	1.718	1.166	1.071	1.161	1.087	1.462	1.094	1.224	1.08	1.092	1.193	1.096
1065	357.4	864.5	288.59	290.597	109.064	6599.2	2	2	Tier 3 one-reaction											0	2	162	0	0.986	0.815	0.768	0.641	0.498	0.734	0.712	0.851	1.338	0.637	0.528	0.403	0.677	0.789	1.11	0.431	0.977	0.75	1.054	0.801	1.121	0.937	1.002	0.924	1.155	0.414
1066	356.3	864.8	331.111	333.117	97.0523	86704.6	1	1	Tier 3 one-reaction											0	8	244	0	0.536	0.503	0.444	0.531	0.618	0.408	0.621	0.46	0.504	0.369	0.523	0.766	0.281	0.654	0.606	0.483	0.778	0.781	0.46	0.731	0.757	0.507	0.873	0.587	0.574	0.826
1067	353.1	865.1	283.033	285.04	48.9746	9072.4	1	1	Unidentified														0	1.955	1.78	1.841	1.785	1.466	1.544	1.725	1.424	1.732	1.58	1.692	1.076	1.426	1.3	1.971	2.465	1.735	1.624	1.53	1.776	2.076	1.621	1.87	1.673	1.805	2.262
1071	359.2	870.3	667.809	669.816	433.751	39621.8	1	1	Unidentified														0	0.798	0.692	0.483	0.216	0.132	0.366	0.445	0.239	0.438	0.392	0.41	0.158	0.212	0.189	0.28	0.94	1.362	0.54	1.009	0.981	1.3	1.43	1.201	1.068	0.911	0.377
1072	360.4	870.4	389.126	391.134	155.067	8887.92	1	1	Unidentified														0	1.044	1.594	1.674	1.53	1.193	1.725	1.695	1.372	1.303	1.261	1.454	1.073	0.92	1.127	1.679	2.137	1.648	1.542	1.39	1.826	1.585	1.477	1.711	1.391	1.46	2.533
1075	361.3	871.3	668.059	670.066	868.001	27310.8	2	2	Tier 3 only two-reaction											0	0	15	0	0.688	0.76	0.483	0.272	0.193	0.402	0.549	0.296	0.56	0.446	0.436	0.201	0.256	0.231	0.326	1.128	1.488	0.617	1.17	0.958	1.356	1.615	1.317	1.082	1.014	0.353
1076	360.4	871.4	629.003	633.016	161.893	6721.17	1	2	Tier 3 only two-reaction											0	0	1	0	1.969	1.958	1.921	1.913	1.569	1.541	1.982	1.451	1.745	1.494	1.933	1.21	1.523	1.283	1.932	2.751	1.6	1.686	1.539	1.952	2.264	1.828	1.798	1.607	1.819	2.281
1077	360.3	871.4	327.606	329.612	187.095	22885.1	2	2	Tier 3 one-reaction											0	7	163	0	0.087	0.136	0.201	0.145	0.203	0.107	0.331	0.11	0.419	0.141	0.164	1.059	0.137	0.151	0.112	1.627	0.52	1.718	0.15	0.695	0.142	0.123	2.753	0.16	4.799	0.478
1079	362.5	872.1	403.143	405.149	169.085	29455.4	1	1	Tier 3 zero-reaction											2	11	260	0	0.169	0.232	0.301	0.275	0.225	0.156	0.461	0.194	0.542	0.232	0.212	0.938	0.233	0.189	0.121	1.313	0.59	1.789	0.201	0.683	0.156	0.184	2.67	0.252	4.159	0.616
1080	361.4	872.2	468.132	470.139	468.147	7659.8	2	2	Tier 3 one-reaction											0	8	305	0	0.463	0.385	0.438	0.306	0.512	0.455	0.548	0.357	0.459	0.622	0.315	0.36	0.437	0.397	0.256	1.12	1.044	1.227	1.579	0.651	1.122	0.763	1.001	0.93	0.985	0.997
1081	359.4	872.5	318.6	320.607	169.084	39801.7	2	2	Tier 3 zero-reaction											2	11	260	0	0.083	0.159	0.188	0.147	0.162	0.107	0.358	0.089	0.535	0.128	0.151	0.961	0.155	0.128	0.099	1.454	0.526	1.959	0.138	0.628	0.091	0.108	3.364	0.143	5.507	0.436
1082	361.3	873.2	425.12	427.126	191.061	20838.4	1	1	Tier 2						AAA01010000	C05635	Isomer 2 of 5-Hydroxyindoleacetic acid	7.49	32.2				0	1.063	1.422	0.965	0.768	1.34	1.182	0.761	1.099	0.604	0.895	1.082	0.936	1.236	1.526	0.875	0.749	0.925	0.993	0.737	0.886	1.02	0.706	1.529	1.455	0.82	1.223
1083	360.4	873.4	458.163	460.169	224.105	11315.1	1	1	Tier 3 one-reaction											0	3	145	0.2716	0.2	2.074	6.267	6.749	4.908	5.548	4.889	6.578	0.401	6.044	0.175	0.146	1.629	0.266	0.372	0.1708	0.6666	1.062	0.0711	0.145	0.463	0.112	0.0904	0.0837	0.1111	0.37
1084	361.4	873.7	396.111	398.118	324.106	5604.8	2	2	Tier 3 one-reaction											0	31	528	0	0.628	0.887	0.531	0.679	0.486	0.642	0.687	0.459	0.621	0.83	0.654	0.708	0.499	0.888	0.541	1.017	1.02	0.945	1.207	0.779	1.076	0.799	0.78	0.748	0.813	1.072
1085	362.5	873.8	462.205	464.212	228.147	44523.3	1	1	Tier 1	AYA00027000		Prolyl-Leucine	0.42	28.4									0	0.66	0.549	0.61	0.706	0.806	0.519	0.791	0.539	0.49	0.491	0.654	0.948	0.366	1.227	0.813	0.846	0.918	0.907	0.407	1.118	0.722	0.373	1.259	0.833	0.982	1.026
1086	362.3	874.7	362.077	364.084	256.038	26106	2	2	Tier 3 only two-reaction											0	0	147	0	0.86	0.78	0.78	0.695	1.355	1.178	1.001	0.369	0.39	1.035	2.231	1.445	1.542	3.713	2.724	1.327	0.875	0.797	0.889	0.972	0.473	0.734	0.768	0.982	0.697	0.813
1087	362.3	875.4	349.158	351.164	115.099	288723	1	1	Tier 3 one-reaction											0	21	290	0	0.474	1.251	1.371	0.41	0.768	1.655	0.411	1.402	0.515	1.28	1.7	1.285	0.319	0.996	0.369	0.487	0.43	0.479	1.741	0.983	2.129	1.841	0.371	0.707	2.285	1.806
1088	361.4	875.9	407.084	409.09	173.026	65151.3	1	1	Tier 3 one-reaction											0	2	70	0.7407	0.0152	0.4	0.11	0.012	1.108	3.002	7.743	5.442	2.601	6.239	10.875	4.81	0.246	4.197	0.897	0.0226	0.0129	0.0117	0.458	0.0143	0.0157	0.0118	0.0119	0.0111	0.0147	0.0245
1089	362.5	876.4	431.106	433.113	394.095	4390	2	2	Tier 3 one-reaction											0	3	143	0.0247	1.671	1.28	0.97	1.439	1.544	1.493	1.42	1.12	1.131	0.6026	2.429	2.715	1.732	2.89	1.756	2.598	1.676	1.36	0.978	2.161	1.529	1.029	2.323	1.401	1.502	3.616
1090	362.3	876.7	378.64	380.646	289.163	32659.9	2	2	Tier 3 one-reaction											0	9	109	0	0.668	1.4	1.068	0.585	1.338	3.588	0.375	2.749	0.739	2.018	1.827	0.792	0.296	0.655	0.411	0.407	0.424	0.708	1.558	1.118	1.95	1.797	0.487	0.841	1.867	2.04
1091	361.4	877.1	367.167	369.175	133.109	31449.3	1	1	Unidentified														0.1111	0.821	1.615	1.549	0.629	1.032	1.875	0.529	1.743	0.622	1.674	2.069	1.378	0.46	1.04	0.519	0.7877	0.62	0.621	2.229	1.275	2.473	2.197	0.568	0.932	2.634	2.091
1092	362.3	877.6	308.094	310.101	74.0361	79434.4	1	1	Tier 3 zero-reaction											5	40	645	0	1.642	0.621	1.539	1.5	1.673	1.354	1.369	1.744	1.992	1.531	1.688	0.914	1.369	1.12	1.105	0.771	1.31	1.392	1.351	1.252	2.002	1.367	1.003	1.09	0.992	0.94
1093	363.3	878.4	435.158	437.165	201.1	15918.4	1	1	Tier 3 one-reaction											0	26	404	0	1.126	0.383	0.437	0.56	1.044	1.332	0.765	0.738	0.66	0.443	0.712	2.022	0.593	0.857	1.25	0.546	0.204	0.393	0.267	0.377	0.421	0.253	0.528	0.259	0.459	0.456
1094	363.5	878.6	372.09	374.096	138.031	63340	1	1	Tier 2						AAA00948000	C00805	Salicylic acid	0.97	58.6				0	0.078	0.084	0.044	6.872	0.035	0.093	0.084	0.101	0.212	0.102	0.089	0.043	0.068	0.056	0.032	0.137	0.079	0.625	0.176	0.09	0.313	0.113	0.11	0.213	0.97	0.134
1095	363.5	879.1	297.595	299.602	127.074	5976.15	2	2	Tier 3 one-reaction											0	8	176	0.037	0.1971	2.05	0.496	0.872	1.847	2.124	0.344	0.291	0.247	0.823	0.944	0.491	0.319	1.153	0.983	0.826	0.373	0.576	0.1215	1.674	1.989	0.682	0.698	2.065	1.296	2.538
1096	364.3	879.1	496.189	498.196	262.131	23524.9	1	1	Tier 1	AXA00595000	HMDB0011179	Prolyl-Phenylalanine	1.32	27.5									0	1.048	1.281	0.983	1.283	1.386	1.095	0.779	1.058	0.961	0.766	1.129	1.353	1.047	2.067	1.079	0.892	1.306	1.079	0.793	1.382	1.048	0.849	1.269	1.19	1.176	1.291
1098	364.3	881.3	336.113	338.12	204.11	45574.2	2	2	Tier 3 one-reaction											0	10	229	0	0.683	3.474	2.197	2.698	0.826	0.318	1.433	0.334	0.416	0.661	0.604	0.776	2.829	0.948	0.351	0.866	1.079	1.07	0.763	1.059	1.323	0.483	1.025	1.01	0.816	0.699
1100	364.3	890.5	334.074	336.081	100.016	36521.3	1	1	Tier 3 one-reaction											0	16	395	0	0.658	0.987	1.259	1.678	0.786	0.874	2.137	1.562	1.897	1.134	1.514	2.22	1.886	0.804	1.137	0.888	1.183	0.774	1.398	1.424	0.696	1.117	0.565	1.028	0.769	0.701
1101	365.5	890.7	516.058	518.061	282	14489.7	1	1	Tier 3 only two-reaction											0	0	44	0.0494	0.2614	0.359	0.641	0.2065	0.298	0.227	0.504	0.298	0.1684	0.1871	0.416	0.407	0.392	0.312	0.308	0.838	0.713	0.834	0.737	0.931	1.037	1.028	0.688	0.83	0.571	0.874
1102	364.3	890.8	344.603	346.61	221.089	17433.1	2	2	Tier 3 zero-reaction											6	31	396	0	1.28	2.033	1.23	2.149	1.13	1.478	1.672	1.689	2.18	2.603	1.705	2.474	1.625	1.273	1.772	0.743	0.945	1.079	1.226	1.247	1.083	1.251	1.015	0.954	1.072	0.774
1103	364.3	890.9	285.045	287.051	50.9871	37218.2	1	1	Unidentified														0	1.779	1.266	1.651	1.441	1.594	1.536	1.817	1.515	1.473	1.764	1.654	1.676	1.582	1.7	1.741	1.359	1.56	1.904	1.659	1.613	1.756	1.651	1.549	1.477	1.864	1.744
1104	365.5	891.5	518.06	520.063	284.002	9348.6	1	1	Tier 3 only two-reaction											0	0	24	0	1.202	1.246	1.509	1.302	1.296	0.708	1.465	1.019	0.963	0.849	1.265	0.821	0.929	0.933	1.493	2.048	1.749	2.198	1.855	1.779	2.155	1.91	1.392	1.898	1.577	2.691
1105	366.5	898	516.116	518.12	282.058	11537.1	1	1	Tier 3 one-reaction											0	6	202	0.0988	0.298	0.464	0.729	0.3463	0.4235	0.303	0.588	0.293	0.2823	0.3137	0.399	0.314	0.456	0.411	0.311	1.3452	0.702	0.955	0.846	0.958	0.982	0.886	0.71	0.9	0.691	1.4638
1106	365.3	898.2	344.641	346.648	221.166	12812.4	2	2	Tier 3 only two-reaction											0	0	19	0.0494	1.349	1.946	1.357	2.001	1.118	1.991	2.126	1.931	1.669	2.857	1.848	2.945	1.618	1.114	1.97	2.042	1.053	1.043	1.145	0.937	1.355	1.102	0.768	1.006	0.945	2.2221
1107	365.3	898.3	334.111	336.118	100.053	23214.1	1	1	Tier 3 zero-reaction											4	42	544	0.0494	0.653	1.109	1.277	1.746	0.88	0.922	2.068	1.51	1.782	1.504	1.853	2.549	1.679	0.843	1.137	0.5945	1.25	0.95	1.31	1.281	0.605	1.139	0.537	0.99	0.691	0.6469
1108	365.5	898.9	285.077	287.083	51.0188	28646.9	1	1	Unidentified														0.0494	1.679	1.341	1.455	1.482	1.522	1.746	2.322	1.744	1.387	1.488	1.731	1.708	1.679	1.609	1.833	1.2599	1.565	1.971	1.672	1.671	1.39	1.69	1.778	1.668	2.285	1.3709
1109	367.5	900.3	396.111	398.118	324.105	19913.2	2	2	Tier 3 one-reaction											0	31	528	0	0.399	0.893	0.399	0.582	0.313	0.384	0.5	0.407	0.405	0.723	0.497	0.665	0.434	0.613	0.291	0.727	0.738	0.987	1.002	0.55	0.878	0.803	0.725	0.736	0.672	0.618
1110	365.3	901	435.207	437.214	201.149	9978.22	1	1	Tier 3 one-reaction											0	3	64	0.0494	1.016	0.582	0.285	0.35	0.333	0.703	0.262	0.354	0.848	0.394	0.315	0.915	0.504	0.451	0.64	1.2573	0.453	0.458	0.251	0.573	0.582	0.513	0.392	0.674	0.608	2.0164
1111	365.3	901.3	354.11	356.116	240.102	9408.67	2	2	Tier 3 one-reaction											0	2	100	0.0494	1.325	0.573	1.274	0.606	0.663	0.984	0.523	0.521	0.499	0.796	1.75	1.21	1.834	1.877	1.852	2.593	1.005	1.143	0.775	1.257	0.663	0.857	1.25	1.088	0.776	3.4338
1113	366.4	902.7	396.155	398.162	324.194	32183.6	2	2	Tier 3 one-reaction											0	23	183	0.037	0.403	0.573	0.349	0.331	0.322	0.497	0.408	0.232	0.361	0.468	0.37	0.428	0.353	0.552	0.179	6.662	0.743	0.798	1.163	0.416	0.886	0.579	0.87	0.61	0.659	0.9301
1114	367.5	905.2	336.151	338.16	204.185	7991.6	2	2	Tier 3 only two-reaction											0	0	16	0.2716	0.896	10.2206	1.892	2.462	0.98	4.2363	1.182	0.312	0.482	0.883	4.5597	0.884	2.541	0.885	0.415	1.9402	0.674	1.455	0.769	1.319	0.999	0.78	1.13	1.06	0.987	2.1112
1115	366.4	906.3	629.073	633.087	161.963	5512	1	2	Tier 3 zero-reaction											1	0	46	0.0617	2.053	1.657	2.035	2.045	1.638	1.261	1.863	1.503	1.772	1.777	1.761	1.103	1.949	1.424	2.121	3.21	1.683	1.634	1.269	2.121	2.327	1.858	1.784	1.793	1.925	3.4931
1116	366.5	906.4	478.291	480.297	244.232	31916.3	1	1	Tier 3 only two-reaction											0	0	24	0.0617	0.211	0.205	0.28	0.203	0.522	0.211	0.157	0.484	0.733	0.457	0.337	0.316	0.362	1.017	0.248	0.1482	0.678	0.305	0.842	0.301	0.328	0.622	3.002	0.46	1.858	0.1613
1117	366.4	906.6	335.18	337.186	101.121	123377	1	1	Tier 2						AXA02938000	C08306	Hexylamine	2.15	88.9				0.0617	1.127	0.814	1.051	0.943	1.53	1.264	1.299	1.372	0.751	0.827	0.855	1.255	0.894	1.489	1.352	0.0433	1.072	0.955	1.107	1.093	0.554	0.827	0.959	0.851	0.795	0.0509
1118	366.4	906.9	367.208	369.216	133.15	58365.7	1	1	Unidentified														0.0988	0.614	1.348	1.486	0.543	0.924	1.638	0.481	1.557	0.578	1.472	1.9	1.299	0.449	1.029	0.437	0.0965	0.499	0.538	1.956	1.175	2.369	1.993	0.415	0.813	2.274	5.3274
1119	367.6	907.8	478.237	480.244	244.179	26347.5	1	1	Tier 1	AXA01195000	HMDB0028910	Isoleucyl-Isoleucine	0.12	0.6									0	0.256	0.238	0.512	0.34	0.555	0.273	0.165	0.518	0.654	0.512	0.459	0.452	0.549	1.165	0.365	0.354	0.618	0.531	0.648	0.405	0.334	0.655	2.349	0.551	1.601	1.95
1120	367.6	907.9	393.192	395.198	159.133	27258.5	1	1	Unidentified														0.1605	1.427	0.229	0.95	0.501	0.281	2.277	1.001	1.787	0.341	0.0629	1.468	2.208	0.556	1.685	2.91	0.1223	0.686	1.37	0.684	0.1498	1.205	0.722	1.115	0.844	1.039	1.5059
1122	368.4	917	393.148	395.154	159.089	69649.9	1	1	Tier 3 zero-reaction											6	42	444	0	1.269	0.217	1.042	0.519	3.403	2.377	0.972	1.944	0.32	0.645	0.891	2.128	0.616	1.747	3.404	0.94	0.632	1.266	0.68	0.723	1.059	0.867	1.014	0.992	1.072	1.142
1123	368.6	917.5	371.055	373.062	273.994	5738.67	2	2	Tier 3 one-reaction											0	2	41	0	0.875	0.928	1.515	0.939	1.158	1.489	1.129	1.382	0.553	1.172	1.639	1.113	1.783	1.756	2.264	1.005	0.66	0.982	0.534	0.735	0.677	0.796	0.7	0.88	0.405	0.491
1124	367.4	917.9	370.056	372.062	271.995	17122.7	2	2	Tier 3 one-reaction											0	8	125	0	0.536	1.079	1.579	0.948	1.473	1.864	1.232	1.42	0.568	1.304	1.76	1.025	1.627	1.453	1.724	0.709	0.596	0.816	0.583	0.941	0.46	0.473	0.605	0.699	0.253	0.57
1125	369.6	919.3	408.155	410.162	174.097	10566.6	1	1	Unidentified														0.4444	0.1337	0.1004	0.217	0.1056	0.646	0.0928	0.1112	0.099	0.189	0.4751	0.126	0.0644	0.0815	0.104	0.1153	0.1978	0.1117	0.103	0.097	0.777	0.1377	0.1298	5.426	0.121	0.1287	0.2152
1126	367.6	919.4	629.002	633.015	161.893	6178	1	2	Tier 3 only two-reaction											0	0	1	0	1.865	1.907	1.843	1.746	1.544	1.856	1.74	1.558	1.816	1.692	1.62	1.041	1.499	1.398	1.851	2.803	1.533	1.658	1.566	1.767	2.077	1.668	1.697	1.733	1.668	2.356
1127	369.4	921	534.205	536.212	300.147	13416.9	1	1	Tier 3 one-reaction											0	3	115	0.0123	1.051	1.052	1.393	1.398	1.614	0.521	1.335	1.796	1.198	0.965	1.622	1.285	1.355	1.438	0.395	2.407	1.332	1.193	1.696	1.522	1.734	1.289	0.882	1.459	1.263	2.63
1128	368.6	921.7	324.089	326.096	180.062	26196.9	2	2	Tier 2						APA00957000	C22137	Isomer 2 of 4-Chloro-L-lysine	6.73	167.6				0.0123	0.114	0.258	0.82	0.983	0.385	0.231	1.637	0.679	0.95	0.137	1.016	3.262	1.234	0.489	0.271	0.455	0.349	0.13	0.781	0.737	0.184	0.142	0.082	0.463	0.081	0.627
1129	369.4	925.1	466.143	468.149	232.084	60055.7	1	1	Tier 3 one-reaction											0	13	195	0	0.477	0.327	0.89	0.222	0.595	0.343	0.671	0.332	0.133	0.122	0.571	1.073	0.663	0.617	0.314	1.152	1.371	0.477	1.094	0.955	0.513	0.961	0.464	0.79	1.784	0.756
1130	368.6	925.5	283.033	285.041	48.9744	9126.83	1	1	Unidentified														0	2.072	1.783	1.643	1.539	1.305	1.506	1.661	1.38	1.663	1.578	1.739	0.85	1.221	1.159	1.788	2.926	1.912	1.493	1.387	1.729	2.023	1.707	1.928	1.6	1.903	2.772
1131	369.6	928.6	356.035	358.041	121.977	10786	1	1	Tier 3 one-reaction											0	1	61	0.0123	13.6132	0.682	0.708	1.824	0.502	0.269	0.416	0.31	0.417	0.373	0.52	0.264	0.932	0.31	0.331	0.636	0.422	0.295	0.386	0.534	0.511	0.356	0.538	0.45	0.549	0.504
1132	369.4	930.5	319.59	321.596	171.063	13154.4	2	2	Tier 3 one-reaction											0	8	235	0	0.483	0.5	0.615	1.138	0.888	0.624	0.644	0.952	0.841	0.326	1.041	0.599	0.527	0.932	0.524	1.301	0.38	0.41	0.889	1.448	0.523	0.596	0.583	1.215	0.626	1.398
1133	369.4	931.5	422.089	424.096	188.031	189356	1	1	Tier 3 zero-reaction											1	15	217	0	1.205	1.611	1.413	2.126	0.833	1.425	2.099	1.721	2.461	2.064	1.456	2.631	1.931	1.212	1.456	0.687	1.108	0.946	1.384	1.16	0.903	1.273	0.789	1.036	0.738	0.692
1134	369.4	931.8	414.123	416.129	180.064	528242	1	1	Tier 1	AAA00535000	C07130	Theophylline	0.58	6.6									0.0494	0.0136	0.01	0.0126	0.0108	0.037	0.678	0.011	0.459	0.197	0.565	0.027	0.225	0.008	0.063	0.346	2.531	0.581	0.46	0.735	0.019	2.512	2.669	0.035	1.161	0.014	0.747
1135	370.4	932.4	306.618	308.625	145.12	18126.2	2	2	Unidentified														0	0.383	0.417	0.36	0.294	0.467	0.569	0.297	0.425	0.347	0.362	0.32	0.612	0.416	0.66	0.504	0.461	0.816	0.505	0.499	0.438	0.376	0.328	1.816	0.434	0.443	0.322
1136	371.5	936.3	606.914	608.921	372.856	7146	1	1	Tier 3 only two-reaction											0	0	1	0	1.563	1.576	1.465	1.261	0.706	1.405	0.79	1.326	1.579	1.799	1.237	0.694	1.454	0.777	1.726	1.226	0.831	1.622	1.14	0.592	0.561	0.513	0.715	0.584	0.432	0.471
1137	371.5	939.4	478.237	480.243	244.179	78541.7	1	1	Tier 1	AXA01216000	HMDB0028932	Leucyl-Isoleucine	0.34	5.2									0	0.27	0.229	0.758	0.116	0.291	0.093	0.089	0.442	0.375	0.12	0.125	0.12	0.157	1.187	0.103	0.344	0.335	0.567	0.417	0.139	0.22	0.218	1.553	0.123	0.822	1.076
1138	371.6	939.9	342.629	344.636	217.142	116783	2	2	Tier 1	AXA01226000	HMDB0028944	Lysyl-Alanine	1.59	8.1									0	0.123	0.078	0.097	0.11	0.183	0.314	0.112	0.229	0.145	0.167	0.095	0.125	0.11	0.267	0.135	0.217	0.146	0.21	0.168	0.243	0.126	0.226	1.527	0.247	0.224	0.232
1139	371.6	942.6	396.578	398.585	325.04	4692.8	2	2	Tier 3 one-reaction											0	1	83	0.0123	0.904	0.473	0.614	0.711	0.414	0.694	0.576	0.332	0.743	0.271	1.863	1.257	2.79	1.308	1.3	1.311	1.361	0.343	0.858	0.829	0.255	0.971	0.317	0.443	1.624	1.221
1140	371.6	946.8	548.689	550.696	314.631	16707.6	1	1	Unidentified														0.1235	0.127	0.168	0.349	0.07	0.435	0.0491	0.0589	0.088	0.0456	0.091	0.0592	0.058	0.067	0.704	0.0611	0.286	0.202	0.164	0.379	0.098	0.136	0.328	0.755	0.099	0.722	1.994
1141	371.6	947.5	548.188	550.194	314.13	28604.1	1	1	Tier 3 one-reaction											0	1	110	0.0864	0.118	0.189	0.333	0.044	0.369	0.084	0.0371	0.079	0.0288	0.068	0.0374	0.0215	0.071	0.491	0.0385	0.183	0.18	0.145	0.385	0.064	0.151	0.302	0.689	0.086	0.714	1.687
1142	371.5	950.7	367.167	369.175	133.109	109333	1	1	Tier 3 one-reaction											0	9	174	0	0.515	1.301	1.347	0.489	0.867	1.566	0.464	1.509	0.55	1.412	1.829	1.234	0.392	0.958	0.431	0.582	0.488	0.478	1.921	1.077	2.26	2.003	0.394	0.766	2.376	1.845
1143	373.5	951.1	329.124	331.13	190.131	145532	2	2	Tier 3 one-reaction											0	8	126	0	0.879	2.081	1.088	1.392	1.236	1.297	0.665	1.475	1.159	1.251	1.711	0.721	1.035	1.259	1.032	0.59	0.647	1.128	0.893	1.538	1.191	1.137	1.116	1.243	1.094	0.953
1144	373.7	952	604.22	606.226	370.162	401371	1	1	Tier 3 one-reaction											0	5	229	0.5432	0.014	3.066	8.359	2.801	4.844	4.797	6.454	5.176	0.825	4.493	0.011	0.007	1.932	0.126	0.2088	0.0581	0.0256	0.0112	0.008	0.0866	0.211	0.1143	0.2098	1.6525	0.0131	0.022
1145	372.5	952.3	480.159	482.165	246.1	71800.5	1	1	Tier 2						AXA03944000		cyclic 6-Hydroxymelatonin	0.48	135.9				0	0.641	0.441	0.85	0.214	0.706	0.936	0.63	0.719	0.075	0.343	0.327	1.147	0.792	1.058	0.612	0.896	1.024	1.27	0.857	0.995	1.272	1.34	1.348	1.61	1.523	1.126
1147	372.5	952.6	349.085	351.091	115.026	12047	1	1	Tier 3 one-reaction											0	13	272	0	0.618	0.595	1.012	0.437	0.767	1.131	0.584	1.002	0.387	0.679	0.908	0.841	0.738	1.052	0.6	0.88	0.913	1.076	1.153	1.076	1.441	1.334	1.268	1.22	1.628	1.595
1148	373.5	952.8	366.083	368.088	132.024	9172.2	1	1	Tier 3 one-reaction											0	2	73	0	0.457	0.953	0.544	0.72	0.721	0.465	0.516	0.405	0.523	1.108	0.211	0.445	0.501	0.75	2.682	0.493	0.436	0.595	0.274	0.542	0.508	0.184	2.069	0.947	0.878	0.445
1149	373.5	952.9	342.056	344.061	107.997	15400.9	1	1	Tier 3 one-reaction											0	2	54	0	1.029	0.713	0.703	0.978	1.237	1.48	1.153	1.269	1.101	0.82	0.878	0.928	0.839	1.523	1.341	0.596	0.957	0.816	0.809	0.97	1.205	0.834	0.964	1.011	0.524	0.905
1150	373.5	953	357.067	359.071	123.008	51426.2	1	1	Tier 3 one-reaction											0	2	50	0	0.927	0.588	0.818	1.04	1.248	1.302	0.974	1.095	1.097	1.147	1.116	0.988	1.215	1.16	0.841	1.905	1.259	1.404	1.222	1.762	1.556	1.615	1.373	1.458	1.245	1.435
1151	373.7	953.7	440.125	442.132	412.134	7378.18	2	2	Tier 3 one-reaction											0	9	351	0	1.387	0.512	0.09	0.693	0.253	0.469	0.153	0.245	1.123	1.077	1.974	0.96	0.382	0.774	1.255	1.18	0.67	0.833	0.987	1.143	0.996	1.301	0.976	0.888	0.832	1.102
1152	374.5	955.8	493.855	495.862	259.797	45213.4	1	1	Unidentified														0	2.346	1.516	1.293	0.998	0.699	1.133	0.633	1.511	1.424	2.36	1.788	0.562	1.495	0.906	2.083	1.202	1.089	1.902	1.206	0.644	0.44	0.709	0.744	0.556	0.767	0.603
1153	374.7	955.9	512.221	514.227	278.163	5920.83	1	1	Tier 1	AYA00028000		Phenylalanyl-Leucine	0.98	3.7									0	0.609	0.656	0.751	0.515	0.536	0.534	0.397	0.577	0.935	0.589	0.528	0.578	0.77	0.889	0.514	0.761	1.13	0.884	1.079	0.955	0.699	1.133	1.793	0.911	1.377	1.28
1154	374.5	956.1	393.148	395.154	159.089	408466	1	1	Tier 3 zero-reaction											6	42	444	0	1.024	0.602	1.091	0.733	1.262	1.253	1.219	1.136	0.366	0.613	0.596	1.486	0.861	1.829	1.486	0.896	1.053	1.208	0.728	0.964	0.94	0.939	1.558	1.446	1.894	1.172
1155	374.7	956.2	435.158	437.165	201.1	8155.83	1	1	Tier 3 one-reaction											0	26	404	0.0741	0.526	0.371	0.68	1.593	0.451	5.375	0.522	0.823	0.77	0.625	0.702	0.672	0.27	0.62	0.473	2.1	0.408	0.308	0.416	0.83	0.642	0.497	0.474	0.424	1.177	0.589
1156	374.7	959.1	335.143	337.149	101.085	63301.1	1	1	Tier 3 one-reaction											0	20	342	0	1.182	0.845	1.091	0.958	1.576	1.255	1.26	1.39	0.788	0.778	0.952	1.286	0.88	1.395	1.325	0.806	1.092	1.019	1.131	1.183	0.647	0.852	0.994	0.864	0.827	1.194
1157	374.7	959.2	411.104	413.111	177.046	33917.1	1	1	Tier 3 zero-reaction											1	16	228	0	0.731	0.275	0.619	0.696	1.188	0.66	1.126	0.852	0.539	0.289	1.101	1.386	1.095	1.223	0.53	0.928	0.961	0.505	0.909	1.054	0.492	0.708	0.352	0.568	1.162	0.909
1158	375.5	960	440.163	442.17	206.105	13244.8	1	1	Tier 3 one-reaction											0	22	202	0	0.824	0.624	0.388	0.828	0.495	0.955	0.664	0.466	1.086	0.879	0.834	0.853	0.241	0.522	1.129	1.236	1.362	1.323	0.62	0.893	1.112	0.783	0.937	0.47	0.781	0.785
1159	375.5	960	332.142	334.149	98.0838	586221	1	1	Tier 3 one-reaction											0	1	121	0.0123	1.111	0.885	1.164	1.013	0.649	0.745	1.099	0.755	1.01	0.854	0.702	0.803	0.9127	1.036	0.961	0.451	0.828	0.675	0.746	0.63	0.61	0.825	0.9	0.866	0.927	0.447
1160	374.5	960	499.146	501.153	265.088	8232.28	1	1	Tier 3 one-reaction											0	2	68	0.037	0.468	0.583	0.582	0.891	0.539	0.622	0.671	0.549	0.851	0.812	0.516	0.4311	0.5455	0.103	1.005	0.572	1.121	1.036	0.441	0.874	1.01	0.635	0.816	0.302	0.818	0.2121
1161	376.5	960.5	283.033	285.04	48.9743	7902.8	1	1	Unidentified														0	2.172	1.932	1.914	1.762	1.535	1.392	1.935	1.439	1.717	1.607	1.712	1.001	1.505	1.306	1.924	2.481	1.747	1.73	1.451	1.831	2.331	1.615	1.749	1.67	1.881	2.165
1162	376.7	960.6	293.095	295.102	118.073	7770.33	2	2	Tier 1	AAA00611000	C03283	2,4-Diaminobutyric acid	1.66	12.6									0.037	0.526	0.855	0.724	0.925	1.532	0.365	0.276	0.495	0.562	0.489	0.596	1.5728	1.2728	0.546	0.739	1.379	1.24	1.491	0.483	1.324	1.278	1.531	0.924	2.234	2.652	1.779
1163	375.5	960.8	512.67	514.676	278.611	6657.67	1	1	Unidentified														0.1481	0.143	0.164	0.552	0.0904	0.738	0.108	0.0951	0.258	0.0737	0.182	0.0957	0.0551	0.5841	1.958	0.0987	0.524	0.968	0.756	1.454	0.262	0.382	0.748	0.751	0.349	1.301	2.154
1165	376.7	962	452.083	454.089	218.024	6229.6	1	1	Tier 3 one-reaction											0	4	141	0.2716	1.3636	1.0238	1.005	1.0775	1.0543	0.9461	1.1341	0.9063	0.8785	0.9761	1.1407	0.61	0.831	0.8508	1.1763	5.381	0.25	0.9507	0.867	1.2754	1.4049	2.332	1.0679	2.843	0.988	0.905
1169	376.5	964.4	622.178	626.192	155.069	29674.6	1	2	Tier 3 zero-reaction											1	14	272	0.0123	0.769	0.765	0.542	0.828	0.952	0.871	0.63	1.09	0.956	0.798	0.992	0.615	0.2456	1.137	0.863	1.158	1.221	1.118	1.392	1.118	1.487	0.854	0.873	1.122	0.968	0.811
1170	374.5	965	396.111	398.118	324.105	14866.6	2	2	Tier 3 one-reaction											0	31	496	0	0.636	0.87	0.549	0.567	0.38	0.655	0.602	0.383	0.519	0.858	0.565	0.686	0.486	0.618	0.348	1.055	1.011	1.054	1.316	0.755	1.035	0.704	1.021	0.83	0.907	0.947
1171	377.7	965.1	402.596	404.603	168.538	10064.1	1	1	Unidentified														0.0123	0.716	0.34	0.664	0.612	1.11	0.804	0.876	0.566	0.253	0.328	1.213	2.016	0.8758	2.881	1.542	1.488	1.823	1.277	0.67	1.845	0.555	0.927	1.337	1.152	0.63	1.602
1172	377.7	966.5	369.102	371.108	135.044	38508.6	1	1	Tier 3 only two-reaction											0	0	100	0.0123	0.513	1.632	1.508	1.075	1.186	0.564	0.913	0.852	0.73	0.614	1.485	0.94	2.7464	1.01	0.89	0.582	0.846	0.83	1.141	0.814	0.431	0.718	0.53	0.856	0.544	0.925
1173	376.5	967	425.156	427.163	191.098	36282.7	1	1	Tier 2						APA00830000	C17221	Trihomomethionine	0.49	160.5				0	1.11	0.606	0.62	0.539	0.355	1.554	1.259	1.545	3.642	4.448	2.125	0.813	0.681	0.871	1.916	0.417	0.259	1.459	0.919	0.383	0.839	2.7	1.239	1.248	0.968	0.64
1175	378.6	970.8	416.116	418.123	182.058	95669.3	1	1	Tier 1	AAA00897000	C05582	Homovanillic acid	0.11	19.8									0.0123	1.006	2.304	0.718	3.324	0.66	1.433	0.577	0.641	1.709	2.343	1.675	0.494	1.491	0.775	0.48	0.56	0.771	0.81	1.403	0.611	1.306	2.126	1.125	0.781	0.615	0.719
1178	378.6	972.9	344.603	346.61	221.089	25297.5	2	2	Tier 3 zero-reaction											7	53	750	0	0.833	1.188	1.206	1.591	1.007	1.223	1.926	1.417	1.609	1.232	1.391	2.241	1.14	0.955	1.149	0.544	0.416	0.664	0.973	1.194	0.658	0.66	0.563	0.801	0.503	0.688
1180	378.7	973.7	335.174	337.18	101.116	37919.2	1	1	Unidentified														0.0494	1.244	0.838	1.082	0.952	1.547	1.299	1.233	1.399	0.759	0.788	0.956	1.251	0.875	1.444	1.326	0.824	1.115	0.986	1.016	1.121	0.607	0.846	0.965	0.845	0.885	0.1085
1181	379.6	974	266.084	268.091	32.0258	1.01801e+07	1	1	Unidentified														0	1.311	0.927	0.656	1.068	0.479	0.542	0.519	1.32	1.709	1.914	1.251	0.805	1.419	1.205	0.459	0.481	1.531	0.778	0.843	0.596	0.569	0.939	0.56	0.812	1.238	0.265
1182	378.7	974.1	367.202	369.21	133.144	28736.9	1	1	Unidentified														0.1605	0.677	1.503	1.628	0.501	0.909	1.778	0.725	1.689	0.71	1.422	2.317	1.225	0.378	1.064	0.524	0.6043	0.581	0.531	1.983	1.258	2.565	2.114	0.522	0.891	2.491	0.6575
1184	379.6	974.8	416.155	418.162	182.097	43783.5	1	1	Tier 3 only two-reaction											0	0	16	0.0494	1.375	1.93	0.601	3	0.647	1.73	0.565	0.684	1.815	2.556	1.55	0.52	2.769	0.777	0.524	0.781	0.853	0.931	1.328	0.579	1.384	2.35	1.318	0.671	0.569	0.6802
1185	379.8	974.9	371.142	373.147	137.083	19150.2	1	1	Tier 2						AXA00437000		m-Tyramine	1.72	26.9				0	0.532	1.238	1.342	1.699	0.874	1.553	0.411	1.309	0.607	1.548	1.755	1.22	1.776	0.926	0.385	0.532	0.445	0.52	1.919	0.974	2.118	1.905	0.392	0.711	2.3	1.854
1188	379.8	975.5	385.158	387.164	151.099	1.27686e+06	1	1	Tier 2						AAA00957I01	C08300	D-Cathine / (-)-Norephedrine / Phenylpropanolamine	0.98	23.9				0.1605	0.014	0.077	0.048	0.245	0.015	0.009	0.053	0.095	8.275	5.038	1.422	0.022	8.296	0.009	2.549	0.02	0.06	0.01	0.008	0.013	0.021	0.523	0.011	0.01	0.022	1.0842
1190	378.7	975.8	344.635	346.642	221.154	31621.5	2	2	Tier 3 one-reaction											0	1	63	0.0494	0.972	1.433	1.246	1.988	1.087	1.285	1.922	1.534	1.98	1.807	1.173	2.521	1.323	0.922	1.194	0.781	0.691	0.749	1.109	0.996	0.582	0.835	0.628	0.832	0.672	9.237
1191	381.8	976	393.185	395.192	159.126	8790.46	1	1	Tier 2						AXA00161000		Isomer 1 of 2-Aminooctanoic acid	1.39	176				0.037	1.129	0.692	0.999	0.868	1.315	1.311	1.072	1.007	0.388	0.775	0.673	1.375	0.935	1.584	1.308	1.239	0.888	1.148	0.832	0.862	0.938	0.881	1.615	1.262	1.713	2.4538
1192	380.8	976.1	379.204	381.211	145.146	14606.2	1	1	Tier 3 one-reaction											0	2	60	0.0617	0.199	0.275	0.7602	0.892	0.797	0.298	0.35	0.351	0.774	0.644	0.39	0.221	0.17	3.789	0.191	0.677	1.007	0.888	1.238	1.215	0.637	1.591	0.718	1.008	0.836	2.0557
1194	380.8	977.1	691.315	693.322	457.257	7575.08	1	1	Tier 3 one-reaction											0	15	282	0.0617	2.963	4.091	2.489	2.69	1.384	1.985	1.329	2.812	1.352	1.933	3.737	2.313	4.6792	1.328	1.48	1.102	0.882	1.101	2.155	1.554	2.798	2.512	1.468	1.74	2.787	3.5873
1195	379.6	977.6	422.13	424.137	188.072	282284	1	1	Tier 3 one-reaction											0	1	135	0.0494	1.24	1.726	1.393	2.172	1.038	1.518	2.339	1.832	2.35	2.358	1.561	2.602	1.747	1.205	1.521	0.721	0.921	0.972	1.336	1.146	0.922	1.274	0.799	1.038	0.865	0.6276
1196	379.6	978	319.141	321.147	85.0822	387799	1	1	Unidentified														0.0494	2.824	5.474	1.943	2.887	0.758	0.927	1.207	1.583	1.364	0.702	2.768	1.283	2.303	0.908	1.292	0.413	0.399	0.725	0.689	0.627	0.989	1.18	1.677	1.433	0.911	0.1535
1198	380.8	980	762.352	764.358	528.294	8775.57	1	1	Tier 3 one-reaction											0	9	376	0.0494	2.132	3.733	3.341	2.023	0.76	1.473	0.457	0.597	0.811	2.028	1.189	0.584	2.129	1.3	0.679	0.93	1.191	0.777	0.328	0.908	1.164	0.751	0.295	0.526	0.678	1.6019
1199	381.7	980.4	647.234	651.248	180.125	10498.8	1	2	Tier 3 one-reaction											0	7	112	0.1358	0.1677	0.394	0.763	1.264	0.461	0.349	1.74	0.831	1.374	0.387	1.118	3.46	1.191	0.459	0.426	0.558	0.65	0.292	0.722	0.879	0.24	0.256	0.1314	0.47	0.1615	1.3324
1200	381.6	982.6	629.062	633.076	161.953	7167.18	1	2	Tier 3 only two-reaction											0	0	7	0.0494	1.792	1.928	1.937	1.591	1.626	1.466	1.731	1.402	1.782	1.808	1.752	1.157	1.508	1.341	1.662	2.521	1.548	1.754	1.649	2.014	2.326	1.728	1.825	1.701	1.89	3.4602
1202	381.8	983.3	808.91	810.917	574.852	9655.65	1	1	Tier 3 only two-reaction											0	0	1	0.1111	0.766	0.635	0.428	0.34	0.2653	0.288	0.436	0.2447	0.678	0.2456	0.306	0.207	0.2091	0.2141	0.404	1.748	1.228	0.742	0.729	0.956	1.312	1.123	1.18	1.111	0.945	1.8868
1205	382.8	984.4	512.27	514.276	278.212	54148	1	1	Tier 3 only two-reaction											0	0	25	0.1111	0.076	0.058	0.093	0.061	0.099	0.074	0.6278	0.128	0.139	0.117	0.064	0.211	0.07	0.232	0.068	1.1165	0.129	0.064	0.128	0.094	0.7777	0.134	2.195	0.114	0.381	1.215
1206	381.6	984.8	395.146	397.153	161.088	34865.4	1	1	Tier 3 only two-reaction											0	0	51	0.0617	0.569	0.439	0.756	0.52	0.612	0.803	0.634	0.637	0.562	0.505	0.797	0.704	0.788	0.956	0.823	1.321	1.485	1.147	0.798	1.173	0.853	1.302	1.432	1.259	0.97	0.4541
1207	382.8	985.4	808.835	810.841	574.777	8762.71	1	1	Tier 3 only two-reaction											0	0	1	0.0741	0.752	0.402	0.301	0.409	0.2956	0.389	0.431	0.518	0.308	0.2736	0.456	0.1841	0.6945	0.2385	0.524	1.448	1.299	0.885	0.955	1.01	1.275	0.829	1.351	0.871	0.752	0.657
1208	382.7	986.1	395.11	397.116	161.051	33855.5	1	1	Tier 2						AXA02334000		3-Formyl-6-hydroxyindole	8.76	14				0.0123	0.561	0.448	0.766	0.606	0.646	0.74	0.656	0.514	0.63	0.418	0.777	0.61	0.782	0.984	0.862	1.089	1.331	0.975	0.832	1.193	0.872	1.265	1.142	0.966	1.099	1.126
1209	383.8	987.2	336.052	338.059	203.988	5685.5	2	2	Tier 3 only two-reaction											0	0	32	0	0.594	0.559	0.566	0.407	0.506	0.795	0.697	0.467	0.404	0.617	0.423	0.446	0.928	0.575	0.809	1.279	1.671	0.985	1.191	1.038	1.06	1.031	1.383	0.986	1.525	2.058
1210	383.8	987.2	512.222	514.228	278.163	40829.9	1	1	Tier 1	AXA01199000	HMDB0028914	Isoleucyl-Phenylalanine	0.86	17									0.0123	0.076	0.5	0.69	0.819	0.108	0.106	0.538	0.119	0.448	0.077	0.474	0.077	0.2761	0.571	0.122	1.1	0.51	0.069	0.391	0.355	0.093	0.144	2.006	0.603	0.358	0.699
1211	382.7	987.4	379.132	381.139	145.074	75395.1	1	1	Tier 3 zero-reaction											6	54	511	0	0.731	0.544	1.244	1.184	1.268	0.464	1.478	0.831	0.6	0.282	1.475	1.941	0.874	1.532	0.765	1.091	1.575	0.578	1.177	1.168	0.558	0.727	0.387	0.858	2.236	1.216
1212	382.7	989	358.111	360.117	124.053	12679	1	1	Tier 2						AXA00645000	C17467	4-Hydroxybenzyl alcohol	0.34	9.6				0	0.856	0.719	0.618	0.791	0.777	0.728	0.892	0.641	0.738	0.478	0.49	0.757	0.66	0.473	0.437	0.409	0.432	0.68	0.905	0.802	1.211	1.055	0.782	0.802	1.12	0.991
1213	382.7	989.2	399.102	401.108	165.044	8863.21	1	1	Tier 3 zero-reaction											3	17	293	0.0123	1.219	2.163	0.921	1.192	1.068	0.8	0.748	0.941	1.131	0.813	0.888	1.162	0.762	0.8	1.106	0.749	1.084	1.102	0.68	1.133	0.762	0.518	0.811	0.596	0.346	0.94
1214	383.8	989.5	432.111	434.118	198.053	7831.33	1	1	Tier 2						ABA00559000	C10833	Isomer 1 of Syringic acid	0.38	96.5				0.1481	0.2581	7.89	0.238	0.204	0.212	0.1791	0.2147	0.1841	0.561	0.49	0.362	1.208	0.1573	0.161	0.262	0.336	0.292	0.34	0.415	0.452	1.159	3.613	0.467	1.173	1.473	1.738
1215	382.7	989.5	349.158	351.164	115.1	81841.8	1	1	Tier 3 one-reaction											0	21	290	0	0.624	1.286	1.461	0.638	0.986	1.717	0.714	1.614	0.659	1.408	1.812	1.496	0.594	1.23	0.601	0.634	0.585	0.662	1.871	1.193	2.08	1.976	0.486	0.826	2.313	1.839
1216	382.8	989.5	345.057	347.064	221.998	6399.68	2	2	Tier 3 only two-reaction											0	0	32	0	0.568	0.564	0.623	0.437	0.609	0.601	0.53	0.822	0.563	0.667	0.501	0.456	1.289	0.539	0.826	1.663	1.474	1.462	1.239	1.01	0.952	0.774	1.531	1.067	1.347	1.405
1217	384.7	989.8	296.566	298.572	125.014	800136	2	2	Tier 3 zero-reaction											1	5	23	0	0.489	0.45	0.625	0.342	0.437	0.583	0.611	0.58	0.505	0.545	0.407	0.466	1.117	0.651	0.551	1.698	1.516	1.179	1.208	1.159	1.06	1.058	1.438	1.063	1.359	1.556
1218	387.7	989.9	291.08	293.087	57.0215	176452	1	1	Tier 3 one-reaction											0	5	240	0	1.145	1.132	1.041	1.005	0.794	0.874	0.924	0.927	1.64	1.189	1.031	0.593	0.884	0.781	0.898	0.735	1.003	1.047	1.209	0.909	1.081	1.243	0.987	0.984	1.023	0.572
1219	384.7	990.6	297.565	299.571	127.013	122227	2	2	Tier 3 only two-reaction											0	0	24	0	0.543	0.516	0.68	0.353	0.383	0.678	0.667	0.613	0.505	0.586	0.437	0.48	0.949	0.588	0.593	1.71	1.565	1.234	1.308	1.151	1.024	1.096	1.47	1.083	1.359	1.602
1220	383.8	990.7	363.137	365.144	129.079	62782.5	1	1	Tier 2						AAA00728000	C00408	L-Pipecolic acid / D-Pipecolic acid	0.99	190.3				0	0.678	0.493	0.542	0.527	0.592	0.637	0.519	0.584	0.425	0.427	0.59	1.057	0.409	0.853	0.674	0.763	1.003	0.847	0.563	0.844	0.686	0.628	0.872	0.95	0.982	0.828
1221	383.7	992.5	397.062	399.067	163.004	14419.4	1	1	Tier 3 only two-reaction											0	0	20	0	1.391	1.479	1.825	1.042	1.189	1.11	0.82	0.816	0.346	0.794	0.462	0.588	0.495	0.352	0.705	1.267	1.182	1.103	1.009	0.93	0.79	0.774	0.742	0.847	1.173	1.207
1222	384.7	992.6	410.138	412.144	176.079	17627.3	1	1	Tier 3 one-reaction											0	13	397	0	1.673	0.814	0.308	0.413	0.462	0.423	0.521	0.433	0.654	0.41	0.385	0.441	0.391	0.474	0.941	0.54	0.597	0.576	0.36	0.531	0.585	0.556	0.501	0.411	0.553	0.559
1224	384.7	992.9	322.098	324.104	176.079	794336	2	2	Tier 3 one-reaction											0	11	309	0	2.547	0.826	0.515	0.849	0.477	0.567	0.615	0.665	1.35	0.771	0.665	0.628	0.473	0.562	1.191	0.471	0.804	0.644	0.62	0.63	0.757	0.637	0.58	0.496	0.678	0.557
1225	384.7	993.5	425.116	427.123	191.058	138464	1	1	Tier 2						AAA01010000	C05635	5-Hydroxyindoleacetic acid	0.15	88.1				0	0.267	0.437	0.994	0.273	0.518	0.439	0.724	0.549	0.232	0.17	0.453	1.021	0.582	0.697	0.301	0.711	0.596	0.46	0.994	0.955	0.522	0.759	0.678	1.352	0.52	0.918
1226	383.7	994.7	386.105	388.112	152.047	1.08963e+06	1	1	Tier 1	AAA00884000	C05593	3-Hydroxyphenylacetic acid	0.67	8.5									0	4.169	4.925	1.091	4.586	0.551	1.048	2.219	0.581	1.61	1.488	0.795	1.127	4.128	1.713	0.436	0.395	0.587	0.645	0.805	0.833	0.693	0.61	0.657	0.707	0.404	0.335
1227	384.9	996.5	348.629	350.636	229.141	27857	2	2	Tier 3 one-reaction											0	3	73	0	0.432	0.435	0.403	0.867	2.019	0.889	1.424	1.33	0.511	0.537	0.948	1.887	0.485	2.422	1.066	0.509	1.036	1.101	0.556	1.196	0.679	0.675	0.999	1.017	0.566	0.734
1228	385.9	997.8	596.727	598.734	362.668	275278	1	1	Unidentified														0	0.712	0.707	0.418	0.247	0.116	0.357	0.408	0.189	0.354	0.319	0.305	0.195	0.198	0.138	0.336	1.555	1.584	0.723	0.8	1.089	1.278	1.237	1.282	0.911	1.041	0.535
1229	387.9	998.7	348.629	350.636	114.571	16508.3	1	1	Unidentified														0	0.432	0.435	0.403	0.886	2.019	0.889	1.424	1.237	0.511	0.537	0.948	1.887	0.485	2.462	1.066	0.509	1.036	1.101	0.556	1.196	0.679	0.675	0.999	1.034	0.566	0.734
1230	385.7	998.9	319.076	321.083	170.036	11722.4	2	2	Tier 3 one-reaction											0	3	218	0.0123	0.617	0.6	0.757	0.69	1.448	1.064	1.158	1.363	0.982	1.128	1.001	1.182	0.759	2.019	1.157	0.509	0.834	0.826	0.666	0.723	0.708	0.675	0.725	0.903	0.484	0.614
1231	386.7	1000	344.603	346.61	221.089	9078.16	2	2	Tier 3 zero-reaction											7	53	750	0	1.11	1.661	0.921	1.554	0.884	1.424	1.695	1.279	1.517	2.045	1.064	2.027	1.2	0.912	1.319	0.652	0.697	0.877	0.935	0.812	0.954	0.897	0.69	0.789	0.719	0.62
1232	385.7	1000.6	328.081	330.088	188.046	11670.7	2	2	Tier 3 one-reaction											0	6	165	0	0.64	0.658	0.825	0.854	1.39	0.922	1.098	1.106	0.839	1.268	1.091	1.355	0.804	1.636	1.301	0.58	0.732	0.99	0.599	0.793	0.673	0.71	0.824	0.843	0.575	0.581
1233	387.9	1001.2	366.147	368.154	132.089	20037.6	1	1	Tier 3 zero-reaction											2	17	243	0	1.705	1.441	1.632	1.748	2.369	1.595	1.958	1.845	1.745	2.367	2.004	1.59	1.619	2.755	2.119	1.891	1.704	1.823	1.463	1.694	1.955	2.07	1.873	1.853	1.917	2.54
1234	387.9	1002.8	375.106	377.113	282.095	4569.38	2	2	Tier 3 zero-reaction											1	31	623	0	1.391	1.291	0.857	1.087	1.202	1.888	0.825	1.592	1.064	1.402	0.882	0.432	0.598	0.762	0.999	1.486	1.764	1.198	1.464	1.361	1.542	1.349	1.378	1.48	0.819	1.251
1235	386.7	1003.3	306.079	308.086	72.021	8110.11	1	1	Tier 3 zero-reaction											2	27	455	0.0247	0.568	0.768	1.339	0.856	0.965	1.127	1.146	1.723	1.296	1.234	1.198	1.419	1.554	1.617	1.366	2.221	1.154	0.664	1.881	1.452	1.11	1.103	0.719	1.081	1.123	1.942
1236	386.7	1003.4	343.121	345.128	218.126	16040	2	2	Tier 2						AAA00750000	C04020	D-Lysopine	1.48	7.6				0	0.59	2.684	0.747	0.99	0.704	0.507	0.818	0.674	0.711	1.194	0.976	0.843	1.71	0.956	0.527	0.868	1.165	1.013	0.901	0.834	1.101	0.63	0.873	1.026	2.115	0.708
1237	386.7	1003.7	352.067	354.073	118.008	14853	1	1	Tier 3 one-reaction											0	3	82	0.0123	0.923	0.815	0.84	1.165	1.433	1.661	1.273	1.702	1.253	0.903	1.026	0.986	0.66	1.464	1.169	0.771	1.146	1.074	0.882	1.464	1.06	0.954	1.218	1.223	0.705	0.999
1239	388.8	1006.3	363.652	365.659	129.594	11194.4	1	1	Unidentified														0	1.265	3.901	1.128	1.18	1.96	1.094	1.372	0.955	0.953	1.731	2.024	1.616	1.612	1.776	1.111	0.834	0.835	0.955	0.903	0.655	0.91	0.814	1.15	0.755	0.692	0.548
1240	387.7	1007.1	313.11	315.117	158.104	15319.4	2	2	Tier 3 one-reaction											0	6	216	0	1.624	1.665	0.625	0.624	0.339	0.508	0.611	1.045	1.857	1.931	1.396	1.815	0.49	0.724	0.779	0.379	0.849	0.925	1.364	0.721	0.929	1.146	1.052	1.081	1.132	1.087
1241	388.8	1007.5	439.136	441.142	205.077	37289	1	1	Tier 3 one-reaction											0	9	185	0	1.269	0.475	1.115	1.297	2.769	1.526	1.096	1.932	0.421	0.363	0.601	1.875	1.049	2.392	1.42	1.168	1.155	1.566	0.9	1.44	1.557	0.782	1.047	1.277	0.816	2.038
1242	388.9	1009.9	406.179	408.186	172.121	9640.25	1	1	Tier 3 one-reaction											0	6	149	0.0247	0.837	0.632	0.891	0.701	0.958	1.255	0.768	0.792	0.331	0.355	0.9461	1.284	0.499	1.591	1.246	0.463	0.986	1.397	0.512	0.646	0.837	0.536	1.005	1.16	0.896	1.181
1243	388.8	1010.2	356.645	358.651	245.173	11597.4	2	2	Tier 2						AXA01405000		Isomer 1 of Valyl-Lysine	2.04	74.6				0	1.118	0.936	1.208	1.06	1.674	1.243	1.061	1.22	0.627	0.774	1.018	1.391	1.764	2.558	1.158	0.55	1.116	0.87	0.803	1.02	0.473	0.67	0.985	1.017	0.929	0.589
1244	388.8	1010.9	419.154	421.16	185.095	32462.1	1	1	Tier 3 only two-reaction											0	0	36	0	0.613	0.637	0.778	0.399	0.376	0.548	0.577	0.468	0.271	0.536	0.376	0.606	0.658	0.549	0.46	0.477	0.85	0.693	0.805	0.672	0.874	1.021	0.798	0.885	0.955	0.37
1245	388.8	1011.5	396.111	398.118	162.053	16483.3	1	1	Tier 3 zero-reaction											5	77	620	0	0.843	1.216	1.145	1.712	0.787	0.97	1.441	1.317	1.55	1.393	1.13	1.961	1.112	1.03	1.111	0.838	0.872	0.888	1.2	1.079	0.805	0.931	0.745	0.93	0.684	1.05
1246	389.8	1012.8	357.1	359.107	246.084	6822.78	2	2	Tier 3 zero-reaction											2	20	328	0	1.056	2.345	0.998	0.957	0.794	0.828	0.936	0.58	1.366	1.579	1.58	0.436	0.52	0.676	0.931	0.415	0.575	0.89	0.885	0.649	0.906	0.804	0.739	0.758	0.468	1.004
1247	390.9	1013.5	362.116	364.123	256.116	7110.33	2	2	Tier 2						AXA00618000	C04441	2-(3-Carboxy-3-aminopropyl)-L-histidine	1.67	163.7				0	0.364	0.387	0.335	0.3	0.477	0.685	0.529	0.719	0.883	0.624	0.523	0.504	0.658	0.703	0.779	1.682	0.996	0.909	0.513	0.657	0.979	0.497	1.072	0.62	0.702	1.503
1248	395.9	1013.6	335.142	337.149	101.084	36160.8	1	1	Tier 3 one-reaction											0	20	342	0	1.153	0.847	1.073	0.961	1.507	1.256	1.28	1.331	0.738	0.769	0.949	1.223	0.906	1.375	1.354	0.836	1.058	1.039	1.102	1.098	0.655	0.825	0.986	0.868	0.836	1.216
1250	390.8	1014.4	450.148	452.153	216.089	7079.36	1	1	Tier 3 one-reaction											0	9	167	0.037	0.545	1.902	1.003	0.968	0.633	0.24	0.677	0.968	0.302	0.3808	0.265	0.515	0.889	1.127	0.355	0.957	0.729	1.065	0.858	1.173	1.414	1.227	0.932	0.976	0.97	0.758
1251	390	1015.2	329.105	331.112	190.094	7517.23	2	2	Tier 2						AFA00114000	C20914	Tabtoxin biosynthesis intermediate 4	2	158.4				0	0.82	0.901	0.682	0.521	0.485	1.373	0.523	2.272	1.124	0.824	1.943	1.117	0.446	0.675	1.791	0.667	0.617	0.591	0.823	0.778	0.588	0.511	0.744	0.648	1.082	1.411
1252	390.9	1016.4	450.129	452.136	216.07	7254.33	1	1	Tier 3 only two-reaction											0	0	14	0.1235	0.234	1.664	0.541	0.423	0.666	2.986	0.795	0.547	0.494	0.494	0.274	0.262	0.543	0.534	0.377	1.164	0.875	1.653	2.001	1.354	0.979	1.173	0.794	0.934	1.106	1.407
1253	390.8	1017.2	480.159	482.166	246.1	14361.1	1	1	Tier 2						AXA03944000		Isomer 1 of cyclic 6-Hydroxymelatonin	0.12	71				0.0123	1.758	2.382	1.294	0.718	0.909	0.357	1.554	0.307	1.476	0.875	2.673	0.464	3.094	0.623	0.1099	0.453	0.753	0.211	0.656	0.53	0.449	0.272	0.639	0.686	0.769	0.557
1254	390.8	1017.4	469.179	471.186	235.121	7961.56	1	1	Tier 3 one-reaction											0	7	121	0	1.066	1.27	1.233	1.265	1.392	2.064	1.264	1.652	1.072	1.108	1.082	1.567	1.123	2.264	1.598	0.62	0.865	0.911	1.148	1.098	0.602	0.855	1.029	0.993	0.906	1.148
1255	392	1019.7	393.068	395.074	159.01	403818	1	1	Tier 3 one-reaction											0	1	55	0.321	0.219	0.172	0.013	0.0345	0.736	5.976	0.128	9.185	5.27	3.796	6.796	5.995	0.0083	1.01	8.265	0.0202	0.0116	0.01	0.0115	0.0127	0.014	0.011	0.02	0.01	0.013	0.0219
1257	391	1020.1	411.137	413.144	177.079	12572.4	1	1	Tier 2						AXA00710000		1,2-Dehydrosalsolinol	0.09	35.5				0	1.551	1.535	0.787	1.327	0.512	0.849	0.514	0.629	0.473	1.314	7.907	0.293	0.542	0.381	1.024	2.39	0.617	0.864	1.707	1.287	1.494	0.939	1.092	1.064	1.607	1.273
1259	391.8	1021.3	341.621	343.628	215.126	26261.5	2	2	Tier 3 one-reaction											0	1	104	0	0.076	0.08	0.079	0.119	0.165	0.302	0.142	0.167	0.098	0.087	0.062	0.161	0.081	0.251	0.108	0.236	0.176	0.134	0.166	0.345	0.121	0.174	1.412	0.163	0.191	0.32
1260	392.8	1022.3	363.101	365.107	129.043	13582.8	1	1	Tier 3 zero-reaction											5	28	357	0	0.915	0.601	1.269	0.701	1.095	0.969	0.794	0.867	0.646	0.516	0.803	1.203	0.709	1.081	0.936	1.543	1.601	1.252	1.114	1.25	1.178	0.993	0.904	1.343	1.194	1.825
1261	392.8	1022.3	494.175	496.181	260.116	103213	1	1	Tier 3 one-reaction											0	8	98	0	0.855	0.474	1.302	0.352	1.373	1.017	0.688	0.907	0.111	0.339	0.403	1.487	0.742	1.158	0.743	1.047	1.617	1.524	0.962	1.239	1.499	1.107	1.283	1.432	1.169	1.258
1262	393	1022.5	372.09	374.096	138.031	34323.4	1	1	Tier 2						ABA00593000	C18316	2-Hydroxy-5-methylquinone	0.45	12.4				0	1.077	0.645	0.776	0.691	0.519	0.859	0.66	0.725	1.04	0.72	0.589	0.689	0.427	0.386	0.588	1.232	0.66	0.647	0.848	0.775	1.417	1.604	0.736	1.424	0.541	0.484
1263	393	1022.7	595.719	597.726	361.661	40336.7	1	1	Unidentified														0	0.707	0.796	0.468	0.212	0.128	0.387	0.45	0.214	0.322	0.344	0.343	0.159	0.192	0.176	0.369	1.432	1.383	0.714	0.72	0.965	1.384	0.889	1.097	0.907	0.781	0.723
1264	394	1022.8	629.003	633.016	161.893	6148.08	1	2	Tier 3 only two-reaction											0	0	1	0	1.871	1.952	1.993	1.718	1.498	1.617	1.975	1.381	1.777	1.607	1.81	1.125	1.445	1.466	1.986	2.668	1.587	1.685	1.46	2.058	2.298	1.66	1.977	1.688	1.777	2.402
1265	392.8	1024.5	391.168	393.175	157.11	57101.3	1	1	Tier 3 one-reaction											0	18	261	0	0.575	0.598	0.967	0.371	0.453	0.266	0.405	0.186	0.417	0.474	0.523	0.124	0.35	0.317	0.299	0.54	1.095	1.15	0.842	2.002	2.923	3.14	1.294	1.416	1.257	1.083
1266	393.8	1025.7	599.911	601.918	365.853	12479.5	1	1	Unidentified														0.0864	0.344	0.648	0.8	0.413	0.919	0.146	0.099	0.27	0.164	0.222	0.0966	0.082	0.088	0.832	0.0996	0.292	0.285	0.173	0.938	0.339	0.175	0.526	0.665	0.32	0.883	0.855
1267	394	1025.8	421.165	423.173	374.214	6856.5	2	2	Tier 3 one-reaction											0	1	87	0.1111	1.326	1.103	1.112	0.331	0.329	0.295	1.124	0.511	0.359	0.502	0.64	0.2363	0.315	0.279	0.6125	1.6219	0.642	0.448	0.649	1.3907	0.2501	0.991	0.677	0.674	0.237	1.644
1269	394	1028.4	402.1	404.107	168.042	105423	1	1	Tier 1	ABA00533000	C06672	Vanillic acid	0.87	12									0	0.135	0.629	0.095	0.222	0.077	0.09	0.076	0.064	0.372	0.536	0.203	3.644	0.285	0.093	0.1	0.638	0.322	0.241	0.186	0.22	0.428	0.94	0.434	1.382	0.556	6.695
1270	394.9	1028.4	311.082	313.089	154.048	58114.5	2	2	Tier 3 one-reaction											0	2	194	0	1.076	1.326	0.1	1.715	1.368	1.498	2.006	0.818	1.388	1.108	1.544	1.546	3.108	1.482	1.499	1.671	0.789	0.864	0.723	0.167	0.651	1.115	1.022	0.525	0.654	0.903
1271	394.9	1028.6	365.132	367.138	131.073	113671	1	1	Tier 3 zero-reaction											1	4	106	0	0.946	1.044	1.123	0.782	0.699	0.602	0.721	0.784	0.531	0.537	0.707	0.829	0.811	0.814	0.358	1.158	0.692	0.566	0.764	0.969	0.697	0.833	0.833	0.935	0.933	1.275
1272	394	1028.6	387.099	389.106	153.041	41912.8	1	1	Tier 2						AAA00999000	C00632	3-Hydroxyanthranilic acid	3.76	59.8				0.0123	1.155	1.34	3.2021	1.602	1.18	1.51	1.898	0.824	1.222	1.051	1.294	1.296	2.502	1.244	1.497	1.655	0.716	0.741	0.659	0.124	0.405	1.112	0.848	0.522	0.587	0.855
1273	393.8	1029	437.138	439.144	203.079	18747.5	1	1	Tier 3 one-reaction											0	36	575	0	1.191	1.524	1.25	1.668	0.885	1.229	1.361	1.424	0.916	1.886	1.059	1.716	1.09	0.741	1.274	0.614	0.823	0.856	0.827	0.886	0.889	0.849	0.732	0.746	0.822	0.745
1275	394	1029.5	287.56	289.567	107.004	4574.2	2	2	Tier 3 one-reaction											0	2	149	0	1.111	0.622	0.886	0.7	0.474	1	0.673	0.516	0.342	0.715	1.213	1.263	1.131	1.174	1.213	0.711	0.845	1.339	1.028	1.089	0.527	0.614	0.857	0.837	0.628	1.376
1277	394.9	1029.5	344.603	346.609	221.089	84685.8	2	2	Tier 2						AAA01709000	C02587	Pyrimidodiazepine	3.92	185.5				0	1.189	1.773	1.287	1.887	0.887	1.49	1.739	1.44	1.731	2.328	1.158	2.364	1.386	1.089	1.547	0.628	0.708	0.852	1.013	0.977	0.947	0.97	0.76	0.821	0.788	0.633
1278	394.9	1029.8	312.082	314.088	156.048	6582	2	2	Tier 3 only two-reaction											0	0	19	0.0123	1.198	1.35	0.221	1.486	1.288	1.587	1.997	0.902	1.626	1.208	1.689	1.671	3.009	1.422	1.523	1.573	1.084	1.015	0.798	0.301	0.495	1.086	0.783	0.949	0.676	1.067
1279	396	1030.5	515.04	517.046	280.981	240028	1	1	Tier 3 one-reaction											0	1	30	0	0.157	0.156	0.218	0.11	0.8	0.855	1.345	0.268	1.127	0.332	0.556	0.151	0.11	0.124	0.575	0.951	0.81	0.83	0.687	1.103	0.886	0.899	0.857	0.399	1.164	0.226
1280	394	1031.2	472.034	474.04	237.976	10639.4	1	1	Tier 3 only two-reaction											0	0	26	0	0.192	0.245	0.249	0.144	0.809	0.848	1.437	0.26	1.27	0.402	0.584	0.191	0.177	0.155	0.586	0.989	0.737	0.885	0.737	0.988	0.833	0.902	0.87	0.474	1.252	0.316
1281	394	1032	317.094	319.102	83.0357	26029	1	1	Unidentified														0	0.809	0.693	0.589	1.146	1.117	1.301	1.508	2.107	2.03	1.472	1.859	1.041	1.109	1.63	2.177	1.079	1.168	1.621	1.237	1.54	1.927	1.56	1.537	1.868	1.449	1.659
1282	395.9	1032.8	324.089	326.096	180.062	114742	2	2	Tier 2						APA00957000	C22137	Isomer 3 of 4-Chloro-L-lysine	6.67	56.5				0	0.591	1.19	1.245	1.899	0.821	0.822	1.902	1.645	1.772	1.511	1.227	3.078	1.514	0.924	0.833	0.616	0.749	0.631	1.036	1.009	0.484	0.72	0.464	0.737	0.505	0.631
1283	394.9	1033	355.637	357.644	243.157	93621.3	2	2	Tier 1	AXA01241000	HMDB0028959	Lysyl-Proline	1.78	26									0	0.653	0.468	0.646	0.96	2.364	0.943	1.321	1.386	0.517	0.409	0.926	2.683	0.529	2.891	1.201	0.576	1.218	1.181	0.857	1.808	0.612	0.743	1.068	0.993	0.877	1.374
1284	397.1	1035.5	450.068	452.074	216.009	6376	1	1	Tier 3 one-reaction											0	4	118	0	1.189	2.235	0.928	1.125	0.649	0.71	0.875	0.489	0.837	1.139	1.51	0.855	0.785	0.912	1.073	0.854	0.67	0.776	1.003	0.75	1.103	0.795	0.918	0.641	0.799	0.736
1285	397.1	1036.1	335.142	337.149	101.084	32792.4	1	1	Tier 3 one-reaction											0	20	342	0	1.167	0.872	1.082	0.954	1.509	1.315	1.266	1.312	0.744	0.775	1.025	1.199	0.909	1.377	1.354	0.862	1.123	1.035	1.107	1.103	0.701	0.884	0.97	0.896	0.839	1.238
1287	397.9	1038.5	564.074	568.088	96.9651	6086.53	1	2	Tier 3 only two-reaction											0	0	9	0	1.479	1.182	1.285	1.353	1.47	1.978	1.427	1.345	1.313	1.125	1.187	2.005	1.333	1.763	1.726	1.039	1.453	1.667	1.132	1.523	1.383	1.067	1.625	1.623	1.641	1.164
1288	398.1	1038.7	430.132	432.138	196.073	91082.3	1	1	Tier 2						AXA03886000		3-(3,4-Dihydroxyphenyl)-2-methylpropionic acid	0.64	15.9				0.0988	0.039	0.347	0.0306	0.2332	0.0244	0.0219	0.043	0.054	0.729	0.536	0.08	0.261	0.0352	0.0222	0.0795	1.049	0.247	0.928	0.147	0.635	0.379	1.122	0.116	0.326	0.186	0.427
1290	396.9	1039.7	365.152	367.159	131.094	16890.1	1	1	Tier 2						AXA00239000	C01933	Isomer 1 of Norleucine	2.75	193.1				0	1.416	1.065	1.385	1.333	1.241	1.155	1.025	1.465	1.002	1.255	1.421	1.338	1.148	1.711	1.233	1.021	1.334	1.116	0.854	1.121	1.063	1.063	1.14	1.085	1.642	1.227
1291	396.9	1039.9	376.096	378.1	142.037	19016.5	1	1	Tier 3 zero-reaction											1	8	287	0	1.779	0.605	1.715	1.155	1.583	0.674	0.975	0.871	0.434	0.454	0.956	0.487	0.647	1.14	0.722	5.119	1.163	1.364	0.912	2.276	1.513	1.121	1.997	1.688	2.012	6.909
1294	396.9	1040.3	372.09	374.096	138.031	996923	1	1	Tier 1	AAA00278000	C00156	4-Hydroxybenzoic acid	0.88	13.9									0	1.586	0.897	0.785	1.009	0.742	1.318	1.229	1.07	1.923	0.774	0.641	0.989	0.775	0.615	0.786	0.421	0.62	0.835	0.868	0.894	1.303	1.001	0.86	1.022	0.683	0.673
1295	398.1	1040.5	347.111	349.118	226.106	61639.8	2	2	Tier 2						AXA00705000	C06486	(6R)-6-(L-Erythro-1,2-Dihydroxypropyl)-5,6,7,8-tetrahydro-4a-hydroxypterin	1.47	91.5				0	1.764	1.151	1.42	1.313	1.626	0.909	0.982	0.737	1.95	1.426	1.008	0.77	1.146	1.785	1.509	2.946	1.138	1.188	0.692	1.184	1.52	0.945	1.834	1.165	1.991	2.145
1296	399.1	1040.8	460.165	462.171	226.106	67241.4	1	1	Tier 1	AXA00990000	HMDB0028689	Alanyl-Histidine	0.63	24.2									0	0.786	0.592	0.221	0.321	0.361	0.094	0.06	0.201	0.944	0.238	0.085	0.098	0.47	0.11	0.148	0.731	0.65	0.51	0.282	0.508	0.126	0.345	1.391	0.234	1.242	0.283
1300	399	1044.5	460.117	462.124	226.059	6224.82	1	1	Tier 3 zero-reaction											1	19	410	0	0.803	1.22	1.297	1.511	1.299	0.583	0.802	0.795	1.141	1.162	1.399	0.695	1.052	1.142	0.546	0.667	0.508	0.548	1.092	0.853	0.591	0.762	0.747	0.714	0.84	0.894
1301	397.9	1045.1	356.093	358.099	244.069	52098.8	2	2	Tier 3 zero-reaction											2	29	441	0	0.467	0.96	0.816	1.215	0.969	0.484	0.773	0.645	0.992	0.686	1.171	0.646	0.903	0.847	0.595	0.878	0.447	0.562	1.02	0.67	0.463	0.88	0.593	0.63	0.518	0.686
1302	400.1	1047.4	348.629	350.635	229.142	95847.1	2	2	Tier 3 one-reaction											0	3	73	0	0.421	0.439	0.392	0.711	2.025	0.979	1.272	1.225	0.606	0.575	0.736	1.954	0.431	2.558	1.043	0.459	1.156	1.04	0.405	1.066	0.814	0.537	0.993	1.116	0.591	0.684
1303	397.1	1047.7	325.089	327.096	182.062	21045.6	2	2	Tier 3 one-reaction											0	1	107	0	0.822	1.356	1.344	1.964	0.807	1.27	2.004	1.461	1.809	1.263	1.319	2.7	1.358	0.91	1.017	0.731	0.83	0.713	1.151	0.968	0.532	0.794	0.529	0.81	0.482	0.692
1304	399.1	1047.7	414.1	416.107	180.042	8041.07	1	1	Tier 2						AAA00921000	C12623	trans-2,3-Dihydroxycinnamic acid	0.62	2.2				0	2.259	1.3	1.293	1.734	1.605	1.448	1.247	1.21	1.72	0.8	0.764	1.069	1.14	0.933	1.089	1.154	0.87	1.429	1.067	1.475	1.581	1.056	1.268	1.205	0.73	1.247
1305	398.9	1047.8	409.121	411.128	175.063	19374.1	1	1	Tier 2						AAA00976000	C02298	Isomer 1 of N-Acetylindoxyl	1.33	35.8				0	1.095	1.003	1.095	0.579	0.878	0.855	0.901	0.783	0.738	0.582	0.888	1.205	0.958	1.086	0.613	1.027	1.088	1.054	1.2	0.922	1.097	1.095	1.163	1.253	1.162	1.096
1306	398.9	1048	364.613	366.62	261.11	12842.2	2	2	Tier 3 one-reaction											0	9	138	0.0123	0.75	0.567	0.719	0.508	0.634	1.013	0.824	0.852	0.774	0.2631	0.216	1.143	0.273	1.145	0.521	0.324	0.504	1.198	1.284	0.843	0.755	0.413	0.887	1.22	0.508	0.776
1308	400.1	1048.6	476.221	478.227	242.163	7469.38	1	1	Tier 3 one-reaction											0	4	62	0.0741	1.078	0.852	0.803	1.25	0.548	0.553	0.8053	0.645	0.451	0.502	1.3698	1.513	0.358	1.207	0.763	1.363	0.638	0.532	0.644	0.977	1.1883	0.373	1.992	0.812	1.59	2.229
1310	401	1051.1	307.111	309.118	146.106	2.02648e+07	2	2	Tier 1	AAA00739000	C00047	Lysine	1.22	2.9									0	0.983	0.624	1	0.939	1.877	1.023	1.034	1.18	0.774	0.884	1.102	1.488	0.845	1.723	1.194	0.604	0.888	0.878	1.228	1.123	0.575	0.908	0.851	0.829	0.763	0.785
1311	401.1	1051.1	380.163	382.17	146.105	48201.7	1	1	Tier 3 zero-reaction											4	23	199	0	1.039	0.648	1.042	0.905	1.764	1.034	1.119	1.156	0.808	0.86	1.149	1.276	0.826	1.541	1.158	0.632	1.027	0.962	1.22	1.136	0.663	0.941	0.938	0.865	0.809	0.885
1312	400	1051.5	327.624	329.63	187.131	8324.64	2	2	Tier 3 one-reaction											0	3	74	0	1.017	0.885	0.953	1.149	1.575	0.993	1.129	1.046	0.844	0.853	1.337	1.322	0.753	1.308	1.3	0.767	0.824	0.822	1.155	1.129	0.675	0.582	0.842	0.8	0.862	0.749
1313	402	1051.9	335.09	337.096	202.063	12807.7	2	2	Tier 3 only two-reaction											0	0	92	0	0.987	0.561	0.936	0.9	1.63	0.966	1.077	1.052	0.669	0.748	1.094	1.249	0.771	1.406	1.284	0.568	0.982	0.94	1.068	1.03	0.512	0.836	0.741	0.841	0.832	0.839
1314	404	1054	432.038	434.048	395.959	31358.6	2	2	Tier 3 only two-reaction											0	0	23	0	0.663	0.69	0.714	0.63	0.699	0.781	0.803	0.779	0.551	0.535	0.609	0.734	0.596	0.973	0.766	0.652	0.516	0.677	0.605	0.759	0.661	0.586	0.777	0.91	0.701	0.912
1315	402.2	1054.7	672.562	674.568	877.007	6229.23	2	2	Tier 3 only two-reaction											0	0	7	0.1111	0.76	0.7	1.0503	0.2522	0.2467	0.422	0.611	0.2276	0.257	0.589	0.267	0.2165	0.1945	0.5833	0.494	1.718	1.512	0.788	0.902	1.61	1.591	1.168	1.201	0.973	1.153	0.6186
1317	402	1055.4	324.089	326.096	180.062	272604	2	2	Tier 2						APA00957000	C22137	Isomer 4 of 4-Chloro-L-lysine	6.6	33.9				0	1.054	1.472	1.465	2.111	0.879	1.296	2.059	1.858	2.064	1.95	1.391	3.103	1.746	1.058	1.369	0.622	0.828	0.801	1.247	1.093	0.613	0.901	0.587	0.823	0.624	0.638
1318	402	1055.5	396.111	398.118	162.053	22836.8	1	1	Tier 3 zero-reaction											5	81	736	0	0.958	1.445	1.288	1.786	0.796	1.062	1.728	1.402	1.709	1.576	1.268	2.198	1.318	0.991	1.046	0.89	0.868	0.83	1.167	0.949	0.666	0.97	0.731	0.896	0.66	0.756
1319	402	1055.6	335.105	337.112	101.047	16603.9	1	1	Tier 3 one-reaction											0	29	442	0	1.101	0.714	1.624	1.108	2.004	1.135	1.166	1.234	0.488	0.394	0.683	1.732	0.9	1.733	1.453	0.928	1.297	1.2	0.879	1.177	1.084	0.983	1.255	1.37	1.51	1.31
1320	402	1055.7	407.163	409.17	173.105	581407	1	1	Tier 3 zero-reaction											4	29	349	0	1.259	0.659	1.624	1.251	2.154	1.182	1.23	1.283	0.401	0.517	0.633	1.686	0.871	2.007	1.629	0.854	1.193	1.43	0.82	1.138	1.062	0.785	1.284	1.306	1.358	1.14
1321	403.2	1055.9	602.917	604.923	368.859	37429.2	1	1	Unidentified														0.0741	0.201	0.057	0.068	0.0232	0.124	0.026	0.061	0.021	0.073	0.046	0.0246	0.0142	0.0179	0.0183	0.065	0.624	0.419	0.187	0.251	0.615	0.181	0.397	1.171	0.297	0.3	0.171
1322	403.2	1055.9	602.583	604.589	368.524	42201.2	1	1	Unidentified														0.0494	0.165	0.062	0.082	0.054	0.095	0.028	0.072	0.0233	0.068	0.045	0.052	0.0157	0.0199	0.0204	0.062	0.65	0.427	0.165	0.185	0.546	0.205	0.355	1.004	0.243	0.301	0.134
1324	403	1057.2	462.133	464.139	228.075	9901.61	1	1	Tier 2						AXA01748000		Benzyl salicylic acid	8.65	202.7				0	1.214	2.477	1.815	2.68	1.522	1.153	1.361	1.116	1.974	1.784	2.32	1.074	1.886	1.627	0.925	0.703	0.729	1.115	1.054	1.093	0.909	1.087	0.948	0.909	0.742	0.69
1325	405	1057.5	400.121	402.128	166.063	269233	1	1	Tier 1	AXA00324000	C01744	Desaminotyrosine	0.54	24.9									0.0123	0.112	0.078	0.058	0.04	0.037	0.15	0.226	0.054	0.677	0.546	0.696	0.05	0.11	0.204	0.0189	0.771	0.364	1.341	1.381	1.389	4.493	0.433	0.161	0.141	0.252	0.127
1326	403	1057.5	357.1	359.107	246.084	11851.9	2	2	Tier 3 zero-reaction											2	28	452	0	1.077	3.078	1.735	2.074	1.625	1.111	1.187	1.072	2.638	1.806	2.339	0.949	2.034	1.685	0.802	0.747	0.66	1.02	1.209	0.956	0.858	1.054	0.688	0.947	0.717	0.662
1327	403.2	1057.6	432.111	434.118	198.053	7251.45	1	1	Tier 1	ABA00559000	C10833	Syringic acid	0.07	28.4									0.1975	0.9372	1.392	0.3972	0.3404	0.3331	0.599	0.3583	0.3072	0.429	0.579	7.313	0.462	0.188	0.2688	0.321	0.8655	0.3656	0.3	2.1	0.307	0.525	0.692	0.676	0.653	0.4147	0.96
1328	404	1057.6	387.101	389.107	153.042	15673.1	1	1	Tier 2						AAA00999000	C00632	Isomer 1 of 3-Hydroxyanthranilic acid	0.34	30.8				0.0123	3.167	3.735	3.167	3.999	2.509	1.212	1.019	1.515	1.621	1.931	2.245	1.75	2.572	2.213	1.617	1.257	1.462	0.878	0.886	0.899	0.975	0.897	1.056	0.766	0.718	0.804
1329	404	1058.9	441.148	443.154	207.089	92375.8	1	1	Tier 3 zero-reaction											3	25	246	0	1.071	1.023	0.953	0.707	1.135	1.79	0.845	1.462	0.743	1.054	0.67	1.059	1.169	1.694	1.345	0.934	1.2	1.228	0.852	0.923	1.086	0.945	1.335	1.331	1.274	1.175
1331	404	1059.1	427.132	429.139	193.073	133817	1	1	Tier 3 zero-reaction											3	24	363	0	0.855	0.775	1.017	0.995	0.809	0.619	0.99	0.761	1.062	0.612	1.312	1.098	1.269	1.041	0.565	1.075	1.051	0.371	1.22	0.955	0.495	0.774	0.344	0.59	1.419	0.944
1332	404	1059.3	585.75	587.757	351.692	6588.67	1	1	Unidentified														0	1.304	0.893	1.058	1.007	1.638	0.677	1.395	1.296	0.731	1.014	1.042	1.147	0.72	1.582	0.9	0.812	1.025	0.827	1.433	1.075	0.61	0.816	0.799	0.777	1.105	0.655
1334	403	1059.7	266.084	268.091	32.0259	45810	1	1	Tier 3 zero-reaction											1	37	593	0	1.28	0.908	0.682	1.051	0.516	0.522	0.572	1.317	1.668	1.855	1.285	0.798	1.356	1.218	0.483	0.538	1.532	0.799	0.821	0.629	0.588	0.962	0.571	0.829	1.301	0.324
1335	404	1059.8	318.059	320.066	168.002	5155	2	2	Tier 3 one-reaction											0	2	16	0.0123	1.518	0.443	0.761	0.806	1.055	1.228	1.402	0.914	0.42	0.394	1.132	1.963	2.546	3.241	1.897	0.832	1.237	0.993	0.936	1.014	0.421	0.709	1.022	1.057	0.59	1.207
1336	404.2	1060	466.195	468.202	464.274	6374.2	2	2	Tier 3 one-reaction											0	13	433	0.0247	0.655	0.606	0.567	0.598	0.444	0.393	0.437	0.251	0.432	0.796	0.409	0.2917	0.216	0.3778	0.543	0.973	1.265	0.712	0.719	0.593	1.328	1.073	0.906	0.73	0.754	0.717
1337	406.1	1062	423.101	425.107	189.042	410961	1	1	Tier 2						AXA04543000		alpha-Cyano-4-hydroxycinnamic acid	0.12	71.2				0	1.446	1.296	1.295	0.64	0.815	0.93	0.741	0.697	0.268	0.734	0.583	0.523	0.746	0.696	0.604	1.148	1.51	0.927	0.737	1.112	1.563	1.063	1.26	1.123	1.299	0.997
1338	406.1	1063.6	271.082	273.089	74.0474	6170	2	2	Tier 3 one-reaction											0	4	203	0	0.509	0.767	0.684	0.426	0.521	0.702	0.387	0.368	0.632	0.554	0.563	0.427	0.514	0.893	0.678	0.546	1.293	0.623	0.711	0.774	0.969	0.59	0.73	0.81	1.008	0.559
1339	405.1	1064.1	469.154	471.161	470.191	14130.2	2	2	Tier 3 one-reaction											0	4	189	0.037	0.526	0.144	2.06	0.217	0.223	0.198	0.198	0.091	0.4712	0.291	0.239	0.269	0.333	0.227	0.109	3.293	1.779	3.917	1.591	1.009	1.673	0.21	0.598	0.249	0.165	0.324
1340	406.3	1064.2	469.154	471.161	235.096	17421.3	1	1	Tier 3 one-reaction											0	8	158	0.037	0.526	0.144	2.06	0.217	0.223	0.198	0.131	0.091	0.4712	0.291	0.239	0.269	0.333	0.227	0.109	3.293	1.845	3.917	1.591	1.009	1.673	0.21	0.598	0.249	0.165	0.324
1341	405	1064.3	437.138	439.144	203.079	10147.5	1	1	Tier 3 one-reaction											0	36	575	0	1.374	1.746	1.336	1.788	1.085	1.29	1.696	1.463	1.403	1.822	1.334	1.612	1.01	0.879	1.459	0.858	0.886	0.84	0.819	0.932	0.85	1.003	0.97	0.784	1.037	0.936
1342	406.1	1064.4	384.039	386.046	149.981	109115	1	1	Tier 3 only two-reaction											0	0	36	0	0.504	0.295	0.483	0.213	0.184	0.544	0.445	0.237	0.321	0.517	0.572	0.874	0.992	0.757	0.905	0.334	0.634	0.699	0.527	0.399	0.31	0.436	0.549	0.577	0.343	0.362
1343	406.1	1064.4	368.067	370.074	268.018	41938.4	2	2	Tier 3 one-reaction											0	1	69	0.0123	0.775	0.2132	1.097	0.37	0.587	0.41	0.718	0.276	0.24	0.259	1.557	1.033	2.184	1.211	0.854	1.51	1.314	0.391	1.023	0.923	0.272	0.857	0.343	0.68	1.435	1.08
1344	406.1	1064.6	369.067	371.073	270.017	9244.68	2	2	Tier 3 one-reaction											0	2	98	0	0.664	0.204	0.913	0.317	0.626	0.491	0.675	0.392	0.282	0.318	1.416	1.354	2.095	1.239	0.933	1.436	1.391	0.378	1.119	0.932	0.332	0.675	0.335	0.738	1.186	0.736
1346	407.3	1067.3	430.132	432.138	196.074	27575.9	1	1	Tier 2						APA00414000	C12205	5-Hydroxyconiferyl alcohol	1	1				0.2346	1.368	1.122	0.0344	0.0236	0.0231	0.0207	0.1363	0.0217	3.993	0.768	0.0565	0.147	0.1891	0.0222	0.0795	0.884	0.2088	3.949	0.1468	0.509	0.512	0.575	0.1213	0.31	0.172	0.383
1347	408.1	1068.3	335.142	337.149	101.084	31919.8	1	1	Tier 3 one-reaction											0	20	342	0	1.163	0.898	1.097	0.943	1.463	1.295	1.266	1.325	0.765	0.798	1.014	1.217	0.889	1.476	1.297	0.926	1.123	0.983	1.07	1.058	0.692	0.843	0.971	0.889	0.819	1.238
1348	407.2	1069.4	434.211	436.217	200.152	52269	1	1	Tier 3 one-reaction											0	1	64	0	1.461	1.225	0.822	0.587	0.336	1.095	0.544	0.718	1.413	1.556	0.896	0.43	0.455	0.78	1.105	1.005	0.732	0.911	1.272	0.744	1.149	1.228	1.948	0.939	1.295	1.999
1349	408.1	1069.8	380.142	382.149	146.084	53152.5	1	1	Tier 2						AXA01716000		1H-Indole-3-methanamine	0.89	159.2				0	1.246	1.282	0.835	0.887	0.486	0.928	0.641	0.986	1.798	1.326	0.761	0.562	0.922	1.08	0.826	0.387	0.752	0.54	0.769	0.517	0.619	0.769	0.72	0.609	0.586	0.414
1350	408.1	1070.1	414.099	416.107	180.04	17101.1	1	1	Tier 2						AXA02847000		3-(3,5-Dihydroxyphenyl)-2-propenoic acid	4.76	9.4				0	2.598	1.437	1.102	1.5	1.114	1.375	1.363	1.187	1.697	0.918	0.977	1.178	1.204	1.317	1.144	1.033	1.15	1.622	0.962	1.356	2.215	1.161	1.317	1.087	0.74	1.104
1352	409.1	1070.6	324.089	326.096	180.062	134595	2	2	Tier 2						APA00957000	C22137	Isomer 5 of 4-Chloro-L-lysine	6.82	18.7				0	0.98	1.385	1.402	2.136	0.839	1.254	2.142	1.796	2.059	1.906	1.375	3.289	1.655	1.087	1.364	0.685	0.878	0.796	1.294	1.122	0.626	0.954	0.607	0.883	0.588	0.66
1353	409.1	1070.7	308.11	310.117	148.103	164019	2	2	Tier 3 only two-reaction											0	0	8	0	1.144	0.688	1.167	1.09	2.048	1.187	1.182	1.306	0.823	0.941	1.215	1.574	0.951	1.892	1.382	0.65	1.031	1.034	1.369	1.179	0.63	0.961	0.918	0.963	0.841	0.857
1354	407.2	1071.4	370.11	372.117	136.052	7551.8	1	1	Tier 2						AAA00870000	C03765	4-Hydroxyphenylacetaldehyde	2.63	8.4				0	1.103	0.81	0.994	1.311	1.083	1.155	1.223	0.887	1.431	1.009	1.237	1.69	1.342	0.816	1.064	0.775	1.245	1.476	1.155	1.103	1.157	1.335	0.775	0.975	0.763	0.973
1355	409.3	1073	362.627	364.633	128.568	9463.4	1	1	Unidentified														0	0.918	0.581	0.323	0.55	0.989	1.458	0.619	1.254	0.831	0.7	0.395	0.487	0.417	0.544	0.759	0.711	0.796	0.794	0.757	0.747	0.296	0.423	0.778	0.676	0.469	0.574
1356	409.1	1073.9	375.106	377.113	282.095	16938.5	2	2	Tier 3 zero-reaction											1	31	623	0	1.454	3.388	1.161	2.431	1.339	1.079	0.922	1.061	2.354	2.466	2.209	0.727	1.693	1.056	1.193	0.713	0.741	0.73	0.895	0.662	0.929	0.807	0.833	0.625	0.577	0.467
1357	409.1	1074.3	298.087	300.094	128.058	158810	2	2	Tier 3 zero-reaction											1	16	273	0	0.673	1.148	1.063	0.525	0.655	1.032	0.371	0.504	0.187	0.473	0.252	0.515	0.241	0.321	0.369	0.663	0.843	0.787	0.38	0.437	0.421	0.243	0.478	0.543	0.444	0.642
1359	410.3	1075.2	705.289	707.296	471.231	8451.05	1	1	Tier 3 one-reaction											0	32	346	0.2346	0.28	0.36	0.458	0.0878	0.673	0.0771	0.0924	0.425	0.0716	0.0795	0.0929	0.0535	0.0677	0.94	0.0958	0.33	0.183	0.308	0.711	0.1039	0.143	0.328	1.367	0.092	0.676	0.962
1360	409.1	1075.2	335.052	337.058	100.993	9356	1	1	Tier 3 only two-reaction											0	0	69	0.0123	0.602	0.654	0.476	0.418	0.417	0.921	0.936	0.366	2.387	0.887	0.766	0.434	0.432	1.228	0.722	0.926	0.752	0.565	0.572	0.489	0.784	0.847	0.865	0.993	1.29	0.476
1361	410.3	1075.3	604.729	606.736	370.671	17514.5	1	1	Unidentified														0.4321	0.0501	0.0376	0.0462	0.0396	0.0387	0.0348	0.0417	0.06	0.0323	0.0359	0.0419	0.0241	0.0305	0.246	0.0432	0.0741	0.0425	0.0386	0.066	0.0469	0.0516	0.0389	1.712	0.0363	0.195	0.234
1362	408.3	1075.4	398.107	400.114	164.048	11384.2	1	1	Tier 2						AAA00925000	C02763	2-Hydroxy-3-phenylpropenoic acid	2.52	25.7				0.1728	0.5465	0.949	0.4198	0.3597	0.352	0.417	0.3786	0.7833	0.69	0.751	0.4214	0.69	0.464	0.3366	0.491	1.128	0.587	0.376	0.721	0.584	0.572	0.943	0.752	0.667	1.275	0.8137
1363	410.3	1075.5	328.097	330.104	188.078	10833.8	2	2	Unidentified														0	0.346	0.282	0.308	0.219	0.334	0.278	0.377	0.297	0.565	0.263	0.272	0.589	0.219	0.359	0.22	1.023	0.589	1.312	0.257	0.578	0.31	0.273	1.868	0.272	3.018	0.703
1365	410.3	1075.6	704.788	706.794	470.729	9874.57	1	1	Unidentified														0.2099	0.257	0.233	0.626	0.128	0.597	0.087	0.0525	0.131	0.0407	0.0452	0.0528	0.0304	0.0385	0.962	0.0545	0.0934	0.224	0.224	0.492	0.0591	0.0651	0.204	1.226	0.101	0.679	0.765
1366	410.3	1075.7	605.23	607.237	371.172	14153.6	1	1	Tier 3 one-reaction											0	5	300	0.3951	0.0828	0.078	0.311	0.1089	0.204	0.312	0.7536	0.99	0.0533	0.0593	0.0692	0.0399	0.0504	0.252	0.0714	0.1224	0.0702	0.0638	0.051	0.0774	0.0853	0.182	1.775	0.06	0.157	0.366
1367	410.3	1075.9	428.116	430.123	194.058	19693.2	1	1	Tier 1	AXA04420000	C10470	Isoferulic acid	0.01	26.5									0.0988	0.1412	0.727	0.1301	0.1115	0.1091	0.099	0.134	0.7961	0.221	0.315	0.6254	0.983	0.1075	0.2533	1.119	4.253	0.287	0.259	0.19	0.548	0.872	1.725	0.193	1.612	1.297	0.46
1368	410.3	1076.1	362.105	364.112	128.047	13632.9	1	1	Tier 2						ABA00393000	C11354	Isomer 1 of 2-Hydroxy-cis-hex-2,4-dienoic acid	1.43	59				0	0.364	0.772	0.262	0.489	0.205	0.193	0.473	0.252	0.36	0.413	0.383	0.268	0.588	0.437	0.832	6.231	0.728	0.391	0.303	0.399	0.509	0.698	0.808	1.917	0.295	0.388
1370	411.2	1078.2	420.067	422.072	186.008	31952.5	1	1	Tier 3 one-reaction											0	1	69	0	1.616	1.984	0.513	2.106	0.824	1.147	0.89	0.885	1.79	0.937	1.076	1.323	1.514	1.005	0.871	0.717	0.687	0.653	0.668	0.849	1.115	0.648	1.01	0.812	0.862	0.947
1371	411.2	1078.3	355.637	357.644	243.157	89910.5	2	2	Tier 1	AXA01297000	HMDB0029022	Prolyl-Lysine	1.7	3.1									0	0.579	0.449	0.595	0.876	2.204	0.85	1.165	1.174	0.518	0.39	0.926	2.029	0.451	2.183	1.046	0.493	1.248	1.296	0.821	1.765	0.652	0.737	0.832	0.967	0.756	1.161
1373	411.2	1079.1	389.116	391.123	310.115	186666	2	2	Tier 2						AXA00654000		gamma-Glutamyltyrosine	1.29	5.6				0	1.254	1.157	0.988	1.18	1.289	1.7	0.816	0.919	1.355	0.7	0.607	0.931	0.774	0.519	0.78	0.751	0.935	1.208	0.922	1.076	0.854	0.623	0.883	0.859	0.402	0.828
1375	410.3	1080.3	325.09	327.096	182.064	9240.15	2	2	Tier 3 only two-reaction											0	0	16	0	1.334	1.546	1.643	2.349	1.006	1.541	1.88	1.89	2.059	2.036	1.555	2.587	1.892	1.232	1.574	0.89	1.083	0.953	1.399	1.15	0.783	1.125	0.703	0.927	0.697	0.868
1376	413.2	1081.1	376.606	378.612	142.548	9605.09	1	1	Unidentified														0	2.27	2.98	1.634	5.052	1.776	1.646	1.218	1.62	2.232	3.801	2.447	1.184	1.523	2.09	1.345	0.663	0.587	1.675	1.339	0.699	1.673	1.086	0.908	0.73	0.82	0.999
1380	415.2	1081.9	356.645	358.651	245.173	9974.55	2	2	Tier 1	AXA01405000	HMDB0029132	Valyl-Lysine	1.59	2.9									0	0.599	0.421	0.662	0.441	0.85	0.614	0.666	1.044	0.614	0.622	0.626	1.053	0.451	1.627	0.647	0.373	0.719	0.513	0.623	0.5	0.275	0.505	1.749	0.62	1.071	0.798
1381	413.2	1082.9	334.109	336.117	100.051	10145.4	1	1	Tier 3 only two-reaction											0	0	4	0	1.658	0.703	0.818	0.855	0.631	0.675	0.835	0.725	1.017	1.116	1.516	0.674	1.785	0.457	1.382	0.602	0.647	0.759	0.658	0.4	1.013	0.758	0.88	0.708	0.781	0.631
1382	412.2	1083.2	346.158	348.165	112.1	279322	1	1	Tier 3 only two-reaction											0	0	94	0	1.114	0.928	1.097	1.098	0.692	0.708	1.225	0.876	0.953	0.934	0.855	0.988	0.738	0.956	1.139	0.415	0.649	0.644	0.674	0.611	0.7	0.616	0.811	0.845	0.785	0.462
1385	413.2	1083.9	293.095	295.102	118.074	515026	2	2	Tier 2						AAA00611000	C03283	Isomer 2 of 2,4-Diaminobutyric acid	0.81	135.9				0	3.165	1.607	1.176	1.695	1.04	0.923	0.97	0.698	3.479	2.292	0.861	0.877	1.532	0.712	1.387	0.516	1.081	0.891	0.769	0.658	1.282	1.08	0.815	0.864	0.866	0.543
1386	413.2	1084.1	294.095	296.101	120.074	42942.6	2	2	Unidentified														0	3.287	1.732	1.721	1.701	1.356	0.913	1.112	0.875	3.449	2.431	1.129	1.088	1.613	1.011	1.438	0.54	1.055	1.073	0.839	0.798	1.407	1.277	0.863	0.951	0.936	0.609
1388	413.2	1084.8	647.172	651.186	180.063	11014.8	1	2	Tier 2						APA00957000	C22137	Isomer 6 of 4-Chloro-L-lysine	5.73	4.5				0	1.198	1.871	1.518	2.404	1.005	1.511	2.22	1.954	2.501	2.224	1.56	3.553	1.872	1.319	1.521	0.781	1.053	0.994	1.457	1.295	0.769	1.098	0.635	0.952	0.815	0.863
1389	413.2	1084.9	356.106	358.113	122.048	15497.9	1	1	Tier 3 zero-reaction											1	9	170	0.1481	1.288	1.109	0.968	1.036	0.8118	0.836	0.8732	1.095	1.001	1.231	1.085	0.5057	0.6399	1.352	1.023	0.965	2.021	1.982	1.318	1.225	1.793	1.485	1.114	1.238	2.237	1.69
1390	413.2	1085.1	382.108	384.115	296.1	16066.7	2	2	Tier 1	AXA01374000	HMDB0029101	Tyrosyl-Aspartate	1.47	21.3									0	0.965	4.55	3.95	2.618	1.737	0.53	1.496	0.635	1.131	1.097	1.032	0.459	1.715	1.275	0.773	0.679	0.739	0.854	0.767	0.596	0.584	0.69	0.688	0.722	0.706	0.679
1391	415.2	1085.8	462.206	464.212	228.147	24734.1	1	1	Tier 3 zero-reaction											2	3	83	0	0.293	0.282	0.659	0.148	0.477	0.412	0.356	0.437	0.366	0.403	0.492	0.454	0.411	0.573	0.49	0.755	0.667	0.404	0.413	0.52	0.468	0.352	1.141	0.72	0.903	1.538
1392	413.4	1085.9	407.163	409.17	173.105	633399	1	1	Tier 3 zero-reaction											4	29	349	0	1.097	0.697	1.236	0.878	1.498	1.333	1.206	1.314	0.389	0.641	0.706	1.643	0.916	1.858	1.603	0.765	0.888	1.254	0.764	0.927	1.076	0.798	1.493	1.316	1.511	1.118
1393	414.2	1086.3	400.12	402.127	166.062	12660.9	1	1	Tier 1	AXA00324000	C01744	Isomer 1 of Desaminotyrosine	2.24	3.9									0.0123	0.111	0.474	0.097	0.056	0.066	0.158	0.245	0.071	0.589	0.497	0.724	0.066	0.186	0.255	1.621	0.9	0.917	1.246	1.208	1.57	4.125	0.533	0.199	5.258	0.252	4.979
1394	414.2	1087.8	393.148	395.154	159.089	273946	1	1	Tier 3 zero-reaction											6	42	444	0	0.728	0.461	1.371	0.974	1.225	0.425	1.274	0.909	0.642	0.365	1.696	1.652	0.833	1	0.882	1.053	1.304	0.538	1.102	0.89	0.61	0.632	0.374	0.723	2.051	0.684
1398	414.4	1088.2	341.111	343.118	214.106	17092.1	2	2	Tier 3 one-reaction											0	1	160	0.0123	0.546	0.779	0.759	0.484	0.74	0.615	0.738	0.581	0.346	0.238	0.327	0.738	0.345	1.117	0.797	0.842	0.56	0.96	1.067	0.979	1.251	0.633	0.835	0.999	1.076	1.313
1402	415.2	1088.7	389.154	391.16	310.19	14060.1	2	2	Tier 3 one-reaction											0	12	174	0.037	0.855	0.859	0.866	1.078	1.149	1.2	0.836	1.122	1.331	0.878	0.909	0.854	0.899	0.95	0.954	1.16	1.206	1.288	1.149	1.253	1.351	1.035	1	1.224	1.229	0.9067
1405	415.2	1089.2	421.143	423.149	187.084	12294.9	1	1	Tier 3 zero-reaction											1	32	495	0.1852	0.719	0.542	0.3023	1.092	0.2535	1.632	1.859	1.083	0.863	0.743	0.613	2.085	0.1998	1.203	1.258	0.626	0.463	0.577	0.451	0.73	0.518	0.441	0.724	0.898	0.664	0.616
1408	416.3	1090.1	462.25	464.256	228.191	12926.9	1	1	Tier 3 only two-reaction											0	0	7	0.1358	1.0754	0.8074	0.459	0.297	0.364	0.7462	0.394	0.503	0.605	0.7698	0.338	0.483	0.368	0.817	1.1518	0.497	0.65	0.348	0.723	0.475	0.658	0.835	1.806	0.447	1.263	1.663
1412	416.4	1090.3	421.182	423.189	187.124	11864.4	1	1	Tier 3 only two-reaction											0	0	7	0.1975	0.0976	0.0733	0.23	0.919	0.612	1.703	1.038	0.816	0.916	0.7114	0.423	1.734	0.66	1.351	1.091	0.997	0.431	0.555	0.585	0.564	0.417	0.668	0.0765	0.971	0.67	0.993
1414	419.5	1090.5	332.096	334.102	98.0377	6964	1	1	Tier 3 one-reaction											0	14	383	0	1.266	1.563	1.174	1.5	0.788	1.748	1.039	1.404	1.851	2.304	1.51	1.197	0.789	1.176	1.209	1.379	1.233	1.038	1.123	1.188	1.272	1.294	0.912	0.964	1.039	1.821
1415	417.3	1090.7	346.191	348.198	112.132	109188	1	1	Unidentified														0.0123	1.372	0.903	1.057	0.967	0.696	0.767	1.148	0.784	1.068	1.004	0.786	1.01	0.744	0.821	1.219	0.352	0.631	0.566	0.693	0.606	0.662	0.633	0.767	0.755	0.757	0.394
1416	416.3	1091.3	501.162	505.176	34.053	186815	1	2	Tier 3 one-reaction											0	1	51	0.0123	1.718	1.278	0.974	1.009	1.039	0.926	0.986	0.891	1.343	0.974	0.968	1.057	1.129	0.843	0.888	0.795	1.051	0.891	0.84	0.936	1.309	0.964	0.999	0.932	1.14	0.879
1417	416.3	1091.8	529.75	531.757	295.692	7463.75	1	1	Unidentified														0.0123	1.568	1.246	0.978	0.874	0.946	0.843	0.938	0.869	1.274	0.845	0.819	0.949	1.08	0.744	0.772	0.924	0.987	0.661	1.016	0.786	1.234	0.926	1.107	0.775	1.257	0.785
1418	417.3	1092	282.088	284.095	48.0299	83031.7	1	1	Unidentified														0.0123	1.948	1.463	1.688	1.526	1.613	0.936	1.388	1.683	1.631	0.872	1.569	1.361	1.271	1.643	0.682	2.535	1.243	1.361	1.307	1.671	1.578	1.372	0.843	1.774	1.217	2.761
1419	416.4	1092.1	385.157	387.164	151.099	18120.6	1	1	Tier 2						AXA03906000		4-Hydroxyamphetamine	2.87	14.6				0.037	2.038	0.759	1.362	0.665	0.679	0.657	0.744	0.426	1.941	1.681	0.862	0.683	2.512	0.606	0.984	1.073	2.449	0.821	0.995	1.163	2.459	1.784	1.539	1.443	3.019	0.769
1421	417.4	1092.5	524.19	526.196	290.132	10587.7	1	1	Tier 3 one-reaction											0	1	98	0.3951	0.294	2.236	6.108	4.567	4.945	3.479	6.539	5.568	1.437	5.706	0.871	0.1732	2.741	0.67	0.478	0.4915	0.64	0.569	0.331	0.81	0.3424	0.637	0.564	0.6317	0.586	0.8236
1423	417.3	1092.7	327.673	329.68	187.229	51460.9	2	2	Tier 3 only two-reaction											0	0	8	0.0494	1.907	0.975	1.262	1.378	2.478	2.625	0.812	6.425	5.4	5.68	8.665	1.334	1.941	3.01	2.11	0.318	0.811	1.068	0.607	0.554	1.044	0.933	1.431	0.719	0.81	0.706
1425	419.3	1092.8	266.109	268.116	32.0511	28174.7	1	1	Unidentified														0.0123	1.231	0.94	0.678	0.996	0.517	0.566	0.608	1.321	1.669	1.837	1.309	0.78	1.319	1.249	0.471	0.598	1.5	0.814	0.902	0.66	0.665	0.951	0.624	0.889	1.276	0.294
1426	418.4	1092.9	613.272	617.286	146.163	10182.6	1	2	Unidentified														0.0247	1.088	0.637	1.246	1.132	1.83	1.108	1.136	1.179	0.986	0.972	1.175	1.481	0.852	1.792	1.236	1.4967	0.878	0.948	1.213	1.305	0.609	0.894	0.943	0.832	0.958	2.036
1428	418.3	1093	267.081	269.088	33.0226	60935.1	1	1	Tier 3 only two-reaction											0	0	2	0.0123	1.733	1.326	0.978	1.005	1.014	0.927	0.905	0.897	1.302	0.946	1.034	1.018	1.172	0.789	0.869	0.834	0.965	0.828	0.813	0.89	1.208	0.88	1.07	0.836	1.164	0.811
1429	417.3	1093.1	307.139	309.146	146.162	81249.5	2	2	Unidentified														0.0123	1.014	0.677	1.072	1.014	1.92	1.012	1.135	1.314	0.792	0.925	1.107	1.443	0.905	1.766	1.248	0.618	0.936	0.904	1.199	1.117	0.602	0.93	0.898	0.895	0.797	0.822
1430	419.3	1093.1	335.173	337.18	101.115	19646.4	1	1	Unidentified														0.0123	1.311	0.897	1.177	1.073	1.425	1.22	1.149	1.27	0.826	0.788	1.066	1.088	0.954	1.438	1.216	0.981	1.063	0.925	1.055	1.114	0.647	0.897	0.933	0.931	0.906	1.363
1432	416.5	1093.4	458.149	460.155	224.091	9428.22	1	1	Tier 3 zero-reaction											1	34	507	0.4198	0.817	0.5839	0.717	0.6145	0.6012	0.23	0.6468	0.5546	0.84	0.5566	0.6505	0.3745	0.4739	0.447	0.6708	1.011	0.6599	0.432	0.4792	0.7274	0.8012	0.6038	1.702	0.625	0.819	1.2517
1434	417.4	1093.6	385.121	387.128	151.063	16883.3	1	1	Tier 1	AAA01601000	C00314	Pyridoxine	1.66	13									0	1.613	0.86	1.113	0.751	0.801	0.557	1.068	0.772	3.072	2.502	1.353	0.664	3.408	0.483	1.625	1.126	1.607	0.873	0.868	1.119	1.42	1.565	1.581	0.981	1.485	1.17
1435	417.4	1094.3	587.777	589.784	353.718	11417.4	1	1	Unidentified														0.0494	0.678	0.652	0.393	0.284	0.1592	0.258	0.318	0.202	0.452	0.459	0.349	0.148	0.27	0.157	0.35	1.176	1.336	0.606	0.896	0.807	1.286	1.223	1.388	0.891	0.904	0.414
1436	418.4	1094.6	587.721	589.728	353.663	10136.9	1	1	Unidentified														0	0.576	0.58	0.441	0.313	0.176	0.393	0.483	0.232	0.304	0.416	0.479	0.106	0.229	0.101	0.363	1.377	1.28	0.516	1.246	0.926	1.57	1.308	1.295	0.893	0.837	0.467
1439	417.3	1095	672.375	674.382	438.317	248251	1	1	Tier 3 only two-reaction											0	0	139	0.0123	0.927	0.774	0.527	0.341	0.183	0.483	0.494	0.313	0.463	0.42	0.461	0.205	0.324	0.188	0.446	1.865	2.127	0.839	1.269	1.336	1.738	1.87	1.652	1.278	1.468	0.48
1440	417.3	1095	672.625	674.632	877.134	216059	2	2	Tier 3 one-reaction											0	1	46	0.0123	0.997	0.829	0.595	0.368	0.208	0.486	0.611	0.264	0.517	0.449	0.508	0.23	0.3	0.195	0.422	1.935	2.3	0.92	1.459	1.531	1.692	1.85	1.82	1.325	1.587	0.533
1443	417.3	1095.4	383.119	385.124	149.06	32329.5	1	1	Tier 3 only two-reaction											0	0	11	0	0.746	0.642	0.842	1.301	1.437	0.771	1.071	0.832	0.454	0.455	1.158	1.023	0.515	1.308	1.086	0.858	1.232	1.03	0.818	1.259	1.084	0.914	1.134	1.296	1.043	1.455
1444	418.3	1095.9	409.164	411.17	175.105	10421.9	1	1	Tier 3 only two-reaction											0	0	14	0.0247	0.67	0.456	0.94	0.676	0.536	0.824	0.738	0.615	0.759	0.635	1.115	0.841	0.841	0.946	1.157	1.377	1.874	1.51	1.279	1.464	1.059	1.54	1.59	1.501	1.732	1.346
1445	416.4	1096	672.312	674.318	438.253	246834	1	1	Tier 3 one-reaction											0	7	232	0	0.909	0.768	0.554	0.353	0.205	0.469	0.529	0.295	0.528	0.453	0.515	0.209	0.315	0.206	0.41	1.754	2.082	0.75	1.298	1.517	1.631	1.75	1.685	1.348	1.466	0.574
1447	416.2	1096.2	672.562	674.569	877.008	199231	2	2	Tier 3 only two-reaction											0	0	8	0	0.972	0.745	0.56	0.365	0.199	0.479	0.621	0.321	0.475	0.446	0.5	0.238	0.324	0.203	0.398	1.972	2.199	0.865	1.461	1.588	1.616	1.961	1.676	1.433	1.553	0.607
1448	416.4	1096.3	383.083	385.088	149.024	29051	1	1	Tier 3 only two-reaction											0	0	14	0	0.63	0.567	0.772	1.096	1.48	0.704	1.31	0.78	0.864	0.552	1.148	1.253	0.512	1.148	1.063	0.989	1.666	1.051	1.007	1.638	1.205	1.012	0.924	1.16	1.186	1.499
1449	418.3	1096.3	682.113	684.12	896.109	5751.17	2	2	Tier 3 one-reaction											0	1	44	0.3086	1.048	0.895	0.2621	0.468	1.1663	0.399	1.2546	0.446	0.371	0.374	0.508	0.1369	0.308	0.222	0.463	0.4205	1.853	0.926	1.334	1.4109	1.666	1.817	2.2	1.0939	1.073	0.4576
1450	418.3	1096.6	523.147	527.16	56.0372	13296.4	1	2	Tier 3 one-reaction											0	2	194	0.0123	2.693	1.483	1.461	1.759	1.379	1.386	1.25	1.349	1.628	1.18	1.374	1.411	1.445	1.221	1.476	1.541	1.613	1.402	1.392	1.335	1.84	1.535	1.527	1.58	2.021	1.687
1451	419.5	1096.8	283.06	285.066	49.0013	17691.9	1	1	Unidentified														0.0123	1.616	1.995	1.826	1.486	1.381	1.444	1.779	1.253	1.456	1.356	1.662	1.099	1.361	1.56	1.757	2.686	1.616	1.278	1.543	1.899	1.565	1.566	1.809	1.4	1.445	2.61
1452	418.5	1097.3	434.252	436.258	200.193	6631	1	1	Unidentified														0.0864	1.014	0.613	2.069	1.601	1.794	0.493	1.225	0.451	0.877	0.789	0.866	1.429	1.592	0.714	1.224	4.1218	0.713	0.419	0.843	2.333	0.675	1.058	2.274	0.728	0.814	2.6581
1455	419.3	1098.1	347.12	349.127	226.124	110342	2	2	Tier 3 only two-reaction											0	0	57	0.2716	0.696	0.775	0.525	0.635	0.352	0.539	0.3786	0.673	0.986	1.038	1.042	0.2193	0.691	0.805	0.91	0.6734	0.834	1.213	1.801	0.4258	0.924	2.604	1.003	0.795	2.219	0.7328
1457	420.3	1098.5	517.141	519.147	283.082	122218	1	1	Tier 2						AXA01445000		Avenanthramide 1p	3.97	174				0.0123	0.975	0.798	0.93	0.777	0.741	0.734	0.919	0.743	0.753	0.616	0.853	0.579	0.725	0.778	0.753	1.337	0.769	0.818	0.662	1.007	0.861	0.753	0.627	0.818	0.761	1.278
1459	417.4	1098.9	293.095	295.102	118.073	12603.8	2	2	Tier 2						AAA00611000	C03283	Isomer 3 of 2,4-Diaminobutyric acid	1.23	150.9				0	3.129	1.614	1.349	1.792	1.044	0.98	1.118	0.918	3.391	2.307	0.949	1.045	1.806	1.029	1.388	0.556	1.19	1.037	0.797	0.917	1.49	1.23	0.885	1.026	1.025	1.293
1461	420.3	1099.6	363.653	365.659	259.189	9612.79	2	2	Tier 2						AXA01197000		Isomer 1 of Isoleucyl-Lysine	1.22	65				0	1.44	0.707	1.337	1.057	2.159	1.255	1.375	1.528	0.458	0.589	0.803	2.121	0.841	2.419	1.5	0.463	0.884	0.87	0.793	1.173	0.541	0.721	1.084	1.047	0.858	1.159
1465	420.5	1100.2	347.087	349.094	226.058	97750.8	2	2	Tier 3 zero-reaction											1	18	326	0	0.771	1.058	0.61	0.567	0.765	0.668	0.656	0.806	1.094	1.167	0.989	0.444	0.789	0.786	1.091	1.158	1.031	1.262	1.752	0.681	1.175	2.63	0.948	0.751	2.152	0.997
1466	419.5	1100.7	660.975	662.981	426.916	16353.4	1	1	Tier 3 only two-reaction											0	0	7	0	0.907	0.925	0.629	0.339	0.207	0.395	0.496	0.337	0.481	0.393	0.476	0.174	0.232	0.221	0.438	2.221	1.614	0.715	1.008	1.569	1.428	1.241	1.523	1.164	1.139	0.745
1467	420.5	1100.9	660.641	662.648	426.583	14218.2	1	1	Unidentified														0.0123	0.626	0.808	0.549	0.345	0.205	0.35	0.549	0.308	0.468	0.292	0.457	0.174	0.34	0.168	0.4322	1.927	1.182	0.666	0.993	1.352	1.282	1.258	1.085	1.279	1.204	0.831
1468	416.2	1101.7	370.11	372.117	136.051	24189.7	1	1	Tier 2						AXA03060000		2'-Hydroxyacetophenone	3.21	11.2				0	1.146	0.79	0.774	1.04	0.712	1.151	0.904	0.756	1.208	1.052	0.999	1.183	1.193	0.618	1.021	0.598	0.89	1.177	0.808	0.775	0.913	1.003	0.774	0.695	0.702	0.787
1471	421.3	1102.8	342.095	344.102	216.073	20444.7	2	2	Tier 3 one-reaction											0	14	316	0.0494	0.1067	0.445	0.655	0.247	0.558	0.69	0.399	0.38	0.114	0.288	0.104	0.361	0.194	0.24	0.0921	0.447	0.432	0.83	0.684	0.434	0.359	0.32	0.332	0.657	0.413	0.653
1472	420.5	1103.1	661.555	663.562	854.994	9594	2	2	Tier 3 only two-reaction											0	0	10	0.0247	1.289	0.851	0.904	0.326	0.188	0.651	0.602	0.262	0.734	0.67	0.724	0.223	0.425	0.214	0.55	1.313	3.516	1.368	1.431	1.337	1.974	1.988	1.927	1.527	1.622	0.559
1474	421.3	1103.3	368.107	370.11	134.048	15719.2	1	1	Tier 3 one-reaction											0	1	105	0	1.499	1.23	0.715	0.414	0.567	0.27	0.469	0.585	0.26	0.409	0.549	0.11	0.508	0.336	0.236	0.886	0.611	0.186	0.346	0.62	0.822	0.473	0.537	0.377	0.663	1.869
1476	420.5	1104.3	661.305	663.312	854.494	14108.1	2	2	Tier 3 one-reaction											0	38	583	0	1.033	0.973	0.594	0.307	0.196	0.629	0.613	0.277	0.516	0.439	0.462	0.21	0.386	0.219	1.048	1.996	2.132	0.887	1.053	1.398	1.982	1.724	1.366	1.387	1.426	0.708
1477	420.5	1104.4	366.1	368.106	132.042	14971.9	1	1	Tier 3 zero-reaction											7	65	697	0	1.514	0.738	0.128	0.493	0.495	0.808	0.633	0.397	0.611	0.721	0.697	0.292	0.543	0.526	0.915	1.081	0.282	0.276	0.414	0.159	0.466	0.391	0.592	0.237	0.467	0.734
1478	420.5	1104.9	357.09	359.096	123.032	26399.1	1	1	Tier 2						AXA02635000		2-Hydroxy-4-imino-2,5-cyclohexadienone	0.93	170.2				0	1.092	2.601	0.825	0.388	0.895	0.823	0.701	0.802	1.595	1.592	0.77	0.823	1.144	1.123	0.821	0.93	0.923	1.213	1.18	0.946	0.957	1.076	1.104	0.94	0.892	0.96
1480	421.5	1106.6	308.084	310.091	74.0262	36077.1	1	1	Unidentified														0	1.028	0.932	1.021	1.014	0.935	1.05	1.073	1.302	1.072	1.072	1.024	0.696	0.972	1.226	0.991	1.371	1.448	1.184	1.542	1.492	1.296	1.106	1.02	1.189	1.333	1.243
1481	421.3	1107.1	280.091	282.099	46.033	22341.9	1	1	Unidentified														0.1605	0.971	0.88	0.8221	0.999	1.045	0.954	0.772	1.607	1.271	0.854	1.216	0.647	0.81	1.297	0.964	1.41	1.407	1.129	1.462	1.743	1.473	1.007	1.003	1.348	1.44	1.267
1484	421.3	1107.9	311.592	313.599	155.068	679811	2	2	Tier 3 zero-reaction											1	14	272	0	0.916	0.911	0.667	0.949	0.942	0.961	0.762	1.192	1.095	0.838	1.033	0.609	0.955	1.18	0.935	1.138	1.237	1.005	1.349	1.36	1.405	1.123	1.064	1.15	1.286	0.944
1486	421.3	1107.9	325.166	327.172	91.1076	7304.73	1	1	Unidentified														0	1.046	0.809	0.762	0.867	0.979	0.983	1.064	1.404	1.087	0.973	1.105	0.775	0.968	0.898	1.018	1.309	1.07	0.988	1.315	1.215	1.466	1.201	1.183	1.177	1.24	1.459
1487	421.3	1108	261.069	263.076	27.0106	219351	1	1	Unidentified														0	0.975	1.081	0.714	0.953	0.916	1.01	0.821	1.253	1.114	0.912	1.068	0.635	0.953	1.18	1.012	1.154	1.355	1.117	1.363	1.333	1.309	1.109	1.033	1.194	1.301	1.058
1488	421.3	1108.1	389.127	391.134	155.069	1.13041e+07	1	1	Tier 1	AAA00832000	C00135	Histidine	1.48	22.7									0	0.941	0.924	0.673	0.942	0.909	0.964	0.787	1.293	1.08	0.847	1.052	0.629	0.906	1.182	0.93	1.168	1.26	1.028	1.363	1.371	1.383	1.048	1.042	1.138	1.307	0.96
1489	421.3	1108.1	330.566	332.573	193.015	7086.35	2	2	Tier 3 one-reaction											0	3	80	0	0.934	0.837	0.791	0.948	1.014	0.961	0.753	1.353	1.121	0.813	1.084	0.73	0.944	0.956	0.871	1.375	1.676	1.188	1.485	1.387	1.528	1.103	0.97	1.339	1.422	1.194
1490	422.5	1108.3	312.592	314.599	157.068	71685.1	2	2	Tier 3 only two-reaction											0	0	19	0	1.055	1.121	0.793	1.017	0.962	1.047	0.928	1.455	1.165	0.892	1.194	0.649	1.034	1.251	1.137	1.347	1.475	1.209	1.493	1.406	1.686	1.26	1.22	1.29	1.486	1.155
1491	422.4	1108.6	339.571	341.578	211.025	6377.5	2	2	Tier 3 one-reaction											0	13	213	0	1.071	1.028	0.758	0.986	0.923	0.949	1.055	1.329	1.02	0.778	0.957	0.544	0.969	1.19	1.187	1.285	1.282	1.098	1.264	1.481	1.523	1.313	1.104	1.326	1.409	0.971
1493	424.4	1109.1	622.179	626.192	155.069	340133	1	2	Tier 3 zero-reaction											1	14	272	0	0.93	0.912	0.724	0.95	0.972	1.078	0.888	1.325	1.072	0.845	1.076	0.616	0.94	1.205	1.025	1.164	1.391	1.127	1.541	1.384	1.38	1.108	1.03	1.271	1.266	0.977
1494	424.6	1110.3	286.098	288.104	104.078	9742.88	2	2	Unidentified														0	0.854	0.985	1.047	1.112	1.267	1.146	1.686	1.505	1.631	1.772	1.405	1.337	1.289	2.406	1.997	0.646	1.333	0.992	1.034	0.896	1.06	1.033	1.084	1.215	0.961	0.587
1495	421.3	1110.5	307.11	309.117	146.104	40113.9	2	2	Tier 2						AAA00743000	C01186	(3S,5S)-3,5-Diaminohexanoic acid	2.54	49.1				0	1.04	0.703	1.005	1.018	1.832	1.066	1.075	1.174	0.81	0.893	1.117	1.383	0.897	1.699	1.232	0.65	0.981	0.925	1.261	1.085	0.628	0.921	0.913	0.864	0.811	0.848
1496	422.4	1110.6	385.098	387.103	151.039	28051.7	1	1	Tier 3 only two-reaction											0	0	133	0	1.379	1.014	1.853	1.603	1.447	1.04	1.36	1.136	1.431	1.101	1.486	1.397	1.248	1.734	1.504	1.134	1.334	1.505	1.187	1.421	1.125	1.235	1.255	1.202	1.626	1.278
1497	423.4	1110.8	285.098	287.104	102.079	102600	2	2	Tier 3 one-reaction											0	10	214	0	0.73	1.034	0.992	0.974	1.641	1.387	1.611	1.836	1.528	1.923	1.408	1.437	1.24	2.452	1.542	0.538	1.181	1.141	0.962	0.826	0.912	1.037	1.122	1.211	0.743	0.5
1498	423.5	1111.3	396.08	398.087	324.044	7427.77	2	2	Tier 3 one-reaction											0	7	164	0	1.167	0.371	0.8	0.666	1.2	1.758	1.458	0.924	1.778	1.254	2.488	2.659	3.472	2.42	3.871	0.644	0.665	0.732	0.593	0.947	0.483	0.625	0.847	0.741	0.553	0.964
1499	424.4	1111.5	335.141	337.148	101.083	19589	1	1	Unidentified														0	1.231	0.849	1.121	0.908	1.48	1.249	1.212	1.279	0.821	0.828	0.993	1.118	0.913	1.445	1.318	0.975	1.084	0.985	1.107	1.085	0.735	0.904	1.146	0.957	0.92	1.387
1500	423.4	1113.2	362.105	364.112	128.046	17610.3	1	1	Tier 2						ABA00393000	C11354	2-Hydroxy-cis-hex-2,4-dienoic acid	2.56	96.1				0	1.711	2.291	2.272	1.394	0.949	0.839	1.081	0.838	1.546	1.487	1.802	0.908	1.298	1.307	1.126	0.761	1.284	1.145	1.165	1.338	1.306	1.411	0.916	1.548	1.495	0.651
1501	423.5	1113.2	288.59	290.597	109.064	6830.83	2	2	Tier 3 one-reaction											0	2	161	0.0247	0.679	0.958	0.973	1.203	1.247	0.76	1.118	1.58	1.45	0.844	1.165	0.799	0.909	1.614	0.618	1.323	1.185	1.135	2.445	1.174	1.564	1.331	1.088	1.381	1.2	1.001
1502	424.6	1113.3	416.116	418.123	182.058	42055.4	1	1	Tier 2						AXA01641000	C10680	2',6'-Dihydroxy-4'-methoxyacetophenone	0.34	104.8				0.037	0.668	0.4293	0.446	0.499	0.7	0.726	0.613	0.032	0.283	0.93	0.287	0.378	0.494	0.541	0.4933	1.998	0.607	0.337	0.616	1.147	0.363	0.226	0.428	0.564	1.006	0.221
1503	423.4	1113.3	303.079	305.086	69.0211	182264	1	1	Tier 3 one-reaction											0	3	162	0	0.739	0.789	0.414	0.474	1.524	0.827	0.652	0.783	0.731	0.703	0.773	0.621	0.655	0.488	0.796	0.268	0.738	0.759	0.565	0.469	0.999	0.699	0.585	0.732	0.55	0.515
1504	426.4	1113.7	266.084	268.091	32.026	24975.6	1	1	Tier 3 zero-reaction											1	37	593	0	1.268	0.888	0.669	1.004	0.538	0.568	0.597	1.304	1.634	1.858	1.338	0.805	1.352	1.169	0.527	0.592	1.586	0.784	0.821	0.634	0.621	0.948	0.576	0.825	1.232	0.377
1505	423.4	1113.8	576.173	580.186	109.064	12606.2	1	2	Tier 3 one-reaction											0	2	161	0	0.47	0.702	0.854	0.946	0.966	0.841	1.152	1.499	1.523	0.95	1.347	0.816	0.992	1.296	0.634	0.888	1.214	0.998	2.259	1.191	1.15	1.218	0.71	1.465	1.013	0.833
1506	424.6	1116	368.008	370.014	133.949	10807.2	1	1	Tier 3 only two-reaction											0	0	3	0	0.727	0.632	1.403	0.375	0.519	1.02	0.896	0.472	0.689	0.909	1.787	1.372	1.829	1.37	1.979	0.749	1.933	1.371	1.208	1.065	0.655	1.269	1.166	1.299	0.764	0.684
1507	425.6	1116.4	472.109	474.114	238.051	5264	1	1	Tier 3 one-reaction											0	5	160	0	1.061	0.815	1.101	0.539	1.186	0.963	0.827	0.862	0.193	0.557	0.837	0.956	1.011	1.081	0.679	1.79	1.463	0.641	1.464	1.678	1.196	1.769	1.452	1.386	1.936	1.328
1508	424.4	1116.6	356.093	358.099	244.069	393996	2	2	Tier 3 zero-reaction											2	29	441	0	1.383	3.649	1.338	2.092	1.377	1.046	1.113	1.008	2.515	2.53	2.246	0.841	1.844	1.604	1.01	0.608	0.791	1.127	1.355	0.782	0.964	1.059	1.019	0.967	0.803	0.427
1509	425.4	1116.8	460.118	462.124	226.059	17901.9	1	1	Tier 3 zero-reaction											1	19	405	0	1.387	3.175	1.151	2.25	1.357	1.109	1.161	0.882	2.137	2.091	2.233	0.892	1.419	1.531	1.025	0.53	0.851	1.002	1.208	0.842	1.244	1.195	0.96	1.105	0.858	0.412
1511	425.4	1118.5	420.195	422.202	186.137	11078.8	1	1	Tier 3 one-reaction											0	4	105	0	1.025	0.683	1.076	0.69	1.276	1.139	0.763	1.083	0.327	0.402	0.506	1.46	0.519	1.498	1.499	0.441	0.988	1.196	0.437	0.649	0.793	0.525	1.008	1.075	0.86	1.181
1512	426.6	1118.7	258.084	260.091	48.0518	7263.11	2	2	Unidentified														0	1.47	1.113	0.608	0.546	0.376	0.303	0.63	0.819	1.629	0.958	1.653	2.026	0.518	0.836	0.371	0.425	0.366	0.459	0.945	0.674	0.645	0.906	0.754	1.227	0.875	1.203
1513	425.4	1119.5	257.085	259.091	46.0525	66612.2	2	2	Unidentified														0	1.219	1.12	0.55	0.336	0.276	0.23	0.519	0.746	1.427	0.883	1.374	1.872	0.495	0.627	0.383	0.348	0.329	0.382	0.996	0.704	0.537	0.778	0.698	0.974	0.894	0.923
1514	426.4	1120.8	646.803	648.809	412.745	21627.1	1	1	Unidentified														0	0.963	0.842	0.603	0.345	0.201	0.517	0.512	0.351	0.589	0.574	0.508	0.203	0.281	0.289	0.469	1.553	2.154	0.952	1.452	1.407	1.924	1.882	1.773	1.348	1.351	0.552
1515	427.4	1121.5	647.053	649.059	825.989	19407.2	2	2	Tier 3 only two-reaction											0	0	12	0	0.929	1.009	0.596	0.38	0.187	0.547	0.594	0.306	0.63	0.619	0.501	0.159	0.322	0.242	0.563	1.559	2.355	0.852	1.486	1.305	1.63	2.062	1.84	1.412	1.588	0.397
1516	426.6	1121.9	369.092	371.098	270.067	154408	2	2	Tier 2						APA00873000	C17238	S-(Hydroxyphenylacetothiohydroximoyl)-L-cysteine	0.6	66.8				0.2099	0.182	0.554	0.177	0.791	0.159	0.029	0.052	0.294	8.77	9.744	3.688	0.022	8.296	0.033	3.783	0.578	0.02	0.034	0.0148	0.0224	0.036	0.091	0.0188	0.059	0.029	0.116
1517	426.4	1124.1	393.184	395.191	159.126	91030.2	1	1	Tier 1	AXA00161000	HMDB0000991	2-Aminooctanoic acid	0.34	27.9									0	0.471	0.342	0.415	0.237	0.371	0.785	0.457	0.544	0.347	0.54	0.571	0.229	0.107	0.312	0.617	0.59	1.077	1.506	0.868	2.884	2.037	2.196	1.413	2.036	2.251	1.012
1518	428.5	1124.2	395.106	397.112	161.048	113710	1	1	Tier 2						AAA00970000	C05639	4,6-Dihydroxyquinoline	0.5	81.8				0	1.161	1.018	1.228	0.404	0.569	0.859	0.803	0.794	0.34	0.504	0.523	0.856	0.821	0.927	0.453	0.618	1.071	0.816	0.955	0.919	1.366	1.253	1.269	1.54	1.191	0.776
1519	426.4	1124.9	455.164	457.17	221.105	158873	1	1	Tier 3 one-reaction											0	16	156	0	1.537	0.99	1.456	1.266	1.813	1.698	0.82	1.441	0.835	0.838	0.63	1.374	1.208	1.847	1.49	0.741	1.364	1.39	0.973	0.904	1.206	0.828	0.913	1.046	0.81	1.113
1520	427.4	1125.4	372.615	374.623	138.557	8224.9	1	1	Unidentified														0.0123	0.818	1.055	1.013	1.319	1.007	1.198	1.556	1.167	1.119	0.797	1.066	3.532	0.811	1.589	1.247	0.8954	1.415	1.062	0.863	1.775	1.045	0.845	0.951	1.158	0.662	1.42
1521	427.6	1126.9	559.897	561.903	325.838	7436.92	1	1	Tier 3 only two-reaction											0	0	1	0.2099	0.349	0.211	0.2531	0.2169	0.232	0.353	0.2283	0.1957	0.1768	0.1965	0.2296	0.1322	0.1673	0.1712	0.2368	0.753	0.371	0.202	0.305	0.321	0.212	0.259	0.607	0.298	0.269	0.4418
1522	427.4	1127.7	316.092	318.098	164.067	13465.8	2	2	Tier 3 zero-reaction											6	67	613	0	1.755	0.673	1.656	1.147	0.827	0.726	0.259	0.268	1.909	0.58	1.099	0.197	1.704	0.764	0.332	1.281	1.065	1.657	0.634	1.513	1.563	1.603	1.145	1.736	0.792	1.144
1523	428.6	1129	496.19	498.196	262.131	10369.1	1	1	Tier 3 zero-reaction											2	6	136	0.0123	1.135	0.32	1.238	0.431	0.592	0.808	1.227	0.514	0.974	0.478	0.27	0.311	0.821	0.918	0.357	0.536	1.158	0.99	0.547	0.763	1.568	0.527	2.469	0.952	1.435	2.161
1524	427.4	1130.1	409.121	411.128	175.063	2.16611e+06	1	1	Tier 2						AAA00976000	C02298	N-Acetylindoxyl	0.77	118.1				0	0.494	0.6	0.871	0.221	0.475	0.631	0.53	0.547	0.175	0.3	0.378	0.839	0.461	0.769	0.39	0.548	0.835	0.799	0.941	0.699	0.857	0.744	0.895	1.099	0.641	0.589
1525	428.6	1132.6	474.169	476.176	240.11	8543.11	1	1	Tier 3 one-reaction											0	18	351	0.0247	1.627	0.886	1.162	0.865	0.723	1.565	0.884	1.088	1.319	1.189	0.544	0.724	0.826	0.691	0.855	0.59	0.791	1.041	0.998	0.821	1.035	0.718	0.908	0.979	0.747	0.776
1527	429.6	1137.2	332.095	334.102	98.0367	7198	1	1	Tier 3 one-reaction											0	14	384	0	1.114	2.678	0.994	1.784	1.649	1.351	2.488	1.577	3.48	4.47	2.867	1.426	2.05	1.088	2.105	0.894	1.059	1.167	0.99	1.123	1.067	1.525	1.21	1.12	1.552	0.664
1528	430.7	1137.9	335.142	337.149	101.084	16358.9	1	1	Tier 3 one-reaction											0	20	342	0	1.296	0.867	1.067	0.892	1.438	1.272	1.176	1.285	0.774	0.822	0.998	1.078	0.853	1.321	1.423	1.007	1.071	0.99	1.045	1.152	0.715	0.849	0.973	0.9	0.873	1.422
1529	430.7	1141.1	428.189	430.195	194.131	7791.25	1	1	Tier 3 one-reaction											0	4	87	0.0247	0.581	0.543	1.111	1.268	0.899	1.014	0.842	0.835	1.131	1.358	1.107	0.596	0.399	0.866	1.097	1.365	0.914	1.275	1.132	1.115	1.42	1.02	1.145	0.965	0.965	2.496
1530	431.5	1141.4	474.067	476.074	240.009	388736	1	1	Tier 3 only two-reaction											0	0	57	0	1.114	1.194	0.979	0.865	0.772	0.769	0.924	0.821	1.224	0.984	0.866	0.673	1.029	0.743	0.813	0.61	0.833	0.792	0.842	0.772	1.129	0.928	0.932	0.873	0.958	0.723
1532	430.7	1142	291.08	293.087	114.043	9347.38	2	2	Tier 3 zero-reaction											2	12	242	0	0.681	0.933	0.729	0.647	0.608	1.07	0.785	1.051	1.096	1.153	0.872	0.437	0.802	0.951	1.146	0.671	0.714	0.852	1.394	0.826	0.989	1.165	1.109	1.031	0.974	0.668
1533	430.5	1142.6	276.08	278.087	42.0216	299751	1	1	Tier 3 one-reaction											0	3	196	0	0.474	0.538	0.754	0.452	0.717	0.492	0.717	0.821	0.636	0.168	0.372	0.741	0.51	1.588	0.595	0.552	0.468	0.932	1.903	0.96	0.606	0.617	0.867	0.984	0.667	0.942
1534	430.5	1143	298.111	300.118	128.106	69156.2	2	2	Tier 3 one-reaction											0	2	41	0	0.558	0.482	0.785	0.511	0.689	0.512	0.796	0.808	0.563	0.128	0.349	0.668	0.558	1.346	0.556	0.469	0.459	0.962	1.71	0.936	0.605	0.592	0.766	0.918	0.647	0.894
1535	430.5	1143.3	595.215	599.229	128.106	81984.6	1	2	Tier 3 one-reaction											0	2	41	0	0.542	0.507	0.864	0.508	0.686	0.504	0.744	0.743	0.618	0.19	0.368	0.779	0.524	1.515	0.558	0.594	0.476	0.955	1.946	0.964	0.571	0.647	0.77	1.051	0.6	1.006
1536	431.5	1146.1	526.183	528.188	292.125	13248.9	1	1	Tier 3 one-reaction											0	5	181	0	0.711	0.748	0.515	0.495	0.423	0.563	0.575	0.409	0.771	0.483	0.516	0.442	0.485	0.417	0.733	0.53	0.63	0.521	0.418	0.465	0.696	0.595	0.551	0.517	0.617	0.48
1537	431.7	1146.2	667.809	669.815	433.75	13928.7	1	1	Unidentified														0	0.633	0.491	0.533	0.244	0.139	0.299	0.444	0.184	0.535	0.329	0.344	0.167	0.238	0.126	0.281	1.158	1.768	0.585	1.04	1.045	1.083	1.293	0.957	1.084	0.904	0.305
1538	431.7	1146.2	668.059	670.065	868.001	11995.5	2	2	Tier 3 only two-reaction											0	0	15	0	0.59	0.646	0.48	0.303	0.131	0.405	0.67	0.218	0.567	0.443	0.347	0.159	0.225	0.141	0.28	1.222	2.021	0.563	1.067	1.24	1.184	1.123	1.165	0.949	0.949	0.397
1540	431.5	1148.8	385.121	387.128	151.063	17584.4	1	1	Tier 2						AXA03093000	C03005	2-(Methylamino)benzoic acid	0.69	102.6				0	2.636	0.965	1.46	0.672	0.635	0.401	0.702	0.34	2.041	1.746	0.687	0.742	3.466	0.769	0.706	0.989	2.791	1.178	1.424	1.821	3.403	2.221	1.923	1.838	3.827	0.925
1542	431.7	1150.1	695.783	697.789	461.725	6426.55	1	1	Unidentified														0.2963	0.154	0.339	0.382	0.074	0.552	0.065	0.0779	0.168	0.0603	0.067	0.0784	0.0451	0.0571	0.743	0.0808	0.1386	0.244	0.279	0.8	0.0876	0.21	0.273	0.863	0.0679	0.742	0.732
1544	430.5	1151.6	356.093	358.099	244.069	29800.3	2	2	Tier 3 zero-reaction											2	29	441	0	1.212	2.403	1.077	1.504	1.156	0.904	0.987	0.911	1.783	1.934	1.708	0.686	1.305	1.261	0.978	0.767	0.894	1.221	1.399	0.768	0.98	1.562	1.02	0.91	1.32	0.666
1545	431.5	1151.9	259.552	261.558	50.9865	47088.1	2	2	Unidentified														0	1.37	1.319	1.617	1.352	1.414	1.657	1.538	1.566	1.237	1.237	1.344	1.779	1.307	1.956	1.627	1.136	1.403	1.473	1.337	1.694	1.509	1.333	1.58	1.625	1.569	1.484
1550	431.5	1154.6	352.59	354.597	237.064	7790.69	2	2	Tier 3 one-reaction											0	19	236	0.0123	1.485	1.482	1.115	1.009	3.499	1.352	1.173	1.341	1.226	1.106	1.276	1.483	1.189	1.589	1.486	0.936	1.302	1.16	1.257	1.211	1.348	1.077	1.26	1.349	1.262	1.177
1551	433.7	1155	326.598	328.604	185.078	5301.87	2	2	Tier 3 one-reaction											0	5	254	0	0.385	0.389	1.118	0.704	1.297	1.066	1.077	1.12	0.67	0.522	1.28	0.81	0.683	1.366	1.125	1.118	0.839	1.465	0.691	1.247	1.483	0.771	0.763	1.697	1.293	1.554
1552	432.5	1155.4	312.618	314.624	157.12	9843.78	2	2	Unidentified														0	1.104	1.416	0.846	1.32	0.972	0.889	0.738	0.61	1.032	1.366	0.874	1.361	0.438	1.398	1.503	0.256	0.875	1.917	1.784	0.74	0.888	1.148	0.722	0.586	1.077	1.065
1554	433.7	1156.5	479.185	481.191	245.126	8059.52	1	1	Tier 3 one-reaction											0	18	315	0	0.716	0.432	0.55	0.682	0.839	1.633	0.981	0.9	0.482	0.356	0.491	1.711	0.574	1.31	0.96	0.828	0.511	0.622	0.331	0.56	0.41	0.294	0.481	0.668	0.459	0.872
1555	435.6	1157.3	266.084	268.091	32.0259	21322.9	1	1	Tier 3 zero-reaction											1	37	593	0	1.269	0.865	0.68	0.992	0.555	0.54	0.644	1.334	1.681	1.892	1.257	0.761	1.277	1.197	0.482	0.554	1.554	0.748	0.834	0.624	0.64	1	0.557	0.808	1.258	0.364
1556	433.7	1158.2	368.111	370.116	268.105	58160.1	2	2	Tier 1	AXA01324000	HMDB0029051	Seryl-Tyrosine	1.83	17.2									0	0.079	0.061	0.054	0.041	0.078	0.048	0.042	0.087	0.09	0.058	0.048	0.026	0.048	0.104	0.067	0.091	0.079	0.055	0.06	0.051	0.087	0.085	0.698	0.05	0.195	0.16
1557	433.6	1159.2	303.079	305.086	69.021	108613	1	1	Tier 3 one-reaction											0	3	162	0	0.803	0.628	0.8	0.564	0.733	0.692	0.605	0.742	0.913	0.783	0.581	0.523	0.918	0.579	0.693	0.437	0.689	0.787	0.858	0.685	1.028	0.88	0.867	0.931	0.785	0.473
1558	434.7	1161.7	363.652	365.659	259.188	12724.1	2	2	Tier 1	AXA01197000	HMDB0028912	Isoleucyl-Lysine	1.85	2.9									0.0123	0.314	0.287	0.304	0.233	0.475	0.347	0.472	0.499	0.521	0.51	0.287	0.498	0.36	0.925	0.343	0.173	0.23	0.277	0.323	0.232	0.13	0.293	1.638	0.223	0.415	0.41
1559	433.6	1161.8	476.221	478.228	242.163	40732.4	1	1	Tier 3 one-reaction											0	4	62	0	0.626	0.6	1.056	0.159	0.322	0.408	0.099	0.506	0.335	0.346	0.146	0.155	0.256	1.325	0.269	0.709	0.424	0.689	0.45	0.197	0.431	0.397	1.824	0.211	1.033	1.587
1560	434.6	1162.2	658.622	660.629	424.564	23929.7	1	1	Unidentified														0	1.276	1.23	0.951	0.472	0.344	0.281	0.623	0.217	0.068	0.182	0.269	0.173	0.485	0.243	0.269	1.309	1.321	0.993	0.863	0.966	1.171	1.47	1.308	1.096	1.49	0.629
1561	434.7	1162.4	356.594	358.601	122.536	12249	1	1	Unidentified														0	0.739	1.461	0.791	0.876	0.844	0.466	0.531	0.521	0.85	1.109	1.187	0.222	0.754	0.736	0.733	0.769	0.731	0.933	0.78	0.601	0.825	1.09	0.715	0.539	1.194	0.798
1562	434.7	1162.6	658.288	660.295	424.23	22692.1	1	1	Tier 3 one-reaction											0	5	196	0	1.157	1.091	0.879	0.523	0.448	0.23	0.691	0.199	0.086	0.147	0.262	0.22	0.448	0.311	0.276	1.196	1.141	1.172	0.897	0.849	0.973	1.171	1.182	1.066	1.366	0.607
1563	435.8	1165.6	419.478	421.485	185.42	10984.2	1	1	Unidentified														0	0.236	0.172	0.28	0.287	1.981	0.448	0.567	0.088	1.112	0.518	0.317	0.199	0.315	0.279	1.873	0.387	0.52	1.785	1.755	1.02	0.519	0.688	0.402	0.952	1.166	0.285
1564	434.6	1166.8	399.137	401.144	165.079	181170	1	1	Tier 2						AYA00010000	C07527	Benzocaine	0.55	38				0	0.619	1.113	1.725	0.79	1.176	1.193	1.373	0.831	1.175	0.928	0.779	0.448	1.182	0.933	1.034	0.91	1.672	0.993	1.039	1.369	0.86	1.084	1.293	0.944	0.75	0.458
1565	436.6	1167.2	335.142	337.149	101.084	16949.9	1	1	Tier 3 one-reaction											0	20	342	0	1.257	0.861	1.063	0.938	1.476	1.258	1.148	1.328	0.818	0.785	0.992	1.01	0.829	1.378	1.369	1.019	1.041	0.945	1.093	1.145	0.725	0.843	0.977	0.873	0.921	1.416
1566	436.8	1167.5	435.159	437.165	201.101	12164.8	1	1	Tier 3 one-reaction											0	26	405	0.0123	0.584	0.298	0.446	0.369	0.346	0.909	0.429	0.541	0.262	0.332	0.368	0.906	0.316	0.372	0.452	1.226	0.581	0.71	0.364	0.853	0.729	0.595	0.751	1.098	0.583	1.253
1568	435.6	1169.8	379.168	381.175	145.11	10295.2	1	1	Tier 3 zero-reaction											1	19	300	0	1.563	1.348	1.017	1.395	0.898	0.667	0.684	1.248	0.837	1.623	1.391	1.409	1.254	1.432	0.91	0.783	1.224	0.907	0.613	0.7	0.686	0.884	0.79	0.832	1.31	1.104
1569	435.6	1170.7	360.09	362.096	126.032	43567.7	1	1	Tier 2						ABA00557000	C02183	Phloroglucinol	0.28	175.2				0	0.994	1.244	1.371	2.219	1.168	0.477	2.091	1.752	2.209	0.879	1.699	2.741	2.123	1.031	0.386	0.878	0.965	0.827	1.459	1.463	0.821	1.257	0.433	1.06	0.683	0.813
1570	435.6	1171.9	348.096	350.102	228.076	22934.1	2	2	Tier 3 zero-reaction											1	27	511	0	2.471	3.432	2.326	3.066	2.313	1.996	2.318	1.844	2.948	2.879	3.567	1.054	2.349	2.775	1.641	2.829	1.406	1.816	1.609	1.541	1.999	1.725	1.704	2.144	1.401	3.077
1571	436.8	1172.1	398.054	400.061	163.996	13339.1	1	1	Tier 3 one-reaction											0	1	88	0	0.451	0.311	0.365	0.288	0.444	0.756	0.684	0.233	0.401	0.87	0.893	1.024	0.679	1.313	1.502	0.463	0.529	0.583	0.661	0.36	0.272	0.522	0.625	0.641	0.328	0.456
1572	435.8	1172.3	730.305	732.312	496.247	7172.63	1	1	Tier 3 one-reaction											0	6	237	0	2.5	1.817	1.692	1.905	0.796	1.17	0.979	2	2.645	3.769	2.287	0.688	1.956	1.514	2.989	1.974	0.961	2.198	1.742	0.644	0.756	0.883	0.784	0.566	1.122	0.706
1573	435.8	1177.2	298.087	300.094	128.057	9.82866e+06	2	2	Tier 3 zero-reaction											1	16	273	0	0.388	0.506	0.094	0.57	0.78	0.952	0.875	1.189	0.91	0.778	0.88	0.776	0.622	0.956	1.46	0.467	0.632	1.026	0.565	1.058	1.18	0.697	0.983	1.308	0.923	1.083
1575	437.8	1178.4	362.116	364.123	128.058	76243.9	1	1	Tier 3 zero-reaction											1	16	273	0	0.493	0.555	0.136	0.616	0.815	0.991	1.061	1.289	0.933	0.885	1.056	0.806	0.703	0.99	1.604	0.54	0.783	1.212	0.706	1.121	1.257	0.841	0.964	1.347	1.017	1.427
1576	437.6	1178.9	317.06	319.067	166.004	30978.6	2	2	Tier 3 one-reaction											0	4	152	0	0.414	0.5	0.146	0.581	0.762	0.96	0.984	1.155	0.977	0.871	0.953	0.812	0.61	0.866	1.627	0.473	0.58	1.021	0.623	1.133	1.198	0.652	0.881	1.145	1.094	1.175
1577	436.8	1180.6	631.144	635.158	164.035	10362.8	1	2	Tier 3 one-reaction											0	7	98	0	0.408	0.469	0.129	0.534	0.817	0.801	0.914	1.13	0.862	0.824	0.974	0.814	0.642	0.918	1.452	0.441	0.675	0.982	0.544	0.928	1.166	0.738	0.929	1.202	0.919	1.157
1578	438.8	1180.7	354.095	356.101	240.074	9674.8	2	2	Tier 3 one-reaction											0	32	463	0	0.964	0.733	0.864	0.898	0.575	0.392	1.077	0.654	1.126	0.95	1.128	0.615	0.982	0.639	0.785	0.878	1.039	1.171	1.151	1.038	1.035	1.704	1.111	1.309	1.174	0.949
1579	437.6	1182	321.108	323.115	174.099	50475.8	2	2	Tier 3 zero-reaction											1	35	276	0	0.434	0.366	0.695	0.478	1.595	1.274	0.981	1.516	0.46	0.882	0.683	1.309	0.789	2.672	1.32	0.56	0.884	1.014	0.641	0.681	0.64	0.684	1.026	1.249	0.799	0.752
1580	437.6	1182.1	398.018	400.025	163.96	13673.4	1	1	Tier 3 only two-reaction											0	0	9	0.0123	0.675	0.304	0.472	0.183	0.202	0.413	0.368	0.228	0.288	0.423	0.461	0.753	0.599	0.551	0.519	0.236	0.235	0.246	0.495	0.28	0.128	0.323	0.4	0.437	0.172	0.427
1581	438.8	1182.2	322.107	324.114	176.098	6993.56	2	2	Tier 3 only two-reaction											0	0	42	0	0.992	0.618	0.728	1.066	1.906	1.746	1.256	1.544	0.481	0.828	0.852	1.409	0.928	2.745	1.56	1.104	0.962	1.148	0.581	0.918	0.781	0.851	1.224	1.319	1.047	1.464
1582	437.8	1182.7	668.06	670.066	868.003	18218.1	2	2	Tier 3 only two-reaction											0	0	12	0	0.869	0.582	0.506	0.21	0.182	0.444	0.406	0.263	0.463	0.32	0.35	0.14	0.286	0.148	0.349	1.112	1.507	0.613	1.215	1.006	1.512	1.47	1.351	0.93	0.95	0.458
1583	438.8	1183.1	667.808	669.815	433.75	19699.6	1	1	Unidentified														0	0.716	0.534	0.492	0.279	0.203	0.307	0.393	0.232	0.481	0.376	0.435	0.137	0.242	0.183	0.369	0.949	1.582	0.603	1.123	1.02	1.203	1.355	1.175	0.928	0.945	0.456
1584	438.6	1183.4	278.085	280.091	44.0265	31928.5	1	1	Tier 3 zero-reaction											1	16	545	0	1.947	1.456	0.679	1.148	0.847	1.905	1.148	1.064	1.984	1.512	0.928	1.051	1.022	0.896	1.616	1.265	1.143	1.176	0.926	0.843	1.365	1.499	1.263	1.063	0.992	0.98
1585	441.7	1184.4	335.106	337.112	101.047	26242.9	1	1	Tier 3 one-reaction											0	29	442	0	0.794	0.525	1.067	0.871	1.598	1.049	1.034	1.018	0.355	0.388	0.665	1.678	0.596	1.66	1.214	0.791	0.86	1.255	0.691	1.063	0.965	0.661	1.044	1.274	0.849	1.295
1586	438.8	1185.7	380.645	382.651	293.173	15757.7	2	2	Tier 1	AXA01280000	HMDB0029000	Phenylalanyl-Lysine	1.73	9.5									0.1605	0.0675	0.11	0.267	0.0534	0.286	0.577	0.1149	0.7	0.66	0.155	0.0565	0.0325	0.1475	0.189	0.0583	0.439	0.163	0.379	0.242	0.0632	0.0696	0.0524	1.472	0.203	0.366	0.519
1587	437.6	1186.1	266.084	268.091	32.026	17232.9	1	1	Tier 3 zero-reaction											1	37	593	0	1.33	0.893	0.662	0.968	0.564	0.548	0.622	1.391	1.707	1.851	1.306	0.768	1.33	1.191	0.444	0.596	1.509	0.826	0.799	0.684	0.62	0.977	0.584	0.842	1.238	0.366
1589	439.7	1187.8	345.095	347.102	222.073	126635	2	2	Tier 3 zero-reaction											1	53	684	0	1.106	1.656	1.052	1.885	0.896	1.307	1.549	1.573	1.54	2.639	1.277	2.122	1.321	1.138	1.586	0.586	0.84	0.975	1.033	0.919	0.959	1.104	0.845	0.94	0.965	0.651
1591	439.6	1190.9	346.095	348.101	224.073	11933.6	2	2	Tier 2						AAA00973000	C05651	Isomer 1 of 5-Hydroxykynurenine	9.16	17.1				0	1.194	1.522	1.037	1.52	0.793	1.236	1.221	1.449	1.872	1.794	1.187	1.899	1.335	1.037	1.482	0.538	0.795	0.963	0.849	0.903	1.02	1.013	1.066	0.845	1.033	0.833
1592	440.9	1191.5	414.137	416.144	180.079	7410.46	1	1	Tier 2						AXA03389000		Isomer 1 of 4-Hydroxy-2,6,6-trimethyl-3-oxo-1,4-cyclohexadiene-1-carboxaldehyde	0.01	9.7				0	0.261	0.409	0.254	0.282	0.258	0.328	0.307	0.349	0.641	1.102	2.133	0.26	0.213	0.398	0.33	0.944	0.455	0.6	0.52	0.574	0.547	1.434	1.318	0.319	1.208	0.408
1593	439.7	1192.2	438.122	440.128	204.063	18982.9	1	1	Tier 3 one-reaction											0	19	472	0	1.476	1.907	1.278	1.987	0.798	1.468	1.546	1.591	1.806	2.616	1.422	2.131	1.304	1.097	1.62	0.57	0.991	1.008	1.206	0.894	0.961	1.185	1.032	0.844	0.875	0.651
1594	439.8	1193	335.106	337.112	202.094	63212.6	2	2	Tier 3 one-reaction											0	19	323	0	0.907	0.527	1.064	0.846	1.615	1.081	1.063	1.004	0.355	0.388	0.665	1.669	0.592	1.522	1.267	0.791	0.86	1.222	0.653	0.968	0.965	0.661	1.044	1.214	0.858	1.306
1595	440.8	1193	361.126	363.133	254.136	6658.46	2	2	Tier 3 zero-reaction											1	13	216	0.0247	0.588	0.598	0.639	0.474	0.543	0.287	0.344	0.513	0.638	0.577	0.417	0.532	0.689	0.876	0.322	0.423	0.486	0.369	0.657	0.437	0.398	0.475	2.138	0.544	0.789	1.534
1596	439.7	1193.1	316.092	318.099	164.067	49550	2	2	Tier 3 zero-reaction											6	67	613	0	1.01	0.315	1.692	1.224	0.755	0.479	0.089	0.151	2.081	0.254	1.007	0.052	1.57	0.692	0.209	1.281	0.922	1.189	0.664	1.434	1.028	1.026	0.828	1.467	0.472	1.085
1597	440.7	1194.6	335.142	337.148	101.084	17146.5	1	1	Tier 3 one-reaction											0	20	342	0	1.182	0.907	1.015	0.942	1.44	1.235	1.212	1.363	0.81	0.831	0.957	1.037	0.871	1.344	1.315	1.017	1.121	0.925	1.028	1.112	0.759	0.868	0.966	0.914	0.875	1.398
1598	440.7	1194.9	421.179	423.185	187.121	1.10317e+06	1	1	Tier 3 one-reaction											0	22	261	0	1.401	0.684	1.662	1.237	2.179	1.318	1.285	1.275	0.404	0.529	0.67	2.072	0.822	1.692	2.062	0.763	1.221	1.487	0.792	1.051	1.15	0.743	1.053	1.214	1.164	1.251
1599	440.7	1196	548.185	550.191	314.126	9353.4	1	1	Tier 3 one-reaction											0	2	142	0	1.66	0.785	1.146	0.416	0.441	0.426	0.326	0.204	1.042	1.119	0.428	0.525	2.04	0.73	0.548	0.993	2.445	0.963	1.457	1.461	2.565	2.14	2.145	1.599	2.904	0.738
1601	440.8	1197.4	370.111	372.117	136.052	20688.6	1	1	Tier 2						AXA03088000		2-Hydroxy-4-methylbenzaldehyde	0.54	13.1				0	1.201	0.741	1.022	1.286	1.038	1.379	1.167	0.89	1.543	1.016	1.4	1.877	1.514	0.86	1.042	0.634	1.195	1.678	1.125	1.067	1.234	1.185	0.841	0.978	0.861	0.905
1602	441.7	1197.8	265.092	267.098	62.068	6336.22	2	2	Unidentified														0.0247	1.869	1.321	1.274	0.883	0.595	0.672	1.089	0.585	8.7701	9.7442	0.983	0.727	1.018	0.691	1.306	0.582	1.012	0.946	0.977	0.652	0.947	1.217	0.801	0.86	0.97	0.857
1603	440.7	1198.1	264.092	266.099	60.068	63137	2	2	Unidentified														0	1.571	1.246	0.938	1.009	0.642	0.73	0.815	0.491	4.392	2.217	0.716	0.671	1.046	0.629	1.153	0.308	0.995	0.763	0.779	0.444	1.044	0.94	0.686	0.895	0.638	0.373
1604	440.8	1198.2	307.065	309.072	146.014	11938	2	2	Tier 3 only two-reaction											0	0	80	0	0.573	0.583	0.542	0.559	0.754	0.855	1.124	0.414	2.014	0.615	0.567	0.424	0.491	1.188	0.706	0.973	0.774	0.629	0.63	0.615	0.912	0.98	0.937	0.833	1.554	0.87
1605	440.8	1199.3	363.652	365.659	259.188	21633.1	2	2	Tier 1	AXA01236000	HMDB0028954	Lysyl-Isoleucine	1.61	0.5									0	0.28	0.194	0.281	0.286	0.372	0.331	0.456	0.392	0.181	0.384	0.235	0.39	0.319	0.559	0.294	0.24	0.235	0.195	0.315	0.162	0.136	0.196	1.401	0.274	0.321	0.173
1606	441.7	1200.4	435.158	437.165	201.1	15909.7	1	1	Tier 3 one-reaction											0	26	404	0.0247	0.452	0.229	0.29	0.354	0.4	0.949	0.514	0.53	0.393	0.294	0.319	1.147	0.345	0.553	0.563	0.924	0.496	0.652	0.487	0.747	0.711	0.558	0.699	1.108	0.612	1.094
1607	442.9	1200.9	590.135	592.141	356.076	8947.29	1	1	Tier 3 zero-reaction											1	19	254	0	2.29	1.391	2.325	1.9	2.105	1.436	2.37	1.918	1.743	1.655	2.958	2.241	2.668	2.634	1.313	3.951	1.747	1.917	1.881	2.689	1.732	2.013	1.668	2.4	1.465	3.3
1608	441.7	1201.7	336.086	338.092	204.056	10422.8	2	2	Tier 3 one-reaction											0	3	160	0.0123	0.885	1.819	0.773	1.191	2.037	0.874	0.716	0.592	1.109	2.202	0.558	0.501	1.24	2.651	9.044	0.116	0.423	0.409	0.399	0.377	0.842	0.362	0.764	0.413	0.862	0.226
1609	441.9	1202.9	586.21	588.216	352.152	505679	1	1	Tier 2						AXA01821000		Coriandrone D	0.51	57				0.7407	0.014	2.885	7.741	2.158	3.493	4.338	5.939	4.722	0.767	4.637	0.1168	0.007	1.306	0.107	0.1205	0.2065	0.1185	0.1076	0.086	0.1306	0.1439	0.1084	0.1093	0.1013	0.1108	0.2247
1610	442.7	1204.7	384.126	386.133	150.068	13503.5	1	1	Tier 2						AXA03082000		2'-Hydroxy-5'-methylacetophenone	1.16	35.3				0	0.918	1.53	0.892	0.849	0.789	1.296	0.688	1.059	1.491	1.11	0.879	1.079	1.073	1.376	1.028	0.528	0.839	0.864	1.196	0.684	0.679	0.857	0.85	0.912	0.714	0.795
1611	442.7	1207.2	319.11	321.117	85.052	24291.5	1	1	Tier 3 zero-reaction											1	16	304	0	2.628	1.053	1.044	0.851	1.418	1.97	0.897	1.442	1.625	1.983	1.18	1.1	1.37	0.809	2.261	0.703	0.526	0.652	0.713	0.437	0.693	1.121	1.074	0.543	0.805	0.254
1612	442.9	1207.6	449.116	451.123	215.058	6907.45	1	1	Tier 3 zero-reaction											1	4	150	0.0617	0.991	1.226	0.837	0.917	1.007	1.477	1.19	1.856	2.024	1.013	1.02	0.87	1.17	1.376	0.981	0.986	1.281	0.729	1.342	0.97	0.807	1.134	0.912	1.079	0.953	1.0729
1613	442.7	1207.8	298.087	300.094	128.058	234277	2	2	Tier 3 zero-reaction											1	16	273	0	0.393	0.521	0.102	0.56	0.796	0.972	0.881	1.211	0.908	0.781	0.858	0.779	0.639	0.985	1.465	0.473	0.657	1.035	0.574	1.08	1.198	0.709	0.979	1.346	0.902	1.104
1615	443.7	1214.6	348.118	350.124	228.119	18024.7	2	2	Tier 3 only two-reaction											0	0	37	0	0.413	0.497	1.562	0.714	0.833	1.068	0.622	0.83	0.348	0.537	0.371	1.055	1.225	1.723	1.065	1.601	0.637	1.28	1.795	1.051	1.135	0.516	0.53	0.889	0.917	1.481
1616	444.9	1214.9	315.1	317.106	162.083	9318	2	2	Tier 3 one-reaction											0	1	59	0.0123	0.464	0.341	0.672	0.579	1.245	0.31	1.06	0.559	0.656	0.53	1.344	1.33	0.69	1.123	0.641	0.544	1.006	0.394	0.922	0.507	0.386	0.794	0.316	0.57	1.099	0.543
1617	444.9	1215.6	476.221	478.228	242.163	16030.2	1	1	Tier 3 one-reaction											0	4	62	0	0.214	0.251	0.259	0.208	0.675	0.242	0.168	0.579	0.799	0.478	0.473	0.318	0.392	0.972	0.301	0.491	0.791	0.331	0.907	0.437	0.428	0.672	2.721	0.559	2.524	3.127
1618	445.8	1218.9	360.119	362.125	252.121	9382.86	2	2	Tier 3 one-reaction											0	9	284	0	0.651	0.511	0.552	1.008	1.296	0.963	1.016	1.22	0.731	0.44	1.007	1.01	0.63	1.796	0.756	0.864	1.496	1.204	1.081	1.646	1.658	0.923	1.106	1.307	1.178	1.31
1619	445.8	1220.3	348.114	350.122	228.112	18118.3	2	2	Tier 3 zero-reaction											1	8	302	0	1.348	1.752	2.185	1.021	0.953	0.843	0.656	0.71	0.694	0.95	0.902	1.08	1.614	1.543	1.244	1.472	0.645	1.13	1.336	1.029	0.983	0.757	0.667	0.887	0.988	1.427
1620	446.9	1221.3	510.205	512.212	276.147	17885.7	1	1	Tier 3 one-reaction											0	5	118	0.1605	0.136	0.21	0.3	0.208	0.6825	0.125	0.3928	0.14	0.136	0.658	0.7384	0.088	0.121	0.274	0.103	2.2005	0.114	0.121	0.153	0.132	0.105	0.2828	2.225	0.163	0.411	0.603
1622	446.8	1225	421.179	423.185	187.121	31057.3	1	1	Tier 3 one-reaction											0	22	261	0	1.42	0.665	1.526	1.197	2.055	1.28	1.178	1.246	0.435	0.578	0.663	1.992	0.831	1.733	1.964	0.793	1.217	1.461	0.832	1.077	1.125	0.771	1.04	1.254	1.182	1.137
1624	447	1226.6	501.097	503.103	267.038	7019.23	1	1	Tier 3 one-reaction											0	1	51	0.0494	1.118	1.085	1.233	1.039	1.161	0.704	1.137	1.285	0.853	0.728	1.21	0.86	1.189	1.384	0.538	2.157	0.925	0.904	1.007	1.247	1.153	0.796	0.731	1.142	0.896	1.863
1625	446.8	1228.2	319.11	321.118	170.103	5795.56	2	2	Tier 3 only two-reaction											0	0	1	0	2.255	1.301	1.105	1.093	1.593	1.6	0.922	1.531	1.567	1.948	1.322	1.117	1.557	1.311	1.944	0.765	0.702	0.816	0.833	0.582	0.868	1.026	1.141	0.742	1.111	0.401
1626	446.8	1229	290.606	292.611	113.095	9754.6	2	2	Tier 3 one-reaction											0	3	110	0.0123	0.709	0.72	0.6	0.591	1.32	0.654	0.989	0.738	0.795	0.871	0.826	0.444	0.68	0.787	0.728	0.391	0.625	0.455	0.468	0.526	0.4	0.769	0.539	0.666	0.324	0.3401
1627	448	1229.3	448.226	450.233	214.168	7435.08	1	1	Tier 3 only two-reaction											0	0	35	0.0123	0.197	0.278	0.264	0.244	0.362	0.232	0.165	0.532	0.897	0.5	0.262	0.214	0.351	0.739	0.336	0.316	0.891	0.514	0.686	0.41	0.323	0.51	2.049	0.566	1.537	1.937
1628	447.8	1230.9	271.574	273.581	75.0313	448419	2	2	Tier 3 zero-reaction											1	21	435	0	0.775	0.624	0.703	0.71	1.262	0.746	0.898	1.024	0.814	0.716	1.642	0.534	0.844	1.445	0.864	0.755	1.004	0.987	0.97	1.243	1.174	1.323	0.974	1.196	0.98	0.879
1629	447.9	1231.3	272.574	274.58	77.031	44398.7	2	2	Tier 3 only two-reaction											0	0	1	0	0.795	0.649	0.741	0.74	1.322	0.754	1.004	0.94	0.766	0.842	1.58	0.599	0.883	1.502	0.97	0.965	1.012	1.184	1.03	1.282	1.14	1.543	0.917	1.354	1.006	0.962
1630	447.8	1231.6	292.105	294.113	58.047	18622.9	1	1	Unidentified														0	1.097	0.962	1.431	1.315	0.883	0.655	0.768	1.173	1.004	0.75	1.023	0.946	0.899	1.301	0.685	0.578	0.458	0.715	0.904	1.021	0.394	0.573	0.48	0.61	0.47	0.686
1631	448	1232.2	321.066	323.073	174.016	9144	2	2	Tier 3 zero-reaction											3	16	166	0.0741	0.407	0.877	0.358	0.384	0.274	0.322	0.624	1.022	0.777	0.766	2.174	0.719	2.355	0.736	1.385	0.554	0.943	2.026	0.828	1.031	3.134	0.893	0.586	0.742	2.727	0.462
1632	447.8	1232.3	335.051	337.058	100.993	8842.8	1	1	Tier 3 only two-reaction											0	0	69	0	1.274	0.714	0.923	0.525	0.349	0.767	1.044	0.529	1.009	0.874	0.777	0.858	1.014	0.567	0.72	0.729	0.671	0.866	1	0.602	1.052	0.897	0.8	0.708	0.556	0.355
1633	446.8	1232.4	335.142	337.149	101.084	15241	1	1	Tier 3 one-reaction											0	20	342	0	1.248	0.888	1.064	0.979	1.39	1.238	1.081	1.342	0.854	0.822	1.076	1.081	0.833	1.362	1.294	1.053	1.111	0.879	1.058	1.169	0.722	0.877	1.098	0.92	0.83	1.392
1634	452	1232.9	266.084	268.091	32.026	15734.8	1	1	Tier 3 zero-reaction											1	37	593	0	1.236	0.926	0.634	0.953	0.518	0.523	0.639	1.346	1.589	1.875	1.369	0.782	1.33	1.221	0.518	0.626	1.606	0.801	0.851	0.638	0.645	0.967	0.573	0.816	1.334	0.359
1635	448	1234.3	328.116	330.123	188.115	115206	2	2	Tier 3 zero-reaction											3	23	212	0	0.584	0.298	0.818	0.424	1.812	1.391	0.962	1.521	0.316	0.53	0.617	1.657	0.804	2.36	1.301	0.505	0.826	1.197	1.094	0.932	0.553	0.764	0.977	1.12	0.961	1.188
1636	449	1234.5	428.152	430.159	194.094	14780.3	1	1	Tier 2						AXA03067000		Butylparaben	1.21	18.4				0.2099	0.2626	1.1077	3.6645	1.858	2.9639	0.142	3.1654	1.3922	0.151	1.9137	0.2787	0.1453	1.4143	0.7021	0.6333	1.057	0.506	0.51	1.057	0.371	0.282	2.063	0.333	1.705	0.18	0.5691
1637	447.8	1235.1	421.122	423.129	187.063	40161.6	1	1	Tier 1	AXA00101000	HMDB0000734	Indoleacrylic acid	0.1	1.5									0	0.696	1.078	1.19	0.556	0.601	1.322	1.093	0.96	0.448	0.472	0.427	1.97	1.018	1.01	0.631	0.842	1.297	1.194	1.162	1.357	1.278	1.519	1.48	1.723	1.21	1.078
1638	448.8	1237.1	370.111	372.117	136.052	131922	1	1	Tier 2						APA00413000	C06224	Isomer 1 of 3,4-Dihydroxystyrene	0.73	24.1				0	0.629	0.741	1.039	0.996	0.719	0.829	1.17	1.034	2.173	0.593	1.031	1.595	1.218	1.153	0.646	0.52	0.801	0.589	1.218	0.784	0.397	0.739	0.566	0.822	0.434	0.756
1639	448.8	1238.6	677.547	679.553	886.977	6225.73	2	2	Tier 3 only two-reaction											0	0	7	0	0.918	1.042	0.795	0.402	0.235	0.493	0.579	0.384	0.933	0.692	0.598	0.213	0.26	0.492	0.61	1.41	2.022	0.911	1.355	1.697	1.439	2.368	1.379	0.929	1.392	1.207
1640	449	1238.8	677.297	679.303	443.239	8104.36	1	1	Tier 3 one-reaction											0	6	132	0	1.007	0.908	0.724	0.383	0.383	0.593	0.714	0.406	0.741	0.72	0.524	0.376	0.315	0.41	0.567	1.69	1.816	1.08	1.167	1.163	1.565	1.789	1.339	1.186	1.516	0.824
1641	448.8	1239	312.6	314.608	157.084	86986.3	2	2	Tier 3 one-reaction											0	12	211	0	0.719	1.159	0.813	1.357	0.702	0.449	1.456	0.642	0.721	0.484	1.085	0.624	0.674	0.72	0.957	0.703	1.362	1.206	1.216	0.816	1.135	0.993	0.804	1.341	1.103	0.519
1642	449.8	1240.2	668.059	670.066	868.002	224077	2	2	Tier 3 only two-reaction											0	0	14	0	0.841	0.748	0.512	0.285	0.143	0.436	0.541	0.23	0.563	0.469	0.419	0.239	0.27	0.19	0.363	1.307	2.017	0.783	1.321	1.215	1.39	1.74	1.562	1.165	1.242	0.471
1643	449.8	1240.3	667.809	669.816	433.751	266102	1	1	Unidentified														0	0.809	0.775	0.466	0.262	0.14	0.397	0.493	0.251	0.575	0.436	0.411	0.209	0.237	0.189	0.328	1.202	1.761	0.826	1.184	1.115	1.319	1.661	1.431	1.223	1.216	0.476
1644	449.8	1240.4	399.114	401.119	165.056	24947.7	1	1	Tier 3 only two-reaction											0	0	40	0	1.581	1.219	1.725	1.643	1.763	1.348	1.583	1.333	1.213	1.569	1.92	1.433	1.279	1.774	1.724	0.985	1.064	1.163	1.121	1.226	1.236	1.179	1.266	1.173	1.671	1.089
1645	448.8	1240.6	285.098	287.105	102.079	190557	2	2	Tier 3 one-reaction											0	10	214	0	0.807	1.056	1.007	0.932	1.602	1.204	1.653	1.757	1.578	1.901	1.404	1.433	1.26	2.479	1.58	0.489	1.243	1.103	0.988	0.791	0.903	1.025	1.048	1.259	0.687	0.515
1646	449	1240.6	677.047	679.052	442.989	7333.6	1	1	Tier 3 one-reaction											0	1	52	0	0.958	0.947	0.842	0.707	0.822	0.556	0.658	0.486	0.706	0.711	0.669	0.311	0.496	0.454	0.72	1.953	1.636	0.892	1.16	1.27	1.354	1.457	1.519	1.445	1.612	1.12
1647	449	1240.6	677.297	679.303	886.477	6607	2	2	Tier 3 one-reaction											0	3	193	0	1.007	0.908	0.724	0.383	0.383	0.593	0.714	0.406	0.741	0.72	0.524	0.376	0.315	0.41	0.567	1.69	1.816	1.08	1.167	1.163	1.565	1.789	1.339	1.186	1.516	0.824
1648	450.9	1240.7	286.098	288.104	104.079	19174	2	2	Unidentified														0	1.028	1.16	1.024	0.982	1.759	1.646	1.825	1.788	2.068	2.134	1.697	1.477	1.218	2.575	1.642	0.534	1.308	1.301	1.213	0.972	0.87	1.282	1.129	1.245	0.818	0.594
1650	451	1244.1	657.053	659.06	845.99	6346.21	2	2	Tier 3 only two-reaction											0	0	14	0	0.852	1.003	0.528	0.471	0.183	0.626	0.914	0.28	0.821	0.533	0.404	0.172	0.223	0.405	0.554	1.22	2.158	0.817	1.294	1.211	2.07	1.954	1.579	1.197	1.31	0.383
1651	451.9	1246.3	456.148	458.154	222.089	11386	1	1	Tier 2						APA00455000	C20225	Coniferyl acetic acid	0.49	41.2				0	1.164	0.859	1.205	1.216	0.907	1.267	1.592	1.194	1.164	0.774	0.637	2.082	0.733	0.88	1.045	0.695	0.578	1.149	0.688	1.231	0.895	1.018	1.164	1.68	1.17	0.984
1652	450.9	1246.6	342.113	344.119	216.109	5088.5	2	2	Tier 3 one-reaction											0	15	259	0.037	1.254	0.911	1.323	1.095	1.176	1.638	1.298	1.13	1.057	0.808	1.058	1.237	0.808	1.392	1.366	1.124	0.968	0.752	0.79	0.835	0.909	0.675	0.944	0.659	0.629	1.374
1653	450.9	1246.7	693.045	695.052	458.987	52765.1	1	1	Tier 3 one-reaction											0	1	52	0	0.79	0.727	0.453	0.227	0.154	0.402	0.435	0.271	0.45	0.471	0.379	0.164	0.238	0.174	0.323	0.977	1.836	0.827	1.282	0.872	1.526	1.497	1.525	1.035	1.173	0.287
1654	450.9	1247	349.103	351.11	230.09	20026.8	2	2	Tier 3 zero-reaction											1	19	431	0	0.756	0.563	1.408	0.478	1.405	0.93	0.371	0.742	0.17	0.378	0.175	0.524	0.226	0.266	0.406	0.528	0.854	1.08	0.864	0.464	0.415	0.256	0.376	0.575	0.394	0.6
1655	450.9	1247.4	693.295	695.302	918.474	41068.9	2	2	Tier 3 one-reaction											0	4	353	0	0.967	0.68	0.5	0.246	0.195	0.439	0.531	0.27	0.485	0.702	0.477	0.172	0.238	0.21	0.425	1.037	1.866	0.87	1.201	1.079	1.483	1.883	1.6	1.068	1.233	0.622
1656	450.8	1247.9	527.164	529.17	293.105	12110.7	1	1	Tier 3 one-reaction											0	7	268	0	0.323	0.938	1.132	0.502	0.542	1.197	0.798	0.978	0.449	0.662	0.421	1.726	1.065	1.29	0.649	0.471	0.65	0.94	1.339	0.972	0.759	0.967	0.984	1.495	0.936	0.813
1659	450.9	1250.8	394.179	396.186	160.121	14810.6	1	1	Tier 3 zero-reaction											2	12	167	0	0.376	1.232	1.372	0.586	1.172	1.549	0.631	1.398	0.657	1.714	2.405	1.186	0.417	1.107	0.413	0.453	0.519	0.454	2.052	1.049	2.473	2.345	0.35	0.766	2.413	1.793
1660	450.9	1250.8	314.118	316.125	160.12	4.73941e+06	2	2	Tier 2						AXA00288000	C02728	N(6)-Methyllysine	2.08	140.4				0	0.437	1.148	1.214	0.448	0.989	1.31	0.305	1.296	0.528	1.813	2.492	1.311	0.314	1.056	0.344	0.407	0.349	0.401	2.147	0.933	2.275	2.474	0.301	0.648	2.33	1.131
1661	451.9	1250.8	278.09	280.097	88.0633	18798.3	2	2	Tier 3 one-reaction											0	12	186	0	0.918	1.039	1.036	0.847	1.114	1.148	0.867	0.685	1.099	0.983	0.559	1.313	0.813	1.073	0.936	1.043	1.584	1.57	1.106	1.282	1.504	1.221	1.449	1.421	1.453	1.153
1662	452	1251.2	332.616	334.623	197.115	16751.1	2	2	Tier 3 one-reaction											0	3	156	0	0.828	0.932	0.69	0.743	1.128	1.91	0.759	1.754	1.486	1.846	0.466	0.394	0.388	0.659	0.869	0.455	1.068	1.187	0.687	0.512	0.468	0.534	0.875	0.975	0.384	0.482
1663	452	1251.6	379.588	381.595	291.06	6144.4	2	2	Tier 3 one-reaction											0	5	234	0	0.244	0.887	0.733	0.199	0.246	0.602	0.382	0.355	0.525	0.859	0.728	0.826	1.04	0.474	0.298	1.363	1.593	2.095	1.967	0.867	0.934	1.35	1.903	1.084	1.719	0.839
1664	452	1251.7	328.133	330.14	188.15	7907.87	2	2	Tier 2						AAA01671000	C01037	7,8-Diaminononanoic acid	3.66	79.2				0	1.281	3.061	1.467	1.402	1.459	1.045	0.914	1.278	1.54	2.013	1.589	0.982	1.938	2.129	0.97	0.791	1.091	0.932	1.133	0.68	0.76	1.066	1.118	0.95	1.287	0.664
1665	452	1252.3	414.147	416.154	180.089	6470.8	1	1	Tier 3 zero-reaction											1	21	340	0.0247	0.799	1.01	0.773	0.783	1.129	1.392	0.97	1.589	1.38	1.661	0.53	0.511	0.602	0.756	0.769	0.661	0.878	1.262	0.571	0.736	0.649	0.755	1.002	0.811	0.446	0.625
1666	451.9	1253.2	321.108	323.115	174.1	375486	2	2	Tier 3 zero-reaction											1	35	276	0	0.75	0.416	0.84	0.613	1.362	0.767	1.029	0.719	0.529	0.404	1.253	1.282	0.649	1.132	0.878	0.681	1.144	0.415	1.394	0.913	0.272	0.769	0.403	0.557	1.193	0.835
1667	451.9	1254.6	360.114	362.12	252.112	17449.5	2	2	Tier 1	AXA01371000	HMDB0029098	Tyrosyl-Alanine	1.77	8.4									0.2346	0.611	0.9618	0.5634	0.4828	0.38	0.562	0.5082	0.438	0.634	1.0982	0.5111	0.332	0.303	0.414	0.5271	0.443	1.6684	0.347	0.367	0.625	1.0712	0.559	1.747	0.37	1.048	0.802
1668	453.1	1254.7	299.587	301.594	131.058	158378	2	2	Tier 3 zero-reaction											8	60	572	0	0.579	0.656	0.773	0.616	0.576	0.326	0.348	0.538	0.56	0.535	0.565	0.492	0.485	0.566	0.438	0.723	1.302	1.458	0.734	1.021	0.593	0.626	0.943	0.768	2.609	0.666
1669	452.9	1254.8	324.072	326.078	90.0136	70800.1	1	1	Tier 3 one-reaction											0	2	76	0	0.314	0.206	0.407	0.307	0.473	0.571	0.833	0.744	0.652	0.554	0.894	0.437	0.254	0.48	0.745	1.013	0.715	1.012	0.88	0.904	0.815	1.167	0.8	1.113	2.11	0.495
1670	452	1255.1	345.095	347.102	222.073	29763.3	2	2	Tier 3 zero-reaction											1	53	684	0	1.229	1.515	1.159	2.212	0.816	1.377	2.001	1.592	1.97	2.669	1.436	2.277	1.343	1.037	1.459	0.606	0.808	1.008	1.104	1.009	1.041	1.13	0.789	1.017	0.819	0.66
1671	453.1	1255.4	408.078	410.086	348.039	7218.6	2	2	Tier 3 one-reaction											0	12	186	0.1358	1.056	1.673	0.428	0.631	0.495	0.893	0.764	0.913	0.923	0.916	0.895	0.9	0.803	0.929	0.5346	0.9167	1.035	0.986	0.907	0.847	0.9325	1.205	0.782	1.232	1.161	0.725
1672	451.9	1256	358.122	360.128	124.063	8354.44	1	1	Tier 3 zero-reaction											1	10	234	0.0741	0.836	0.866	1.321	0.374	0.995	0.342	0.797	0.342	1.348	0.8	0.982	0.698	1.173	0.642	0.422	2.076	1.285	0.996	1.079	1.245	0.854	1.323	0.462	1.775	0.663	0.763
1673	454.1	1256	336.09	338.096	102.031	14834.9	1	1	Tier 3 zero-reaction											6	52	600	0.0123	13.6132	0.528	0.223	1.6	0.223	0.227	0.134	0.152	0.171	0.333	0.11	0.224	0.698	0.178	1.082	0.638	0.24	0.465	0.179	0.632	0.161	0.328	0.152	0.372	0.351	0.14
1674	454.1	1256.6	382.603	384.61	297.088	5989.33	2	2	Tier 3 zero-reaction											1	23	397	0	1.489	1.927	1.834	1.623	1.422	0.978	1.26	1.53	2.161	2.027	1.879	0.901	1.47	1.289	0.867	0.93	0.921	0.867	1.201	0.82	0.99	0.988	1.154	1.091	1.021	1.01
1675	453.9	1258.4	433.099	435.103	199.04	11187.9	1	1	Tier 3 one-reaction											0	2	97	0	1.514	1.452	1.662	1.5	1.58	1.554	0.955	1.434	1.907	1.692	1.563	1.328	1.825	1.592	1.117	0.894	1.275	1.236	1.373	1.226	1.055	1.127	1.072	1.116	1.259	1.232
1676	453.9	1260.4	292.105	294.112	116.094	22026	2	2	Tier 3 zero-reaction											1	9	187	0	1.18	0.963	1.712	1.493	0.92	0.841	1.088	1.163	1.33	0.916	1.151	1.046	1.015	1.408	0.833	0.63	0.707	0.787	1.112	1.253	0.418	0.655	0.617	0.72	0.531	0.809
1678	454.9	1263	688.793	690.799	909.468	38165.7	2	2	Tier 3 only two-reaction											0	0	161	0	0.734	0.747	0.472	0.217	0.113	0.361	0.428	0.218	0.549	0.55	0.271	0.205	0.183	0.186	0.564	0.787	1.147	0.734	1.006	0.83	1.401	1.692	1.362	1.073	1.12	0.362
1679	454.9	1263.5	688.542	690.549	454.484	43836.1	1	1	Tier 3 only two-reaction											0	0	4	0	0.78	0.616	0.399	0.24	0.116	0.351	0.442	0.235	0.529	0.492	0.295	0.182	0.183	0.143	0.323	0.773	1.226	0.69	0.951	0.666	1.321	1.419	1.316	0.962	1.098	0.263
1681	454.9	1263.9	300.103	302.11	132.089	644485	2	2	Tier 3 zero-reaction											2	17	243	0	1.259	1.218	0.723	0.821	0.532	0.606	0.665	0.543	1.455	1.119	0.874	0.637	0.728	0.596	1.026	0.705	1.71	1.275	1.503	0.969	1.288	1.307	0.987	0.933	1.296	0.565
1682	455.9	1264.1	446.211	448.219	212.153	12016	1	1	Tier 3 one-reaction											0	2	52	0.0617	0.294	0.29	0.703	0.2539	0.351	0.324	0.2672	0.385	0.432	0.404	0.257	0.272	0.197	0.871	0.089	0.282	0.407	0.505	0.417	0.168	0.36	0.353	1.497	0.291	0.871	1.019
1683	454.9	1264.8	366.148	368.155	132.09	24552.4	1	1	Tier 3 zero-reaction											2	17	243	0	1.489	1.353	0.743	1.078	0.668	0.841	0.873	0.79	1.823	1.21	1.003	0.747	0.943	0.775	1.178	1.176	1.739	1.578	1.877	1.431	1.469	1.616	1.196	1.305	1.43	1.4
1685	455.9	1266.9	362.645	364.651	128.586	11630.7	1	1	Unidentified														0	0.396	0.443	0.473	0.968	0.989	0.753	0.734	1.075	0.293	0.643	1.083	1.37	0.266	1.272	0.435	0.483	0.511	0.415	0.703	0.968	1.253	0.748	1.171	0.6	1.651	0.822
1687	456.1	1268	428.152	430.159	194.094	8269.11	1	1	Tier 2						AXA03067000		Isomer 1 of Butylparaben	0.25	51.9				0.0988	0.17	0.888	4.052	2.168	3.08	2.983	5.094	5.914	0.324	3.109	0.5696	0.3536	1.342	0.82	0.6333	0.906	0.402	0.881	0.836	0.742	0.199	1.105	0.259	0.996	0.518	0.5691
1688	457.1	1268.3	448.224	450.233	214.166	7759.18	1	1	Tier 3 only two-reaction											0	0	33	0.1728	0.584	0.751	0.738	1.6706	0.6137	0.379	1.7367	0.883	0.338	0.629	1.2135	0.33	0.4891	1.411	0.534	2.3954	0.623	0.909	0.435	0.736	0.578	1.2692	0.871	0.369	0.959	3.5871
1689	455.9	1268.5	401.127	403.134	167.069	96937.8	1	1	Tier 3 one-reaction											0	20	251	0	0.581	0.508	0.374	0.449	0.326	0.345	0.409	0.439	0.461	0.346	0.274	0.229	0.379	0.504	0.593	0.777	0.436	0.816	1.009	0.914	0.8	0.589	0.511	0.674	0.923	0.609
1690	457.1	1268.9	575.207	577.213	341.148	12830.9	1	1	Tier 1	AXA01181000	HMDB0028896	Histidinyl-Tryptophan	0.89	1.7									0.0864	0.368	0.51	0.635	0.195	0.539	0.216	0.1096	0.239	0.0849	0.295	0.1102	0.0635	0.092	0.661	0.0839	0.163	0.262	0.414	0.651	0.183	0.244	0.322	0.89	0.191	0.727	0.811
1691	457.2	1268.9	377.092	379.099	286.068	4768.44	2	2	Tier 3 one-reaction											0	13	240	0.037	0.377	0.38	0.962	0.218	1.499	0.621	1.438	0.514	0.902	2.323	0.641	0.29	0.742	0.5979	0.47	1.5	0.732	0.781	0.621	0.48	1.185	0.955	0.527	1.162	0.2838	0.3797
1692	457	1269.2	596.267	598.274	362.209	34524.7	1	1	Tier 3 zero-reaction											3	41	431	0	1.116	1.313	0.841	1.996	0.231	0.602	0.305	0.341	2.401	0.842	1.5	0.189	1.837	0.249	2.448	1.269	1.072	1.17	1.806	1.286	2.681	2.163	0.678	0.523	0.966	0.877
1694	457.1	1270	541.223	543.229	307.164	13320.8	1	1	Tier 3 one-reaction											0	10	261	0.4074	0.4901	0.368	0.4519	0.3873	0.3789	0.124	0.1575	0.135	0.3158	0.3508	0.41	0.2361	0.2987	0.3058	0.081	0.213	0.4159	0.113	0.098	0.4584	0.1832	0.095	0.739	0.3554	0.4718	0.7889
1697	457.2	1270.7	343.122	345.128	109.064	22938.3	1	1	Tier 3 one-reaction											0	2	161	0.037	0.176	0.192	0.228	0.112	0.171	0.199	0.06	0.244	0.483	0.101	0.459	0.121	0.179	0.426	0.0874	0.683	0.256	0.36	0.456	0.522	0.373	0.249	0.844	0.319	0.46	0.318
1699	461	1272.1	307.11	309.117	146.103	12725.7	2	2	Unidentified														0	1.103	0.887	1.111	0.928	1.778	1.179	1.178	1.467	1.202	1.259	1.232	1.334	0.954	1.867	1.216	0.789	1.159	0.974	1.348	1.001	0.973	1.179	0.966	1.062	0.915	0.888
1700	458	1273.1	318.072	320.079	168.027	140957	2	2	Tier 3 zero-reaction											1	8	192	0	0.349	0.806	1.098	0.557	0.947	0.746	0.845	0.584	0.703	1.004	1.912	1.233	1.443	0.733	0.57	1.4	1.228	1.628	1.764	1.247	1.33	1.229	1.592	1.128	1.371	0.94
1701	458.2	1273.1	414.137	416.144	180.078	19031.5	1	1	Tier 2						AXA03389000		4-Hydroxy-2,6,6-trimethyl-3-oxo-1,4-cyclohexadiene-1-carboxaldehyde	0.35	91.3				0.1235	0.813	0.8044	0.564	0.339	0.2063	0.646	0.2219	0.1903	0.292	0.358	0.2232	0.058	0.531	0.1665	0.2302	0.453	0.466	0.246	0.27	2.053	0.2749	1.486	0.339	0.359	0.48	0.272
1702	458.2	1273.2	402.086	404.093	168.028	32246.9	1	1	Tier 3 zero-reaction											1	8	193	0	0.286	0.887	0.948	0.439	0.681	0.65	0.63	0.418	0.807	0.958	1.846	1.02	1.23	0.749	0.601	1.043	0.983	1.629	1.913	1.025	1.199	1.195	1.358	1.191	1.29	0.574
1703	458.1	1273.5	381.094	383.1	294.071	5382.33	2	2	Tier 3 one-reaction											0	3	174	0	0.58	0.671	0.813	0.724	0.959	0.96	0.759	0.866	0.844	0.844	1.011	0.782	0.776	1.016	0.664	1.094	1.152	1.424	1.274	0.995	1.058	0.793	0.812	0.939	1.198	0.721
1704	464.3	1274	266.084	268.091	32.026	14705.4	1	1	Tier 3 zero-reaction											1	37	593	0	1.193	0.931	0.615	0.997	0.533	0.547	0.582	1.356	1.627	2.008	1.238	0.805	1.325	1.165	0.51	0.646	1.45	0.819	0.832	0.621	0.633	1.047	0.544	0.811	1.291	0.362
1705	464.1	1274.5	315.084	317.091	162.051	100334	2	2	Tier 3 zero-reaction											5	76	618	0	1.326	1.886	1.234	1.904	0.878	1.684	1.831	1.7	2.194	3.082	1.489	2.495	1.639	1.133	1.833	0.626	1.144	1.155	1.26	0.987	1.14	1.283	0.921	0.914	1.052	0.66
1706	458	1274.8	642.3	644.306	408.241	16793.2	1	1	Tier 3 one-reaction											0	6	147	0	0.806	1.11	0.611	0.214	0.571	0.501	0.619	0.217	0.933	0.634	0.489	0.17	0.207	0.273	0.383	1.136	2.025	0.807	1.153	0.993	1.513	1.534	1.455	1.32	1.22	0.528
1707	458	1275.3	642.55	644.556	816.983	15183.8	2	2	Tier 3 only two-reaction											0	0	10	0	0.929	0.95	0.517	0.318	0.122	0.497	0.45	0.247	0.66	0.777	0.405	0.126	0.325	0.223	0.255	1.208	1.76	0.812	1.357	1.033	1.519	1.751	1.737	1.255	1.335	0.6
1708	459.1	1275.8	408.073	410.079	174.015	6269.33	1	1	Tier 3 zero-reaction											3	16	173	0	1.89	1.463	1.777	1.731	1.714	0.878	1.71	1.673	1.542	0.937	1.635	1.174	1.319	1.532	0.637	3.119	1.159	1.565	1.008	1.528	2.256	1.147	0.931	1.956	1.425	2.156
1709	459	1276.4	328.116	330.123	188.115	106181	2	2	Tier 3 zero-reaction											3	23	212	0	0.663	0.459	0.903	0.659	2.297	1.405	1.026	1.508	0.451	0.724	0.623	1.738	0.734	2.583	1.555	0.739	0.966	1.261	0.782	0.863	0.714	0.628	0.77	1.048	0.79	1.118
1710	459	1276.5	692.792	694.798	917.467	5282.89	2	2	Tier 3 only two-reaction											0	0	165	0	1.058	0.886	0.482	0.363	0.289	0.598	0.739	0.548	0.593	0.784	0.528	0.311	0.292	0.279	0.72	1.198	2.029	1.069	1.171	1.082	1.992	1.767	1.62	1.216	1.481	0.789
1711	459	1277.6	592.254	594.26	358.196	9384.71	1	1	Tier 3 one-reaction											0	3	104	0.0123	0.826	0.447	0.672	0.3	0.159	0.17	0.468	0.133	0.143	0.1271	0.268	0.112	0.217	0.101	0.193	1.243	0.696	1.059	0.722	0.894	0.898	1.004	1.577	1.084	1.531	0.793
1712	460	1277.9	470.199	472.206	236.141	27038.1	1	1	Tier 3 only two-reaction											0	0	63	0	1.842	1.42	1.618	1.445	1.709	0.818	1.364	1.506	1.149	0.772	1.709	1.17	1.239	1.37	0.565	2.427	1.205	1.241	1.227	1.5	1.732	1.223	0.827	1.378	1.187	2.577
1713	459.1	1278	306.103	308.109	144.088	8278.85	2	2	Unidentified														0	0.504	0.741	0.805	0.752	0.983	0.944	0.942	1.022	1.027	1.152	0.95	0.726	0.83	1.379	0.971	0.632	0.824	0.976	0.687	0.717	0.677	0.915	0.89	0.925	0.868	0.668
1714	461.2	1278.2	303.114	305.122	69.0557	6892	1	1	Unidentified														0	1.299	1.022	1.057	1.04	1.461	1.237	1.197	1.456	0.86	0.951	1.368	1.202	0.804	1.855	1.629	1.357	1.374	1.261	0.674	1.002	1.25	0.909	1.092	1.371	1.076	1.825
1716	460	1279.5	395.106	397.112	161.047	34952.9	1	1	Tier 3 zero-reaction											3	14	167	0	1.297	0.779	1.021	1.148	0.989	0.98	1.09	0.832	1.674	0.733	0.637	0.893	0.928	0.521	0.733	0.505	0.714	0.868	0.902	0.796	0.75	1.007	0.744	0.897	0.503	0.565
1717	460	1280.3	278.108	280.115	88.0994	293098	2	2	Tier 1	AAA00758000	C00134	1,4-diaminobutane	0.92	4.1									0	0.474	0.397	0.678	0.437	0.679	0.881	0.574	0.819	1.497	1.855	1.181	0.479	0.397	0.695	0.418	0.888	1.295	1.248	1.41	1.095	0.762	1.753	1.189	0.783	0.798	1.008
1719	461	1282.6	297.613	299.62	127.11	30749.1	2	2	Tier 3 one-reaction											0	2	65	0	0.991	0.743	1.336	0.922	1.694	0.817	1.107	1.139	1.145	0.967	0.608	0.866	0.802	1.041	0.772	0.447	0.912	0.599	1.578	0.871	0.454	1.07	0.838	0.864	0.672	0.686
1720	460	1282.7	420.138	422.144	186.079	13422.7	1	1	Tier 3 one-reaction											0	3	78	0	0.869	0.785	1.18	0.526	0.728	0.863	0.935	0.767	0.378	0.435	0.461	1.08	0.996	0.86	0.47	0.779	1.245	0.927	1.371	1.425	0.892	1.444	1.165	1.477	0.892	1.004
1721	458.1	1282.8	347.621	349.628	227.126	19887.4	2	2	Tier 3 one-reaction											0	2	139	0	0.314	0.849	0.421	0.623	1.427	1.149	0.952	0.818	0.397	0.581	0.689	1.081	0.391	2.113	0.965	0.491	0.83	0.717	0.341	1.042	0.854	0.449	1.019	1.13	1.016	1.122
1722	461	1283.2	426.137	428.144	192.079	10045.3	1	1	Tier 2						AXA03081000		Dehydrozingerone	0.22	15.7				0	1.02	0.768	1.11	0.72	0.627	2.869	0.684	1.285	1.222	1.949	0.818	1.4	1.896	1.926	1.615	1.317	0.661	0.749	1.066	0.792	0.892	0.567	0.407	0.77	0.942	1.072
1723	461.2	1283.6	335.143	337.148	101.085	15685.2	1	1	Tier 3 one-reaction											0	20	342	0	1.13	0.844	1.12	0.907	1.356	1.26	1.158	1.24	0.75	0.817	0.954	1.033	0.816	1.301	1.261	0.904	1.055	0.886	1.031	1.057	0.746	0.852	0.976	0.865	0.824	1.402
1724	460.2	1283.8	335.598	337.604	203.079	15112.5	2	2	Tier 3 one-reaction											0	34	423	0	1.528	2.085	1.307	1.997	1.193	1.697	1.76	1.881	2.408	3.586	1.514	2.685	1.728	1.232	1.679	0.509	0.922	1.061	1.444	1.031	1.272	1.412	0.992	1.006	1.042	0.594
1725	461	1285.6	312.045	314.051	77.9865	13173.5	1	1	Tier 3 one-reaction											0	1	36	0	1.027	0.713	0.754	0.766	0.762	1.378	0.858	0.892	1.66	1.717	0.819	0.74	0.816	0.968	0.857	0.799	1.048	1.089	0.945	0.913	1.403	1.33	1.15	1.131	0.725	0.839
1726	461	1285.7	350.051	352.058	115.993	15178.4	1	1	Tier 3 only two-reaction											0	0	41	0	1.488	0.68	1.421	0.679	0.549	1.065	1.022	0.709	0.855	1.439	1.974	1.344	2.946	2.079	1.792	0.866	1.396	1.11	1.633	1.228	0.62	1.556	1.266	1.578	0.81	0.66
1727	462.1	1286.3	314.575	316.582	161.034	50508.7	2	2	Tier 3 one-reaction											0	2	67	0	0.976	0.999	0.734	0.929	0.832	1.029	0.85	1.376	2.075	1.152	1.245	0.624	0.918	1.345	0.877	0.691	1.619	1.393	2.022	1.126	1.692	1.349	1.04	1.267	1.119	0.662
1728	462.1	1286.5	306.569	308.576	145.022	6984.17	2	2	Tier 3 only two-reaction											0	0	7	0.0123	0.98	1.174	0.852	1.141	0.82	1.224	0.771	1.611	2.197	1.331	1.329	0.915	0.763	1.227	0.937	0.5381	1.755	1.72	3.234	1.349	1.802	1.307	1.148	1.149	1.191	0.732
1729	462.2	1286.5	377.062	379.069	143.004	13758	1	1	Tier 3 one-reaction											0	1	59	0	0.418	0.498	1.194	0.58	0.565	0.827	0.342	0.419	0.829	1.077	0.593	0.839	0.593	0.531	0.514	1.361	1.012	1.011	2.135	0.658	0.994	0.896	0.911	0.736	1.003	1.201
1730	462.2	1286.6	652.791	654.798	418.733	14772.8	1	1	Unidentified														0	1.065	1.14	1.026	0.663	0.461	0.276	0.653	0.307	0.301	0.28	0.355	0.304	0.566	0.324	0.2	1.714	1.496	1.341	1.075	1.28	1.142	2.014	1.484	1.441	1.996	0.988
1731	462.1	1286.6	653.042	655.049	837.967	12295.6	2	2	Tier 3 only two-reaction											0	0	4	0	1.246	1.019	1.292	0.741	0.454	0.317	0.755	0.263	0.224	0.264	0.5	0.346	0.592	0.239	0.262	1.436	1.775	1.284	1.389	1.379	1.213	1.669	1.772	1.576	2.507	0.894
1733	462.1	1287.6	315.575	317.582	163.033	21672.8	2	2	Tier 3 only two-reaction											0	0	4	0.1975	1.065	1.065	0.813	0.3072	1.083	1.047	0.964	1.462	2.501	1.516	1.543	0.6985	1.138	1.901	0.8	0.719	1.612	1.501	1.075	1.309	1.86	1.384	1.15	1.602	1.254	0.62
1734	462.2	1287.9	652.541	654.548	418.483	9513.18	1	1	Unidentified														0	0.645	1.061	0.938	0.499	0.467	0.211	0.795	0.372	0.229	0.291	0.49	0.287	0.534	0.251	0.291	1.349	1.555	1.119	1.285	1.039	1.142	1.529	1.238	1.566	1.6	0.587
1735	462.1	1288.2	356.095	358.101	122.036	751029	1	1	Tier 1	AAA00283000	HMDB0000750	3-Hydroxymandelic acid	0.96	10.2									0	2.471	1.044	0.793	1.216	0.861	1.007	0.961	0.994	2.104	0.825	0.593	1.429	0.77	0.626	0.82	0.369	0.7	0.787	0.8	0.75	0.773	0.739	0.891	0.748	0.615	0.554
1736	462.2	1288.2	305.57	307.577	143.024	11827.5	2	2	Tier 3 one-reaction											0	2	53	0	0.982	0.987	0.85	1.002	0.822	0.963	0.933	1.553	1.89	1.371	1.336	0.695	0.929	1.345	0.862	0.775	1.883	1.543	2.775	1.298	1.917	1.565	1.041	1.412	1.085	0.787
1737	463.1	1289.7	365.099	367.105	131.04	28903.7	1	1	Tier 3 one-reaction											0	2	81	0.0123	1.304	0.828	0.719	1.062	1.169	1.521	0.985	1.425	1.034	0.901	0.807	0.808	0.899	1.311	1.046	0.463	1.08	1.072	0.732	0.824	1.09	1.094	1.164	0.939	0.746	0.6
1738	462.1	1289.7	324.6	326.607	181.084	23754.8	2	2	Tier 3 one-reaction											0	9	255	0.037	0.221	0.422	0.154	0.248	0.209	0.094	0.559	0.402	0.254	0.412	0.087	0.0226	0.0285	0.475	0.075	1.245	0.302	0.465	1.147	0.623	0.901	3.706	1.831	1.858	1.359	0.094
1739	463.2	1289.9	319.607	321.614	171.097	7432.58	2	2	Tier 3 only two-reaction											0	0	2	0.1605	1.1275	1.383	1.543	1.105	1.106	0.77	0.967	0.988	0.743	0.8532	1.182	0.672	1.07	1.026	0.7272	0.5122	1.125	0.6494	0.878	0.632	0.835	0.927	0.876	0.655	0.8494	1.3569
1740	463.1	1290.5	663.306	665.313	429.248	32618.4	1	1	Tier 3 one-reaction											0	5	146	0	0.489	0.547	0.398	0.198	0.104	0.287	0.375	0.18	0.55	0.48	0.366	0.15	0.19	0.158	0.251	0.993	1.299	0.533	1.02	0.826	0.913	1.089	1.048	0.9	0.747	0.291
1741	463.1	1290.9	663.055	665.062	428.997	19925.9	1	1	Tier 3 only two-reaction											0	0	55	0	0.421	0.536	0.336	0.185	0.128	0.257	0.386	0.207	0.339	0.282	0.335	0.143	0.145	0.111	0.24	0.769	1.088	0.529	0.842	0.75	1.049	1.38	0.852	0.833	0.78	0.206
1742	463.1	1290.9	663.557	665.563	858.997	24867	2	2	Tier 3 only two-reaction											0	0	12	0	0.792	0.594	0.459	0.228	0.133	0.317	0.353	0.187	0.416	0.442	0.345	0.169	0.145	0.152	0.214	0.775	1.282	0.476	1.03	0.816	1.048	1.151	1.011	0.906	0.92	0.298
1743	464.2	1293.4	394.096	396.103	320.075	6778.67	2	2	Tier 3 one-reaction											0	6	245	0	0.683	0.612	0.719	0.43	0.644	0.748	0.697	0.551	0.952	0.537	0.772	1.265	0.862	0.417	0.667	0.479	0.447	0.601	0.707	0.568	0.609	0.69	0.707	0.532	0.624	0.478
1745	465.3	1295.9	404.071	406.077	170.013	32693.8	1	1	Tier 3 one-reaction											0	2	35	0	1.146	0.748	0.665	0.619	0.295	1.039	0.657	0.746	1.185	0.955	0.47	0.58	0.789	0.644	0.794	0.211	0.395	0.636	0.673	0.499	0.633	0.867	0.886	0.68	0.451	0.265
1746	465.3	1296.3	379.588	381.595	291.06	5929.6	2	2	Tier 3 one-reaction											0	5	234	0	0.166	0.573	0.626	0.202	0.345	0.868	0.493	0.494	0.467	0.731	0.862	1.041	1.027	0.443	0.315	1.567	1.419	1.828	2.778	1.546	1.002	1.561	2.094	1.047	1.899	1.034
1747	465.1	1296.5	278.582	280.589	89.0471	12699.3	2	2	Tier 3 zero-reaction											4	38	514	0	0.984	0.89	1.074	0.708	0.454	0.683	0.348	0.551	0.755	0.797	0.544	0.732	1.207	0.907	0.51	0.705	1.028	0.783	1.162	0.769	0.555	0.856	1.063	0.55	2.047	0.346
1748	465.1	1297.1	379.111	381.118	145.053	17817.3	1	1	Tier 3 one-reaction											0	9	130	0	2.434	1.578	0.989	2.136	0.526	0.847	0.294	0.75	1.022	1.552	1.151	0.532	0.857	0.916	1.21	0.588	0.58	0.573	0.529	0.554	0.906	0.498	0.544	0.577	0.442	0.337
1749	466.1	1297.8	352.102	354.108	118.044	9756.94	1	1	Tier 3 only two-reaction											0	0	3	0	1.496	1.523	1.25	1.178	1.161	1.225	1.191	1.105	0.998	0.716	1.126	1.096	1.147	1.326	1.159	1.472	1.413	1.132	0.871	1.55	1.244	1.332	1.154	1.31	1.419	1.773
1750	465.3	1297.8	269.643	271.649	71.17	5128.21	2	2	Unidentified														0	1.126	0.537	0.536	0.666	0.517	0.486	0.477	0.421	0.487	0.664	0.547	0.236	0.233	0.309	0.728	0.971	0.882	0.655	0.842	0.564	0.849	0.58	0.687	0.438	0.731	0.955
1751	465.1	1298.4	310.584	312.591	153.052	6390.71	2	2	Tier 3 one-reaction											0	14	229	0.0247	0.973	0.708	0.684	0.933	0.606	0.754	0.736	1.036	1.22	0.83	0.719	0.34	0.911	0.86	0.735	0.63	1.341	0.875	1.676	0.97	0.77	1.484	0.771	0.99	0.917	0.412
1752	467.1	1300	316.092	318.098	164.067	50110.8	2	2	Tier 3 only two-reaction											0	0	6	0.037	1.589	0.384	1.781	1.127	0.807	0.695	0.1032	0.0774	2.331	1.089	1.213	0.0478	1.937	0.928	0.361	1.17	1.126	1.638	0.827	1.385	1.753	1.501	1.431	1.654	0.87	0.925
1754	466.1	1300.4	493.2	495.206	259.141	8138.59	1	1	Tier 3 one-reaction											0	16	274	0.0123	0.886	0.41	0.48	0.743	0.912	1.611	0.895	0.906	0.492	0.453	0.452	1.777	0.495	1.108	1.386	0.85	0.453	0.656	0.352	0.446	0.442	0.384	0.503	0.555	0.383	0.811
1755	467.1	1300.8	470.199	472.206	236.141	8734.5	1	1	Tier 3 only two-reaction											0	0	63	0	2.199	1.399	1.491	1.581	1.869	0.851	1.357	1.548	1.195	0.864	1.678	1.134	1.264	1.463	0.485	2.733	1.047	1.219	1.291	1.562	1.586	1.286	0.903	1.397	1.196	2.73
1756	465.1	1301.1	341.106	343.114	214.095	8948.2	2	2	Tier 3 one-reaction											0	11	305	0.0741	0.826	0.93	3.654	1.499	2.607	1.033	0.694	1.116	0.713	0.894	1.445	0.677	1.294	0.594	1.652	6.966	1.011	0.983	2.089	2.036	1.22	1.763	0.622	2.045	0.704	2.943
1757	467.3	1302.2	446.211	448.217	212.153	6076.2	1	1	Tier 3 one-reaction											0	2	52	0.0864	0.505	0.453	0.469	0.2024	0.383	0.2222	0.2131	0.401	0.915	0.617	0.395	0.443	0.342	0.822	0.264	0.2821	0.649	0.305	0.875	0.168	0.382	0.553	2.539	0.588	1.432	1.486
1758	467.1	1303.5	264.584	266.591	61.052	51988.9	2	2	Unidentified														0	1.108	0.955	0.921	1.225	1.14	1.061	0.737	1.543	1.115	1.312	0.86	0.873	1.016	0.768	0.889	0.797	1.497	0.887	1.259	0.986	1.168	1.789	1.435	1.226	1.389	0.728
1760	468.3	1306.7	307.093	309.099	146.069	6028.17	2	2	Tier 3 zero-reaction											4	29	339	0.037	0.419	0.625	0.832	0.1437	0.671	0.503	0.349	0.303	0.553	0.502	0.572	0.624	0.551	1.148	0.578	0.949	1.241	1.153	0.639	1.011	1.143	1.124	0.871	1.515	0.871	1.017
1761	468.2	1307.1	436.19	438.196	202.131	6792	1	1	Tier 3 one-reaction											0	14	195	0	0.87	0.347	1.205	0.819	2.818	1.507	0.897	1.487	0.439	0.512	0.49	1.835	0.621	2.123	1.436	0.707	1.166	1.18	1.374	1.193	0.553	0.66	0.839	1.041	0.771	1.118
1763	468.3	1308.3	335.124	337.13	202.131	283082	2	2	Tier 3 one-reaction											0	14	195	0	1.02	0.335	1.19	0.766	3.105	1.451	0.921	1.468	0.401	0.426	0.554	2.086	0.586	2.541	1.617	0.53	1.054	1.35	1.179	1.058	0.623	0.6	0.68	0.968	0.621	1.159
1764	469.3	1308.7	292.102	294.108	58.0439	7361.62	1	1	Unidentified														0	1.739	0.935	1.621	1.193	1.868	1.57	1.361	1.72	1.556	1.476	1.549	2.024	1.174	1.973	1.839	1.323	1.163	1.155	1.394	1.038	0.994	1.166	1.008	1.186	1.025	1.034
1766	469.3	1308.9	296.587	298.594	125.058	13579.7	2	2	Tier 3 zero-reaction											3	8	248	0.0123	0.339	1.013	0.675	0.528	0.759	0.975	0.82	0.853	1.176	1.349	1.483	0.584	1.053	1.154	0.762	0.9	1.222	1.241	0.6252	0.89	1.455	1.47	1.079	1.203	1.49	0.537
1768	466.3	1309.1	368.135	370.141	268.153	5860.43	2	2	Tier 3 one-reaction											0	9	117	0.0494	0.357	0.47	0.562	0.409	0.471	0.421	0.5368	0.611	0.738	0.437	0.535	0.236	0.37	0.881	0.301	1.764	0.36	0.836	0.508	0.293	0.351	0.505	2.9	0.371	1.096	1.249
1770	467.3	1310	319.147	321.154	85.0882	132858	1	1	Unidentified														0.0123	0.457	1.448	0.306	0.508	0.403	0.865	0.784	0.801	6.34	5.689	3.856	1.894	0.344	3.207	3.434	1.263	0.665	0.255	0.318	0.371	0.356	0.45	0.35	1.031	0.274	0.4172
1771	469.2	1310.3	338.1	340.107	208.084	251029	2	2	Tier 2						AAA01012000	C05647	Formyl-5-hydroxykynurenamine	1.41	31.2				0	3.717	2.246	1.446	5.885	1.274	1.224	0.451	1.165	1.969	3.144	3.119	1.102	1.951	1.682	1.694	0.88	0.979	0.795	0.904	0.73	0.642	0.897	0.866	0.925	0.869	0.478
1772	468.3	1310.4	347.621	349.628	227.126	20100.8	2	2	Tier 3 one-reaction											0	2	139	0	0.359	0.478	0.407	0.771	1.417	0.919	1.069	1.013	0.466	0.456	0.809	1.376	0.428	2.287	0.978	0.524	1.084	1.127	0.377	1.104	0.825	0.391	1.118	1.055	0.564	0.949
1773	470.2	1312	363.101	365.107	258.085	4524	2	2	Tier 3 zero-reaction											3	30	487	0	1.438	2.12	1.108	1.764	1.565	0.847	0.983	1.005	1.378	1.085	1.943	0.659	1.627	1.174	0.904	1.192	0.897	1.119	1.204	0.879	0.941	1.32	0.596	0.905	0.953	1.201
1775	470.4	1315.1	643.763	645.77	409.705	6070.17	1	1	Unidentified														0.0123	1.046	0.712	0.4025	0.342	0.229	0.462	0.736	0.424	0.823	1.025	0.834	0.213	0.407	0.239	0.492	1.357	1.553	0.685	1.483	0.718	1.814	2.002	1.334	1.464	1.384	0.657
1776	470.2	1315.1	313.11	315.117	158.104	7351.68	2	2	Unidentified														0	1.779	1.505	1.264	1.732	1.06	0.848	1.062	0.997	1.702	1.54	1.232	0.827	2.383	1.104	0.816	0.644	0.689	0.693	0.741	0.982	0.683	0.806	0.919	0.965	0.889	0.791
1777	472.4	1318	346.59	348.596	225.063	9576.26	2	2	Tier 3 one-reaction											0	21	328	0	2.953	1.436	1.651	2.479	1.673	1.568	1.537	0.903	4.381	1.918	0.863	1.474	1.341	0.721	1.644	1.482	3.314	4.947	3.135	3.302	4.671	4.04	3.653	3.435	2.211	1.727
1779	471.4	1318.6	314.578	316.585	80.5194	10266.7	1	1	Unidentified														0	0.961	1.253	1.051	1.169	0.706	0.95	1.214	1.238	1.481	1.501	1.299	1.005	1.074	0.883	1.247	0.614	1.211	1.249	1.342	0.931	1.32	1.369	0.865	0.922	1.144	0.565
1780	471.2	1319.1	292.105	294.112	116.094	380191	2	2	Unidentified														0	1.393	1.039	1.339	1.038	1.806	1.627	1.548	1.766	1.366	1.341	1.225	1.496	1.142	2.06	1.605	0.59	1.423	1.237	1.699	1.193	0.776	1.17	1.288	1.252	0.929	0.857
1781	471.2	1320.5	314.076	316.083	160.036	45324.7	2	2	Tier 3 zero-reaction											2	39	439	0	0.881	1.007	0.769	1.391	0.724	0.827	1.075	0.912	1.137	1.786	1.107	0.953	0.956	0.666	1.026	0.475	0.778	0.936	0.721	0.708	1.004	0.927	0.71	0.552	0.746	0.495
1783	473.3	1324	317.131	319.138	83.0729	259677	1	1	Tier 3 one-reaction											0	2	188	0	1.129	0.81	1.034	0.8	1.183	1.168	1.097	1.223	0.681	0.802	0.86	0.977	0.782	1.163	1.2	0.92	0.884	0.817	0.964	1.062	0.654	0.775	0.949	0.843	0.947	1.354
1784	473.2	1324.3	470.2	472.206	236.141	14546	1	1	Tier 3 only two-reaction											0	0	63	0	2.199	1.589	1.459	1.613	1.61	0.901	1.388	1.929	1.39	0.85	1.579	1.194	1.269	1.418	0.632	2.678	1.071	1.423	1.331	1.663	1.595	1.338	0.85	1.562	1.145	2.643
1785	472.2	1324.6	333.126	335.133	99.068	280900	1	1	Tier 3 zero-reaction											1	13	299	0	1.415	1.196	1.235	1.238	0.837	1.058	1.037	0.852	1.022	1.135	0.654	0.686	0.761	1.033	1.122	0.445	1.121	0.815	0.748	0.683	0.649	1.15	1.306	0.975	1.096	0.373
1786	474.2	1324.8	353.095	355.102	119.037	29831	1	1	Tier 3 one-reaction											0	7	132	0	1.44	1.003	0.542	0.73	0.426	1.126	1.402	1.368	2.108	0.522	0.321	0.563	0.246	0.648	0.776	0.139	0.358	0.418	0.505	0.442	0.619	0.325	0.32	0.512	0.178	0.44
1787	473.4	1325.6	339.6	341.607	211.083	37934.1	2	2	Tier 2						AAA00898A01		N-Acetyl-L-Noradrenaline	1.84	3				0	2.241	1.945	1.739	3.443	1.582	1.2	0.813	1.262	2.623	2.191	2.809	1.212	2.077	1.699	1.658	1.047	1.266	1.694	1.619	1.545	1.915	1.853	1.185	1.437	1.143	1.251
1788	473.4	1326.7	311.082	313.089	154.046	6086.86	2	2	Tier 3 one-reaction											0	2	211	0.0123	1.099	1.141	0.2984	1.522	1.341	1.441	1.306	0.963	1.621	1.401	1.538	1.281	2.491	1.4	1.355	0.949	0.56	0.83	1.315	0.605	0.648	1.079	0.808	0.496	0.781	0.951
1790	474.3	1328.9	310.074	312.081	152.032	10267.6	2	2	Tier 3 one-reaction											0	5	286	0	1.103	1.249	0.885	0.955	1.42	1.646	0.464	1.283	1.59	3.304	1.467	1.022	1.482	0.692	1.407	0.334	0.783	0.778	1.15	0.357	0.52	0.922	0.352	0.668	0.497	0.399
1791	474.3	1330.1	283.58	285.587	99.0428	57111.5	2	2	Tier 3 one-reaction											0	4	162	0	1.037	4.304	1.376	1.197	1.479	1.173	0.747	0.531	0.755	4.216	1.479	0.407	2.863	1.381	0.689	0.677	0.754	0.742	0.885	0.665	0.919	0.936	0.755	0.683	0.544	0.539
1792	474.4	1330.5	389.127	391.134	155.069	7268.86	1	1	Tier 3 zero-reaction											1	14	272	0	0.933	0.76	0.864	0.948	0.641	0.897	0.836	1.022	0.92	0.778	0.913	0.525	0.65	1.057	0.988	1.299	1.189	0.837	1.16	1.292	1.178	1.025	0.957	0.95	1.338	1.24
1794	475.5	1330.8	482.185	484.192	248.127	10279.6	1	1	Tier 3 zero-reaction											1	5	278	0	1.017	0.786	0.728	0.841	0.708	0.532	0.405	0.893	0.931	0.88	0.735	0.514	0.61	1.266	0.587	1.637	0.847	0.483	1.003	0.86	1.004	0.927	1.709	0.846	1.583	2.156
1795	475.3	1331	417.123	419.129	183.064	92429.4	1	1	Tier 3 one-reaction											0	15	327	0	0.512	0.415	0.41	0.438	0.458	0.458	0.592	0.581	0.578	0.28	0.739	0.437	0.442	0.62	0.447	0.89	0.935	0.555	1.046	0.795	0.543	0.573	0.371	0.623	1.237	0.732
1796	475.3	1331.1	325.59	327.596	183.063	26652.3	2	2	Tier 3 one-reaction											0	15	292	0	0.404	0.296	0.387	0.415	0.493	0.306	0.58	0.462	0.558	0.237	0.689	0.511	0.522	0.509	0.372	0.743	0.765	0.402	0.796	0.625	0.501	0.612	0.406	0.418	1.196	0.574
1797	475.3	1333.3	318.072	320.079	168.027	1.66382e+06	2	2	Tier 3 zero-reaction											1	8	192	0	0.257	0.906	0.91	0.369	0.534	0.773	0.596	0.325	0.6	1.128	1.674	1.025	1.584	0.606	0.57	0.944	0.987	1.471	1.644	0.872	0.964	1.3	1.674	1.111	1.575	0.55
1798	476.3	1334.7	663.556	665.562	858.995	6009.57	2	2	Tier 3 only two-reaction											0	0	14	0	0.784	0.849	0.65	0.298	0.207	0.447	0.447	0.39	0.682	0.872	0.7	0.228	0.335	0.259	0.499	1.466	1.474	0.839	1.467	1.333	1.192	1.652	1.417	1.199	0.887	0.684
1799	476.3	1334.7	663.306	665.313	858.495	6432.2	2	2	Tier 3 one-reaction											0	1	433	0	0.66	0.709	0.644	0.435	0.197	0.316	0.517	0.444	0.53	0.704	0.483	0.207	0.237	0.209	0.358	1.202	1.167	0.778	1.393	1.163	1.185	1.52	1.285	0.971	1.17	0.76
1800	476.5	1335.5	327.089	329.096	186.062	94989.8	2	2	Tier 3 one-reaction											0	16	300	0	0.364	0.601	0.618	0.228	0.584	0.633	0.259	0.325	0.139	0.264	0.277	0.201	0.106	0.257	0.236	0.278	0.594	0.598	0.642	0.359	0.295	0.279	0.293	0.43	0.366	0.486
1801	476.3	1335.6	349.158	351.164	115.099	94169.5	1	1	Tier 3 one-reaction											0	21	290	0	1.168	1.643	1.152	0.921	1.102	1.163	1.036	1.264	0.752	1.098	0.853	1.22	0.88	1.241	0.997	0.755	1.386	1.409	1.217	0.995	0.964	0.969	0.994	0.831	1.301	1.021
1802	476.5	1335.7	319.072	321.078	170.027	131947	2	2	Tier 2						ABA00560000	C01424	Gallic acid	8.6	30.7				0	0.306	0.994	0.985	0.428	0.605	0.83	0.635	0.356	0.725	1.301	1.85	1.205	1.7	0.648	0.612	0.963	1.1	1.545	1.89	0.982	1.051	1.482	1.803	1.248	1.691	0.633
1803	477.3	1336.5	304.106	306.112	140.094	8497.5	2	2	Tier 3 one-reaction											0	1	161	0.0123	2.131	2.625	1.615	2.248	1.438	1.277	1.319	1.872	3.613	3.088	2.258	1.138	3.987	2.083	1.11	0.721	0.946	0.917	1.639	1.208	0.821	1.198	1.206	1.564	1.008	0.721
1804	477.5	1337	688.543	690.549	454.484	9304.71	1	1	Tier 3 only two-reaction											0	0	4	0	0.673	0.549	0.451	0.193	0.138	0.29	0.478	0.181	0.638	0.467	0.434	0.219	0.197	0.175	0.406	1.055	1.284	0.625	1.215	0.751	1.129	1.595	1.1	0.87	1.168	0.357
1805	477.3	1337.1	688.793	690.799	909.469	6985.09	2	2	Tier 3 only two-reaction											0	0	158	0.0123	0.99	0.711	0.482	0.313	0.2097	0.348	0.409	0.194	0.701	0.334	0.374	0.231	0.255	0.186	0.346	0.955	1.374	0.77	1.132	0.97	1.354	1.617	1.029	1.394	1.162	0.526
1806	476.3	1337.1	565.194	569.207	98.0842	34986.1	1	2	Tier 3 one-reaction											0	1	121	0	1.506	0.98	1.451	1.105	1.736	1.345	1.547	1.896	1.458	1.424	1.194	1.479	1.184	2.098	1.524	0.61	1.526	1.352	1.738	1.315	0.861	1.271	1.153	1.282	1.001	0.868
1807	477.5	1337.3	315.084	317.091	162.051	25115.9	2	2	Tier 3 zero-reaction											5	76	618	0	1.119	1.584	1.321	1.897	0.948	1.361	1.851	1.607	2.194	2.856	1.482	2.491	1.584	1.023	1.481	0.556	1.085	0.963	1.324	0.931	0.95	1.345	0.889	1.044	0.909	0.666
1808	476.3	1337.4	292.106	294.112	116.094	2.56577e+06	2	2	Tier 3 zero-reaction											1	9	187	0	1.391	1.022	1.362	1.054	1.832	1.575	1.534	1.755	1.388	1.355	1.175	1.489	1.177	2.132	1.624	0.564	1.448	1.25	1.717	1.222	0.785	1.137	1.283	1.276	0.945	0.857
1809	476.5	1337.8	419.155	421.163	370.194	6743.6	2	2	Tier 3 one-reaction											0	9	180	0.1605	0.833	0.7458	0.9159	4.6776	1.406	0.52	0.8262	5.6096	1.041	0.604	0.651	0.4785	0.566	0.576	2.112	0.7112	0.656	1.342	1.415	1.194	0.739	0.911	0.884	0.85	1.174	2.1893
1810	477.3	1338.1	334.098	336.104	200.079	70731.3	2	2	Tier 3 one-reaction											0	11	331	0	0.23	0.305	0.249	0.251	0.351	0.627	0.374	0.518	0.646	0.375	0.383	0.477	0.27	0.345	0.761	0.242	0.265	0.361	0.176	0.287	0.262	0.238	0.296	0.39	0.373	0.392
1811	477.3	1338.7	536.21	538.216	302.152	15654.4	1	1	Tier 3 zero-reaction											3	10	197	0.0741	2.384	0.1006	1.243	2.595	1.354	1.948	0.864	0.141	0.76	1.243	0.1121	0.473	0.273	1.74	0.894	1.009	0.835	0.068	0.3	0.196	0.508	1.837	0.131	0.084	0.129	0.2156
1812	477.3	1339.4	382.111	384.117	148.052	21929.6	1	1	Tier 2						APA00424000	C05608	4-Hydroxycinnamyl aldehyde	0.58	97.5				0	1.359	0.988	0.708	1.025	0.81	1.102	0.898	0.762	1.451	1.163	0.967	1.061	1.021	0.796	1.078	0.491	1.463	1.846	0.956	1.037	1.556	1.174	1.044	1.013	1.182	0.916
1813	477.3	1341.3	324.072	326.078	90.0134	244011	1	1	Tier 3 one-reaction											0	2	76	0	0.327	0.213	0.393	0.295	0.409	0.609	0.864	0.729	0.621	0.477	0.755	0.447	0.253	0.427	0.671	0.999	0.622	0.996	0.816	0.926	0.818	1.17	0.806	1.17	2.154	0.465
1814	479.3	1341.3	379.127	381.134	290.137	5695.33	2	2	Tier 3 one-reaction											0	9	236	0.0123	0.829	1.045	1.112	1.071	1.463	1.224	0.966	1.259	1.231	0.672	1.228	1.003	0.981	3.316	0.929	1.355	1.107	1.156	1.473	1.021	1.091	1.03	1.242	1.312	1.055	1.56
1815	478.3	1341.5	472.214	474.222	238.156	11912.5	1	1	Tier 3 one-reaction											0	3	101	0	1.673	1.21	1.628	2.419	1.641	0.854	1.615	1.805	1.238	0.95	1.892	1.527	1.238	1.542	0.741	3.464	1.28	1.348	1.489	1.761	1.96	1.454	0.848	1.595	1.385	3.14
1819	479.4	1343.8	266.084	268.091	32.0258	13071	1	1	Unidentified														0	1.232	0.922	0.668	0.991	0.563	0.563	0.647	1.323	1.576	1.714	1.284	0.768	1.299	1.142	0.526	0.586	1.503	0.782	0.81	0.62	0.617	0.981	0.599	0.826	1.265	0.423
1821	479.5	1345.3	278.573	280.58	89.0299	15703.7	2	2	Tier 3 only two-reaction											0	0	100	0	0.319	0.294	0.205	0.184	0.167	0.58	0.22	0.175	0.209	0.429	0.33	0.401	0.557	0.433	0.256	0.209	1.519	0.264	0.189	0.11	0.201	0.285	0.335	0.228	0.273	0.147
1823	480.4	1348	435.195	437.201	201.137	11855.4	1	1	Tier 3 zero-reaction											1	12	188	0	0.316	0.223	0.54	0.296	0.527	0.293	0.242	0.291	0.128	0.214	0.197	0.262	0.193	0.369	0.355	0.358	0.364	0.647	0.471	0.441	0.661	0.358	0.409	0.516	0.461	0.679
1825	481.4	1348.7	335.14	337.148	101.082	13909.6	1	1	Unidentified														0	1.244	0.848	1.021	0.946	1.234	1.185	1.088	1.212	0.796	0.799	0.962	0.967	0.736	1.28	1.241	0.975	1.081	0.981	0.965	1.028	0.821	0.984	1.022	0.824	0.873	1.486
1826	480.4	1349.2	481.128	483.134	247.07	5868.52	1	1	Tier 3 one-reaction											0	13	372	0	1.193	2.014	1.564	2.254	0.952	1.488	2.836	2.152	2.399	3.213	1.575	2.707	1.693	1.573	1.955	0.588	1.263	1.288	1.38	1.328	1.234	0.918	1.008	1.114	0.912	0.879
1827	480.4	1349.4	357.592	359.599	247.068	75540.8	2	2	Tier 3 one-reaction											0	16	387	0	1.172	1.699	1.53	2.289	0.909	1.546	2.231	1.729	3.243	3.103	1.629	2.707	1.354	1.428	1.643	0.707	0.981	0.953	1.593	1.203	1.132	1.175	0.763	0.954	0.845	0.657
1828	480.6	1349.6	367.103	369.109	266.089	20861.4	2	2	Tier 2						AAA00973A02		N2-Acetyl-5'-Hydroxykynurenine	2.55	129.9				0	0.757	0.199	0.152	0.145	0.181	0.156	0.176	0.163	0.197	0.163	0.251	0.53	0.519	0.297	0.137	0.646	0.246	0.421	0.21	0.397	0.199	0.204	1.225	0.341	0.767	0.342
1832	481.6	1352	298.603	300.609	129.089	8078.15	2	2	Tier 3 one-reaction											0	4	125	0	0.885	0.746	0.762	0.597	0.965	0.715	0.827	0.775	0.771	0.366	0.473	0.675	0.798	1.6	0.987	0.709	1.041	1.683	1.827	1.154	1.142	1.251	1.319	1.218	1.259	0.986
1833	481.6	1352.4	315.084	317.091	162.051	141104	2	2	Tier 3 zero-reaction											5	76	618	0	1.289	1.658	1.369	1.848	0.967	1.458	1.848	1.669	2.349	3.143	1.41	2.465	1.639	1.042	1.513	0.532	1.007	0.909	1.402	0.922	0.905	1.339	0.857	1	0.93	0.568
1834	488.5	1352.5	338.087	340.094	104.029	53781.7	1	1	Tier 3 one-reaction											0	3	77	0	1.277	0.775	0.926	1.126	1.432	1.388	1.318	1.935	1.209	1.025	1.084	1.551	1.233	2.293	0.922	0.562	0.878	0.97	1.174	1.174	1.264	0.958	1.047	1.252	0.92	0.806
1835	481.4	1354.8	388.107	390.115	154.049	10844.4	1	1	Tier 3 one-reaction											0	12	336	0.0741	1.138	1.259	0.3703	1.472	1.276	1.648	2.022	0.849	1.594	1.186	1.381	1.469	2.156	1.051	1.561	1.335	0.764	0.769	0.915	0.3756	0.408	1.414	0.843	0.738	0.802	1.098
1836	481.6	1354.9	337.116	339.123	103.058	156065	1	1	Tier 3 only two-reaction											0	0	1	0	0.38	0.901	1.017	0.407	0.616	0.81	0.728	0.404	0.798	1.474	1.834	1.137	1.523	0.647	0.673	0.876	1.121	1.566	1.951	0.933	0.986	1.441	1.597	1.162	1.725	0.513
1837	482.4	1355.1	311.082	313.089	154.048	114997	2	2	Tier 3 one-reaction											0	2	194	0	1.191	1.279	0.286	1.632	1.259	1.552	1.487	0.811	1.796	1.71	1.593	1.365	2.429	1.39	1.393	1.021	0.821	0.793	0.847	0.185	0.52	1.08	0.903	0.553	0.717	0.447
1838	481.6	1355.4	318.072	320.078	168.027	1.23925e+07	2	2	Tier 3 zero-reaction											1	8	192	0	0.268	0.855	0.944	0.384	0.571	0.803	0.63	0.345	0.747	1.396	1.805	1.143	1.654	0.631	0.572	0.862	1.041	1.613	1.943	0.917	1	1.438	1.727	1.18	1.643	0.504
1839	481.4	1355.5	458.109	460.115	224.051	12808.6	1	1	Tier 3 only two-reaction											0	0	25	0.0123	0.229	0.341	0.477	0.272	0.411	0.812	1.081	1.262	0.796	0.362	0.561	0.694	0.282	0.583	0.581	0.896	0.327	0.855	0.822	0.872	0.502	0.87	0.643	1.209	1.428	0.539
1840	483.4	1356.1	357.593	359.599	123.534	15019.1	1	1	Unidentified														0	1.058	1.529	1.431	2.298	0.981	1.407	2.027	1.869	3.243	2.706	1.659	3.081	1.571	1.403	1.492	0.707	0.953	0.946	1.565	1.127	1.15	1.179	0.746	0.943	0.816	0.657
1842	482.4	1357.2	502.132	504.138	268.074	11657.8	1	1	Tier 3 zero-reaction											3	22	408	0	1.285	1.243	1.26	1.349	0.85	1.732	1.12	1.235	2.047	1.307	0.872	1.626	0.946	1.234	0.83	0.477	0.535	0.884	0.935	0.877	0.899	0.844	0.874	1.021	0.642	1.001
1843	482.4	1358.4	310.074	312.081	152.032	22745.8	2	2	Tier 3 one-reaction											0	5	286	0	0.886	0.52	0.891	0.557	0.807	1.057	0.383	0.944	1.053	1.899	1.074	0.713	0.853	0.575	1.028	0.284	0.523	0.462	0.755	0.368	0.536	0.725	0.359	0.563	0.529	0.355
1844	483.6	1358.5	358.11	360.117	124.052	12661	1	1	Tier 1	AXA00216000	C01502	Guaiacol	1.04	6.1									0	1.131	0.984	1.023	1.016	0.887	0.798	1.124	0.907	1.844	1.693	1.286	0.898	0.884	0.755	1.17	0.584	0.95	1.083	1.439	0.84	1.29	1.244	0.972	1.069	0.858	0.616
1845	482.6	1358.5	543.159	545.165	309.1	5898.94	1	1	Tier 3 one-reaction											0	7	267	0.0247	0.3235	0.825	1.211	0.319	0.42	1.234	0.769	0.87	0.479	0.507	0.379	1.53	0.938	1.238	0.334	0.4785	0.696	0.656	1.19	1.147	0.711	0.646	0.751	1.399	0.64	0.837
1846	485.5	1360.2	306.079	308.086	144.041	8401.56	2	2	Tier 3 zero-reaction											3	43	475	0	1.134	1.659	1.377	1.604	0.89	1.201	1.785	1.429	2.237	2.539	1.287	1.85	1.177	1.112	1.588	0.785	0.796	0.962	1.284	0.93	1.103	1.126	0.852	0.899	0.961	1.067
1847	483.6	1361.5	324.909	326.917	181.702	57099.4	2	2	Unidentified														0	1.387	0.508	1.377	1.436	1.623	1.263	1.39	1.102	2.592	0.744	1.22	2.256	1.383	0.785	0.716	0.346	0.55	1.173	1.798	1.005	0.874	1.118	0.738	1.304	0.423	0.344
1848	485.4	1361.7	324.829	326.837	181.54	54116	2	2	Unidentified														0	1.492	0.787	1	1.553	1.752	2.239	1.732	1.341	3.179	0.952	1.411	3.11	1.622	1.419	0.802	0.191	0.593	1.361	2.179	1.178	1.007	1.246	0.794	1.164	0.439	0.204
1849	485.4	1361.8	345.108	347.115	222.1	7736.05	2	2	Tier 2						AAA01003A02		N2'-Acetyl-3'-Hydroxykynurenamine	1.44	2.2				0	1.461	0.614	1.175	1.154	1.309	1.285	1.225	0.957	1.495	0.822	1.068	1.439	1.112	0.907	0.856	0.767	1.022	0.993	1.159	0.996	1.355	0.968	0.933	0.881	0.841	0.697
1851	484.5	1363.7	352.111	354.118	118.053	34527.3	1	1	Tier 3 only two-reaction											0	0	73	0.0247	2.185	2.694	0.796	0.384	4.14	0.32	1.051	0.398	2.687	0.66	0.293	0.519	0.311	2.939	0.949	1.18	0.613	0.344	0.818	0.472	0.384	1.812	1.504	4.011	2.477	0.697
1852	484.5	1363.7	393.127	395.133	159.068	269654	1	1	Tier 3 zero-reaction											1	10	118	0	0.494	0.811	1.1	0.323	0.639	0.811	0.744	0.74	0.305	0.516	0.567	1.424	0.886	0.984	0.537	0.556	1.128	1.106	1.306	0.96	1	1.232	1.195	1.343	1.038	0.559
1853	484.6	1363.9	277.1	279.108	86.0839	61686	2	2	Tier 3 one-reaction											0	1	96	0	0.052	0.111	0.554	0.385	0.563	0.712	1.13	0.589	0.704	0.095	0.93	1.149	0.645	0.698	0.152	0.387	0.534	0.134	0.47	0.448	0.093	0.141	0.122	0.435	0.052	0.381
1854	484.6	1364.3	303.116	305.122	69.0575	58778.4	1	1	Tier 3 one-reaction											0	2	183	0	0.653	0.425	0.633	0.721	0.765	0.786	1.073	0.814	0.753	0.554	0.874	1.111	0.652	0.946	0.578	0.864	0.662	0.598	0.649	0.874	0.571	0.573	0.645	0.666	0.599	0.828
1855	485.4	1364.5	553.193	557.207	86.084	19806.4	1	2	Tier 3 one-reaction											0	1	96	0.0494	0.136	0.106	0.521	0.406	0.678	0.755	1.328	0.762	0.767	0.11	0.911	1.158	0.668	0.834	0.143	0.54	0.739	0.148	0.521	0.46	0.125	0.112	0.099	0.455	0.1048	0.403
1857	493.6	1367	335.597	337.604	203.077	14539.7	2	2	Tier 3 only two-reaction											0	0	15	0	1.208	1.813	1.333	1.938	1.052	1.379	1.668	1.528	2.134	3.412	1.542	2.169	1.382	1.151	1.557	0.554	0.997	1.005	1.294	0.862	1.178	1.239	0.961	0.844	0.93	0.535
1859	486.7	1367.3	320.099	322.107	172.082	239326	2	2	Unidentified														0.1358	0.304	0.301	0.4037	0.525	1.019	0.529	0.738	0.627	0.353	0.3134	0.725	0.856	0.2668	1.668	0.545	0.6476	0.811	0.944	0.473	1.287	0.794	0.617	0.734	1.038	0.519	1.115
1860	486.5	1367.7	281.082	283.088	94.0471	7373.16	2	2	Unidentified														0	2.482	0.271	2.524	2.091	2.378	1.837	2.415	2.44	3.717	2.329	1.941	0.948	2.039	1.192	1.138	0.765	0.716	1.746	1.696	0.686	2.382	1.918	0.905	0.66	1.038	0.879
1861	487.5	1367.7	559.156	563.17	92.0469	15327	1	2	Tier 3 zero-reaction											1	25	437	0	1.737	0.312	1.974	1.384	1.73	1.649	1.98	2.082	1.96	2.054	1.612	0.912	1.32	0.973	1.206	0.749	0.709	1.186	1.622	0.719	1.905	1.487	0.938	0.478	0.816	0.298
1862	487.5	1367.7	280.082	282.089	92.0471	54152.9	2	2	Tier 3 zero-reaction											1	25	436	0	2.418	0.363	2.618	1.96	2.241	1.59	1.741	2.591	4.114	2.767	2.391	0.873	2.185	1.3	1.179	0.632	0.767	1.645	2.211	0.691	2.678	2.251	0.754	0.629	0.925	0.392
1863	487.6	1367.9	321.099	323.106	174.081	24278.7	2	2	Tier 3 zero-reaction											1	11	143	0.1111	0.8143	0.332	0.9385	1.048	1.135	0.573	0.93	0.682	0.396	0.865	0.887	0.93	0.6377	1.471	0.667	1.2045	0.868	1.034	0.527	1.382	0.906	0.722	0.682	1.005	0.604	1.4
1864	487.7	1368.4	461.174	463.181	227.116	27512.4	1	1	Tier 3 one-reaction											0	5	195	0.1852	0.106	0.112	0.05	0.096	0.08	0.077	0.0824	0.184	0.08	0.106	0.0829	0.0477	0.0604	0.586	0.0855	0.1466	0.054	0.085	0.152	0.0927	1.4226	0.06	3.499	0.053	0.35	0.221
1865	486.5	1368.5	479.163	481.17	245.105	18669.5	1	1	Tier 3 one-reaction											0	5	56	0	0.641	0.705	1.256	0.378	0.631	0.846	0.84	0.629	0.141	0.265	0.334	1.226	0.727	1.243	0.578	0.54	0.819	0.804	0.901	0.87	0.83	0.871	1.204	1.311	1.203	0.734
1867	487.5	1369.6	533.458	535.465	299.4	32402.3	1	1	Unidentified														0	0.818	0.649	0.513	0.284	0.18	0.564	0.553	0.236	0.523	0.518	0.5	0.204	0.278	0.145	0.354	1.528	1.844	0.866	1.261	0.952	1.33	1.888	1.403	1.056	1.227	0.546
[truncated: 526 more rows]
[truncated: 55 more columns]
